# Supplementary material for: Dysregulation of Ephrin receptor and PPAR signaling pathways in neural progenitor cells infected by Zika virus
Source: Emerg Microbes Infect. 2020 Sep 20;9(1):2046–60. doi: 10.1080/22221751.2020.1818631 (PMC7534353; doi:10.1080/22221751.2020.1818631)
Supplement: Table_S6_revised.xlsx [file TEMI_A_1818631_SM7172.xlsx]

## Sheet: Sheet1
	Summary of 'omics' studies
	In vitro model	‘Omics’ methodology	Zika virus strain	Major Findings	Comparisons to this study	Reference
	Cultured as neurospheres or as adherent monolayers derived from Primary human fetal Neural Progenitor cells from brain tissues of neonates	Mass spectrometry based proteomic Analysis - NPCs were infected at 3 MOI and analyzed 1 dpi.	SMGC-1 (Asian Lineage)	DCX levels decrease at both mRNA and protein level in Zika-infected NPCs. DCX protein levels decrease in infected fetal mouse brain.	Proteomics analysis showed DCX protein downregulation at both 24 hpi and 48 hpi (Table S1 and S2)	[1]
	iPSC-derived NPCs were infected with ZIKV and cultured as neurospheres	Mass spectrometry based proteomic analysis – NPCs were infected at 1 MOI with a Brazilian or African ZIKV strain and analyzed 96 hpi.	Zika-BR and Zika-AF	Infection altered biological functions such as Neurological disease, organismal injury, psychological disorders, skeletal and muscle disorder, cell death and survival and embryonic development. Heat shock proteins HSPB1, HSPA1B and HSPH1 were downregulated	Many of the biological functions reported to be altered by Rosa-Fernandes et al., were also found to be altered in this study (Table 3 & S5). In this study HSPB1 along with HSPA13 and HSPA1A were downregulated at 48 hpi. HSPH1 was upregulated at 48 hpi and downregulated at 24 hpi (Table S2).	[2]
	iPSC-derived Neural stem cells were infected with ZIKV and allowed to differentiate into neurospheres.	Mass spectrometry based proteomic analysis – Neurospheres were infected at 0.025 MOI and analyzed 3 dpi.	ZIKV isolated from a Brazilian patient.	ZIKV infection altered many biological functions related to cell cycle, DNA damage, neurogenesis and viral replication.	While the exact same proteins were not identified in our study, biological functions related to cell cycle, DNA damage, neurogenesis and viral replication were also predicted to be altered in our study (Table 3 & S5).	[3]
	SK-N-BE-2 neuroblastoma cells and iPSC-derived NPCs	Affinity proteomics to identify interactors of viral proteins in neuroblastoma and NPC cells. Proteomics also performed in Zika-infected NPCs under differentiation conditions.	ZIKV H/PF/2013 and MR766	Proteins interacting with specific Zika viral proteins were identified. Protein and pathway alterations unique to differentiating ZIKV-infected NPCs were identified.	This study neither conducted analysis on host-virus protein interactions nor protein alterations in ZIKV-infected differentiating cells.	[4]
	iPSC-derived NPCs	RNA-seq analysis of ZIKV infected NPCs	ZIKV stock prepared from culture fluid of ZIKV-infected rhesus Macaca cell line (likely MR766).	Downregulation of genes belonging to cell cycle regulation progression.. Upregulation of genes belonging to transcription, translation, cell death and metabolic pathways in infected cells.	Downregulation of some pathways and upregulation of some pathways related to cell cycle, cell death and DNA damage were observed in this study (Figure 2c). EIF2 signaling related to protein translation was upregulated at 24 hpi (Figure 2b).	[5]
	iPSC-derived NPCs	RNA-seq analysis of ZIKV Brazil and Cambodia strain.	ZIKV/H.sapiens/Brazil/PE243/2015 and Zika virus isolate Cambodia FSS13025/2010	Study primarily focused on comparison of immune response pathway regualtion during ZIKV infection and comparison of response from infection with Brazilian and Cambodian strain. The cytokine expression data were comparable in CNS samples of confirmed microcephaly cases.	In this study, we did not focus on immune response pathways. However, Immune signaling pathways were identified (Figure 2c). Comparison of two or more strains were not performed.	[6]
	References
	1. Jiang X, Dong X, Li SH, Zhou YP, Rayner S, Xia HM, et al. Proteomic Analysis of Zika Virus Infected Primary Human Fetal Neural Progenitors Suggests a Role for Doublecortin in the Pathological Consequences of Infection in the Cortex. Front Microbiol. 2018 Jun 5;9:1067.
	2. Rosa-Fernandes L, Cugola FR, Russo FB, Kawahara R, de Melo Freire CC, Leite PEC, et al. Zika Virus Impairs Neurogenesis and Synaptogenesis Pathways in Human Neural Stem Cells and Neurons. Front Cell Neurosci. 2019 Mar 15;13:64.
	3. Garcez PP, Nascimento JM, de Vasconcelos JM, Madeiro da Costa R, Delvecchio R, Trindade P, et al. Zika virus disrupts molecular fingerprinting of human neurospheres. Sci Rep. 2017 Jan 23;7:40780.
	4. Scaturro P, Stukalov A, Haas DA, Cortese M, Draganova K, Plaszczyca A, et al. An orthogonal proteomic survey uncovers novel Zika virus host factors. Nature. 2018 Sep;561(7722):253-7.
	5. Tang H, Hammack C, Ogden SC, Wen Z, Qian X, Li Y, et al. Zika Virus Infects Human Cortical Neural Progenitors and Attenuates Their Growth. Cell Stem Cell. 2016 May 5;18(5):587-90.
	6. Lima MC, de Mendonca LR, Rezende AM, Carrera RM, Anibal-Silva CE, Demers M, et al. The Transcriptional and Protein Profile From Human Infected Neuroprogenitor Cells Is Strongly Correlated to Zika Virus Microcephaly Cytokines Phenotype Evidencing a Persistent Inflammation in the CNS. Front Immunol. 2019 Aug 16;10:1928.
