# Supplementary material for: Dysregulation of Ephrin receptor and PPAR signaling pathways in neural progenitor cells infected by Zika virus
Source: Emerg Microbes Infect. 2020 Sep 20;9(1):2046–60. doi: 10.1080/22221751.2020.1818631 (PMC7534353; doi:10.1080/22221751.2020.1818631)
Supplement: Table_S5.xls [file TEMI_A_1818631_SM7171.xls]

## Sheet: 24 hpi
© 2000-2019 QIAGEN. All rights reserved.
Categories	Diseases or Functions Annotation	p-value	Predicted Activation State	Activation z-score	Molecules	# Molecules
Cancer,Cell Death and Survival,Organismal Injury and Abnormalities,Tumor Morphology	Cell death of osteosarcoma cells	1.94e-12	Decreased	-3.606	FAU,RPL11,RPL19,RPL27A,RPL3,RPL35,RPL7,RPL7A,RPS12,RPS14,RPS17,RPS19,RPS5	13
Cancer,Cell Death and Survival,Organismal Injury and Abnormalities,Tumor Morphology	Cell death of cancer cells	2.87e-09	Decreased	-2.621	CAT,FAU,FHL2,IDH2,ITGAV,RPL11,RPL19,RPL27A,RPL3,RPL35,RPL7,RPL7A,RPS12,RPS14,RPS17,RPS19,RPS3A,RPS5	18
Cancer,Cell Death and Survival,Organismal Injury and Abnormalities,Tumor Morphology	Cell death of tumor cells	2.28e-10	Decreased	-2.495	CAT,DHCR7,FAU,FHL2,IDH2,ITGAV,NOLC1,RPL11,RPL19,RPL27A,RPL3,RPL35,RPL7,RPL7A,RPS12,RPS14,RPS17,RPS19,RPS3A,RPS5,TPM1	21
Cell-To-Cell Signaling and Interaction	Detachment of cells	0.00287		-1.96	FN1,ITGB1,LRP1,SIPA1	4
Cell Death and Survival	Necrosis	6.58e-08		-1.212	AKAP12,BCAP31,BGN,CALB1,CAPRIN1,CAST,CAT,COL1A1,DHCR7,EEF2,FAU,FDFT1,FHL2,FLNB,FN1,GNB2,HSPH1,IDH2,IGFBP7,ITGAV,ITGB1,KPNA2,LDHA,LRP1,MAP1B,MCM7,MT2A,NOLC1,NOTCH3,NPM1,PALLD,RPL11,RPL19,RPL27A,RPL3,RPL35,RPL7,RPL7A,RPS12,RPS14,RPS17,RPS19,RPS3A,RPS5,SLC2A1,SLC3A2,TAGLN2,THY1,TOP2A,TPM1,TPR,TPT1	52
Cellular Movement	Migration of cerebral cortex cells	0.000309		-1	DCLK1,DCX,FN1,ITGB1	4
Cell Death and Survival,Embryonic Development	Cell death of embryonic stem cells	0.000309		-1	BCAP31,ITGAV,SLC2A1,TPM3	4
Organismal Survival	Organismal death	3.14e-06		-0.765	AKAP12,BGN,CALB1,CAPRIN1,CAST,COL12A1,COL1A1,COL3A1,CYP51A1,DHCR7,FADS2,FBL,FDFT1,FLNB,FLNC,FN1,GAP43,GBX2,HSD17B12,HSD17B4,IDH2,ITGAV,ITGB1,LIMA1,LLGL1,LRP1,MAP1B,MAP4K4,MYH9,MYL6,NPM1,PALLD,PDLIM1,PLOD3,PTBP2,RPL24,RPL4,RPS19,SLC2A1,SLC3A2,SMARCA5,SMC2,TOP2A,TPM3,TPT1	45
Cellular Movement	Cell movement of muscle cells	0.00068		-0.594	BGN,COL1A1,FHL2,FN1,ITGB1,LRP1,TPT1	7
Cardiovascular Disease,Hematological Disease,Organismal Injury and Abnormalities	Anemia	3.73e-06		-0.555	CAST,CAT,CYP51A1,FN1,GSTM3,IDH2,NPM1,RPL11,RPL26,RPS14,RPS17,RPS19,SIPA1,SLC2A1,TOP2A	15
Cell Death and Survival,Embryonic Development	Cell death of embryonic cells	0.0015		-0.447	BCAP31,ITGAV,SLC2A1,SMARCA5,TPM3	5
Cell Death and Survival	Apoptosis	0.000159		-0.34	AKAP12,BCAP31,BGN,CALB1,CAPRIN1,CAST,CAT,COL1A1,DNAJA1,FAU,FBL,FHL2,FLNB,FN1,GNB2,HSPH1,IGFBP7,ITGAV,ITGB1,KPNA2,LDHA,LRP1,MAP1B,MAP4K4,MT2A,NOLC1,NOTCH3,NPM1,PALLD,PDXK,RNPS1,RPS19,RPS3A,RSL1D1,SELENOF,SLC2A1,SMARCA5,TAGLN2,THY1,TOP2A,TPM1,TPR,TPT1	43
Embryonic Development,Hair and Skin Development and Function,Organ Development,Organismal Development,Tissue Development	Formation of skin	0.00118		-0.296	COL1A1,COL1A2,COL3A1,FABP5,FLNB,FN1,ITGB1,MYH9,PALLD,PLOD3,THY1	11
Developmental Disorder	Growth Failure	0.000811		-0.293	DHCR7,DNAJA1,FDFT1,FLNB,FN1,HSD17B4,IARS,ITGAV,LRP1,MAP4K4,NOTCH3,PLOD3,SLC2A1,TPT1	14
Cellular Growth and Proliferation,Connective Tissue Development and Function,Tissue Development	Colony formation of fibroblast cell lines	0.00123		-0.254	AKAP12,LIMA1,NPM1,SLC3A2,TPM3	5
Cancer,Organismal Injury and Abnormalities	Metastatic solid tumor	0.000933		-0.152	AKAP12,CAT,CYP51A1,FDFT1,FN1,GSTM3,IGFBP7,ITGB1,LRP1,NES,NOTCH3,PDLIM1,RPL7,TOP2A,TPT1	15
Cellular Function and Maintenance	Engulfment of cells	0.00162		-0.01	CAT,DCX,FN1,ITGAV,ITGB1,LRP1,MAP1B,MYH9,NPM1,SNX12,SNX3	11
Cellular Movement	Chemotaxis of tumor cell lines	0.000689		0	ACTN1,AKAP12,FN1,GNB2,ITGAV,ITGB1	6
Cellular Movement	Invasion of tumor cell lines	8.9e-06		0.015	AHNAK,AKAP12,CAT,FABP5,FHL2,FN1,ITGAV,ITGB1,LDHA,LIMA1,LRP1,MAP4K4,NES,NPM1,PALLD,PDLIM1,SIPA1,SLC2A1,TAGLN,TAGLN2,TMPO	21
Cancer,Organismal Injury and Abnormalities	Cancer	2.88e-07		0.027	ABHD10,ACTN1,AHNAK,AK4,AKAP12,AKR1A1,BCAP31,BGN,CALB1,CAPRIN1,CAST,CAT,CCDC50,CHORDC1,COL12A1,COL1A1,COL1A2,COL3A1,CYB5R3,CYP51A1,DCLK1,DCX,DDX21,DHCR7,DNAJA1,EDF1,EEF1B2,EEF2,EIF3J,EIF4A2,EIF5,FABP5,FADS2,FAU,FBL,FDFT1,FHL2,FLNB,FLNC,FN1,GAP43,GBX2,GNB2,GOLIM4,GOT2,GSTM3,HBD,HNRNPUL2,HSD17B12,HSD17B4,HSPH1,IARS,IDH2,IGFBP7,ITGAV,ITGB1,KPNA2,LDHA,LIMA1,LLGL1,LRP1,MAP1B,MAP4K4,MCM7,MT2A,MYH9,MYL12…	131
Cellular Movement	Cell movement of carcinoma cell lines	0.0043		0.042	FN1,IGFBP7,ITGAV,ITGB1,LRP1,TAGLN2,TMPO	7
Neurological Disease	Movement Disorders	7.28e-06		0.061	BCAP31,BGN,CALB1,CYP51A1,DHCR7,DNAJA1,EEF2,EIF4A2,FBL,FDFT1,GAP43,HSD17B4,LDHA,LRP1,MAP1B,MT2A,NPM1,PDLIM1,PTBP2,RPL3,RPS3A,SELENOF,SLC2A1,THY1,TPM3,TPT1	26
Cell Morphology	Cell rounding	0.00014		0.068	AKAP12,FN1,ITGAV,MYH9,SIPA1	5
Cellular Movement	Invasion of cells	3.02e-05		0.089	AHNAK,AKAP12,CAT,FABP5,FHL2,FN1,ITGAV,ITGB1,LDHA,LIMA1,LRP1,MAP4K4,NES,NOTCH3,NPM1,PALLD,PDLIM1,PLOD3,SIPA1,SLC2A1,TAGLN,TAGLN2,TMPO	23
Cellular Movement	Migration of brain cells	0.000448		0.105	DCLK1,DCX,FN1,ITGB1,MYH9	5
Cellular Movement	Cell movement of pancreatic cancer cell lines	0.00116		0.106	COL1A1,FN1,ITGB1,TMPO	4
Cellular Development,Cellular Growth and Proliferation,Connective Tissue Development and Function	Proliferation of fibroblast cell lines	0.000293		0.109	AKAP12,CAPRIN1,CAST,CAT,COL1A1,FN1,ITGB1,NPM1,SLC3A2,TPM1,TPM3,TPR	12
Protein Synthesis	Translation	6.38e-28		0.124	CAPRIN1,EEF1B2,EEF2,EIF3J,EIF4A2,EIF5,FN1,ITGB1,NOLC1,RPL10A,RPL11,RPL12,RPL18,RPL19,RPL21,RPL23A,RPL24,RPL26,RPL27A,RPL29,RPL3,RPL32,RPL35,RPL36,RPL4,RPL7,RPL7A,RPLP2,RPS12,RPS14,RPS17,RPS19,RPS3A,RPS5,TPR	35
Cellular Development,Tissue Development	Differentiation of epithelial tissue	0.00122		0.14	EDF1,FABP5,FN1,GBX2,ITGB1,LRP1,MYH9,NOTCH3,TAGLN,TAGLN2	10
Cellular Movement,Hematological System Development and Function,Immune Cell Trafficking	Transmigration of leukocytes	0.000488		0.152	COL1A1,FN1,ITGAV,ITGB1,MYH9,THY1	6
Cellular Movement	Invasion of prostate cancer cell lines	0.000373		0.156	AHNAK,AKAP12,FABP5,FN1,LIMA1,NES	6
Cancer,Organismal Injury and Abnormalities	Genitourinary tumor	2.41e-05		0.208	ABHD10,ACTN1,AHNAK,AKAP12,AKR1A1,BGN,CALB1,CAST,CAT,CCDC50,COL12A1,COL1A1,COL1A2,COL3A1,CYB5R3,CYP51A1,DCLK1,DCX,DDX21,DHCR7,DNAJA1,EEF1B2,EEF2,EIF4A2,EIF5,FABP5,FADS2,FBL,FDFT1,FHL2,FLNB,FLNC,FN1,GBX2,GNB2,GOLIM4,GOT2,GSTM3,HBD,HSD17B12,HSD17B4,HSPH1,IDH2,ITGAV,ITGB1,KPNA2,LIMA1,LRP1,MAP1B,MCM7,MT2A,MYH9,MYL12B,MYL6,NES,NOL7,NOLC1,NOTCH3,NPM1,PALLD,PDLIM1,PDXK,PFKP,PGM1,PLIN3,PLOD3,PPA1,PTBP2,RN…	93
Cellular Movement	Invasion of breast cancer cell lines	0.00029		0.216	AHNAK,FHL2,FN1,ITGB1,LDHA,LIMA1,LRP1,PALLD,PDLIM1,SIPA1	10
Cellular Movement	Cell movement of tumor cell lines	6.32e-09		0.23	ACTN1,AHNAK,AKAP12,CAT,COL1A1,FHL2,FLNB,FLNC,FN1,GAP43,GNB2,IGFBP7,ITGAV,ITGB1,KPNA2,LDHA,LIMA1,LRP1,MAP4K4,MYH9,NES,NOTCH3,NPM1,PALLD,PDLIM1,SLC2A1,TAGLN2,TMPO,TPM1,TPM3	30
Protein Synthesis	Translation of protein	6.24e-26		0.326	CAPRIN1,EIF3J,EIF4A2,EIF5,FN1,ITGB1,NOLC1,RPL10A,RPL11,RPL12,RPL18,RPL19,RPL21,RPL23A,RPL24,RPL26,RPL27A,RPL29,RPL3,RPL32,RPL35,RPL36,RPL4,RPL7,RPL7A,RPLP2,RPS12,RPS14,RPS17,RPS19,RPS3A,RPS5,TPR	33
Protein Synthesis	Expression of protein	3.57e-24		0.326	CAPRIN1,EIF3J,EIF4A2,EIF5,FN1,ITGB1,NOLC1,RPL10A,RPL11,RPL12,RPL18,RPL19,RPL21,RPL23A,RPL24,RPL26,RPL27A,RPL29,RPL3,RPL32,RPL35,RPL36,RPL4,RPL7,RPL7A,RPLP2,RPS12,RPS14,RPS17,RPS19,RPS3A,RPS5,THY1,TPR	34
Cancer,Organismal Injury and Abnormalities	Growth of tumor	0.00017		0.399	FABP5,FHL2,FN1,HSPH1,IDH2,IGFBP7,ITGAV,ITGB1,LDHA,LIMA1,NES,NOLC1,NOTCH3,NPM1,SLC2A1,SLC3A2,TPM1,TPR,TPT1,TXLNA	20
Cellular Movement	Cell movement of neurons	0.00103		0.401	COL3A1,DCLK1,DCX,FN1,ITGB1,LRP1,MAP1B,MYH9	8
Cancer,Organismal Injury and Abnormalities	Abdominal neoplasm	3.73e-07		0.426	ACTN1,AHNAK,AKAP12,AKR1A1,BGN,CALB1,CAPRIN1,CAST,CAT,CCDC50,CHORDC1,COL12A1,COL1A1,COL1A2,COL3A1,CYB5R3,CYP51A1,DCLK1,DCX,DDX21,DHCR7,DNAJA1,EDF1,EEF1B2,EEF2,EIF3J,EIF4A2,EIF5,FABP5,FADS2,FBL,FDFT1,FHL2,FLNB,FLNC,FN1,GAP43,GBX2,GNB2,GOLIM4,GOT2,HBD,HNRNPUL2,HSD17B12,HSD17B4,HSPH1,IARS,IDH2,IGFBP7,ITGAV,ITGB1,KPNA2,LDHA,LIMA1,LLGL1,LRP1,MAP1B,MAP4K4,MCM7,MT2A,MYH9,MYL12B,MYL6,NES,NOL7,NOLC1,NOTCH3…	124
Gene Expression	Expression of RNA	0.000349		0.439	CAPRIN1,COL1A1,DCLK1,DCX,DDX21,EDF1,EIF4A2,EIF5,FHL2,FN1,GBX2,HSPH1,KPNA2,LRP1,MAP4K4,MCM7,NOLC1,NOTCH3,NPM1,PDLIM1,RNPS1,RPL10A,RPL11,RPL19,RPL24,RPL27A,RPS14,RPS17,RPS3A,RPS5,SMARCA5,SNX12,TAGLN,TMPO,TOP2A,TPR,XPO5	37
Protein Synthesis	Metabolism of protein	3.49e-18		0.458	CALB1,CAPRIN1,CAST,CAT,EEF1B2,EEF2,EIF3J,EIF4A2,EIF5,FN1,IGFBP7,ITGB1,LRP1,MAP4K4,MYH9,NOLC1,NPM1,RPL10A,RPL11,RPL12,RPL18,RPL19,RPL21,RPL23A,RPL24,RPL26,RPL27A,RPL29,RPL3,RPL32,RPL35,RPL36,RPL4,RPL7,RPL7A,RPLP2,RPS12,RPS14,RPS17,RPS19,RPS3A,RPS5,SNX12,SNX3,THY1,TPR	46
Cell-To-Cell Signaling and Interaction,Cellular Assembly and Organization,Cellular Function and Maintenance	Formation of focal adhesions	0.000176		0.543	ACTN1,AKAP12,FN1,ITGB1,LRP1,MAP4K4,THY1	7
Cancer,Organismal Injury and Abnormalities	Abdominal cancer	0.000468		0.555	ACTN1,AHNAK,AKAP12,AKR1A1,BGN,CALB1,CAPRIN1,CAST,CAT,CCDC50,CHORDC1,COL12A1,COL1A1,COL1A2,COL3A1,CYB5R3,CYP51A1,DCLK1,DCX,DDX21,DHCR7,DNAJA1,EEF1B2,EEF2,EIF3J,EIF4A2,EIF5,FABP5,FADS2,FBL,FDFT1,FHL2,FLNB,FLNC,FN1,GAP43,GBX2,GNB2,GOLIM4,GOT2,HBD,HNRNPUL2,HSD17B12,HSD17B4,HSPH1,IARS,IDH2,IGFBP7,ITGAV,ITGB1,KPNA2,LDHA,LIMA1,LLGL1,LRP1,MAP1B,MAP4K4,MCM7,MT2A,MYH9,MYL12B,NES,NOL7,NOLC1,NOTCH3,NPM1,PALL…	116
Cellular Development,Cellular Growth and Proliferation	Development of tumor cell lines	0.00211		0.555	AKAP12,CAST,FN1,ITGB1,THY1	5
Cellular Movement	Cell movement of central nervous system cells	0.000232		0.557	DCLK1,DCX,FN1,ITGB1,MYH9,NPM1	6
Cancer,Organismal Injury and Abnormalities	Secondary tumor	0.000476		0.59	AKAP12,CAT,CYP51A1,FABP5,FDFT1,FN1,GSTM3,IDH2,IGFBP7,ITGAV,ITGB1,LRP1,NES,NOTCH3,NPM1,PDLIM1,RPL7,THY1,TOP2A,TPT1	20
Cancer,Organismal Injury and Abnormalities	Advanced malignant tumor	0.000645		0.59	AKAP12,CAT,CYP51A1,FABP5,FDFT1,FN1,GSTM3,IDH2,IGFBP7,ITGAV,ITGB1,LRP1,NES,NOTCH3,NPM1,PDLIM1,RPL3,RPL7,THY1,TOP2A,TPT1	21
Cell Death and Survival	Cell death of leukemia cell lines	0.000512		0.63	CAT,COL1A1,FN1,ITGB1,LRP1,NOTCH3,NPM1,RPS19,TOP2A,TPT1	10
Cell Death and Survival	Cell death of tumor cell lines	0.000345		0.677	AKAP12,BCAP31,CALB1,CAST,CAT,COL1A1,DHCR7,EEF2,FAU,FDFT1,FLNB,FN1,IGFBP7,ITGAV,ITGB1,KPNA2,LRP1,MCM7,MT2A,NOTCH3,NPM1,RPL27A,RPS19,SLC2A1,SLC3A2,TAGLN2,THY1,TOP2A,TPT1	29
Connective Tissue Development and Function,Tissue Development	Growth of connective tissue	7.42e-05		0.697	AKAP12,AKR1A1,BGN,COL1A1,FN1,IDH2,IGFBP7,ITGAV,ITGB1,LIMA1,MYH9,NPM1,SLC3A2,TMPO,TPM1,TPM3,TPR	17
Molecular Transport,Protein Trafficking	Transport of protein	5.49e-07		0.707	COL1A1,DNAJA1,KPNA2,LLGL1,LRP1,MAP1B,MYH9,NOLC1,NPM1,SNX12,SNX3,TPR,XPO5	13
Cell Cycle	Interphase	0.00277		0.762	AKAP12,CAT,DCX,FN1,IGFBP7,ITGAV,ITGB1,MCM7,NES,NPM1,RPL11,RPL23A,RPL7A,TMPO,TOP2A	15
Cellular Movement,Nervous System Development and Function	Migration of neurons	0.00357		0.763	COL3A1,DCLK1,DCX,FN1,ITGB1,MAP1B,MYH9	7
Cellular Development,Cellular Growth and Proliferation	Cell proliferation of tumor cell lines	2.64e-09		0.799	ACTN1,AHNAK,AKAP12,CAT,COL1A1,DCLK1,DCX,DDX21,EEF1B2,EIF5,FABP5,FDFT1,FHL2,FN1,GAP43,IDH2,IGFBP7,ITGAV,ITGB1,KPNA2,LDHA,LIMA1,LLGL1,LRP1,MAP1B,MAP4K4,MCM7,MT2A,NES,NOL7,NOTCH3,NPM1,PFKP,RPL11,RPS14,SIPA1,SLC2A1,SLC3A2,TAGLN2,TMPO,TPM1,TPT1	42
Cancer,Organismal Injury and Abnormalities	Extracranial solid tumor	3.55e-06		0.809	ABHD10,ACTN1,AHNAK,AK4,AKAP12,AKR1A1,BGN,CALB1,CAPRIN1,CAST,CAT,CCDC50,CHORDC1,COL12A1,COL1A1,COL1A2,COL3A1,CYB5R3,CYP51A1,DCLK1,DCX,DDX21,DHCR7,DNAJA1,EDF1,EEF1B2,EEF2,EIF3J,EIF4A2,EIF5,FABP5,FADS2,FBL,FDFT1,FHL2,FLNB,FLNC,FN1,GAP43,GBX2,GNB2,GOLIM4,GOT2,GSTM3,HBD,HNRNPUL2,HSD17B12,HSD17B4,HSPH1,IARS,IDH2,IGFBP7,ITGAV,ITGB1,KPNA2,LDHA,LIMA1,LLGL1,LRP1,MAP1B,MAP4K4,MCM7,MT2A,MYH9,MYL12B,MYL6,NES,…	129
Cell Morphology,Cellular Assembly and Organization,Cellular Function and Maintenance,Nervous System Development and Function	Extension of axons	1.62e-05		0.849	DCLK1,DCX,FN1,ITGB1,LRP1,MAP1B,RPL4	7
Cellular Movement,Nervous System Development and Function	Migration of Schwann cells	3.23e-05		0.849	FN1,ITGAV,ITGB1,LRP1	4
Cell Death and Survival	Necrosis of prostate cancer cell lines	0.00124		0.86	AKAP12,CAT,FDFT1,FN1,IGFBP7,ITGB1,MCM7	7
Cell-To-Cell Signaling and Interaction	Attachment of cells	0.00313		0.895	BCAP31,FN1,ITGB1,LRP1,THY1	5
Molecular Transport	Transport of molecule	0.000149		0.909	BCAP31,CALB1,CAT,COL1A1,DNAJA1,FABP5,FN1,GAP43,GOT2,ITGAV,ITGB1,KPNA2,LLGL1,LRP1,MAP1B,MAP4K4,MT2A,MYH9,NOLC1,NPM1,PLIN3,RNPS1,SLC25A1,SLC2A1,SLC3A2,SNX12,SNX3,TPR,TPT1,XPO5	30
Cellular Growth and Proliferation,Connective Tissue Development and Function,Tissue Development	Proliferation of connective tissue cells	8.18e-05		0.932	AKAP12,AKR1A1,BGN,COL1A1,FN1,IDH2,IGFBP7,ITGAV,ITGB1,LIMA1,NPM1,SLC3A2,TMPO,TPM1,TPM3,TPR	16
Cellular Assembly and Organization	Rearrangement of cytoskeleton	1.19e-05		0.97	DCX,FN1,ITGB1,LRP1,MYH9,PALLD	6
Cell Death and Survival	Apoptosis of leukemia cell lines	0.000507		0.98	CAT,COL1A1,FN1,ITGB1,LRP1,NOTCH3,NPM1,RPS19,TPT1	9
Cell Death and Survival	Apoptosis of tumor cell lines	0.00141		1.007	AKAP12,BCAP31,CALB1,CAST,CAT,COL1A1,FAU,FLNB,FN1,IGFBP7,ITGAV,ITGB1,KPNA2,LRP1,MT2A,NOTCH3,NPM1,RPS19,SLC2A1,TAGLN2,THY1,TOP2A,TPT1	23
Cell Morphology	Shape change of tumor cell lines	3.61e-05		1.024	AKAP12,FLNB,FN1,GAP43,ITGB1,MYH9,SIPA1,TPM1	8
Cell Morphology,Cellular Assembly and Organization,Cellular Function and Maintenance,Nervous System Development and Function	Extension of neurites	5.25e-05		1.038	DCLK1,DCX,FN1,ITGB1,LRP1,MAP1B,MYH9,RPL4	8
Cancer,Gastrointestinal Disease,Organismal Injury and Abnormalities	Digestive organ tumor	8.05e-06		1.067	ACTN1,AHNAK,AKAP12,AKR1A1,BGN,CALB1,CAPRIN1,CAST,CAT,CCDC50,CHORDC1,COL12A1,COL1A1,COL1A2,COL3A1,CYB5R3,CYP51A1,DCLK1,DCX,DDX21,DHCR7,DNAJA1,EDF1,EEF1B2,EEF2,EIF3J,EIF4A2,EIF5,FABP5,FADS2,FBL,FDFT1,FLNB,FLNC,FN1,GAP43,GBX2,GNB2,GOLIM4,GOT2,HBD,HNRNPUL2,HSD17B12,HSD17B4,HSPH1,IARS,IDH2,IGFBP7,ITGAV,ITGB1,KPNA2,LDHA,LIMA1,LLGL1,LRP1,MAP1B,MAP4K4,MCM7,MT2A,MYH9,NES,NOL7,NOLC1,NOTCH3,NPM1,PALLD,PDLIM…	117
Cellular Movement	Cell movement of prostate cancer cell lines	0.000649		1.093	AHNAK,AKAP12,FN1,ITGB1,MAP4K4,NES	6
Cellular Movement	Migration of tumor cell lines	1.87e-06		1.11	ACTN1,AHNAK,AKAP12,CAT,FHL2,FLNB,FLNC,FN1,IGFBP7,ITGAV,ITGB1,KPNA2,LDHA,LRP1,MAP4K4,MYH9,NES,NPM1,PALLD,PDLIM1,SLC2A1,TMPO,TPM3	23
Cancer,Organismal Injury and Abnormalities	Lymphoreticular neoplasm	0.000144		1.131	AHNAK,AKAP12,CHORDC1,COL12A1,COL1A1,COL1A2,COL3A1,CYP51A1,DNAJA1,FDFT1,FLNB,FLNC,FN1,GOT2,IARS,IDH2,IGFBP7,KPNA2,LIMA1,LLGL1,MAP1B,MAP4K4,MCM7,MYH9,NPM1,PGM1,RPL11,RPL19,RPL3,RPL35,RPL4,RPL7,RPS12,RPS14,RPS19,RPS3A,SIPA1,THY1,TOP2A,TPM1,TPM2,TPR,TXLNA	43
Cell-To-Cell Signaling and Interaction	Attachment of tumor cell lines	0.000247		1.131	BCAP31,FN1,ITGB1,LRP1	4
Cellular Movement	Cell movement of neuroglia	0.000766		1.172	FN1,ITGAV,ITGB1,LRP1,NPM1	5
Cell Morphology,Cellular Assembly and Organization,Cellular Function and Maintenance	Extension of cellular protrusions	5.68e-06		1.238	CAST,DCLK1,DCX,FN1,GAP43,ITGB1,LRP1,MAP1B,MYH9,RPL4	10
Cancer,Organismal Injury and Abnormalities	Non-hematological solid tumor	5.51e-07		1.27	ABHD10,ACTN1,AHNAK,AK4,AKAP12,AKR1A1,BCAP31,BGN,CALB1,CAPRIN1,CAST,CAT,CCDC50,CHORDC1,COL12A1,COL1A1,COL1A2,COL3A1,CYB5R3,CYP51A1,DCLK1,DCX,DDX21,DHCR7,DNAJA1,EDF1,EEF1B2,EEF2,EIF3J,EIF4A2,EIF5,FABP5,FADS2,FAU,FBL,FDFT1,FHL2,FLNB,FLNC,FN1,GAP43,GBX2,GNB2,GOLIM4,GOT2,GSTM3,HBD,HNRNPUL2,HSD17B12,HSD17B4,HSPH1,IARS,IDH2,IGFBP7,ITGAV,ITGB1,KPNA2,LDHA,LIMA1,LLGL1,LRP1,MAP1B,MAP4K4,MCM7,MT2A,MYH9,MYL12…	129
Cellular Movement	Cell movement	1.06e-07		1.29	ACTN1,AHNAK,AKAP12,BGN,CAST,CAT,COL1A1,COL1A2,COL3A1,DCLK1,DCX,DNAJA1,FABP5,FHL2,FLNB,FLNC,FN1,GAP43,GBX2,GNB2,IGFBP7,ITGAV,ITGB1,KPNA2,LDHA,LIMA1,LLGL1,LRP1,MAP1B,MAP4K4,MCM7,MYH9,NES,NOTCH3,NPM1,PALLD,PDLIM1,RPS19,SLC2A1,SLC3A2,TAGLN2,THY1,TMPO,TPM1,TPM3,TPR,TPT1	47
Cell Morphology,Cellular Assembly and Organization,Cellular Development,Cellular Function and Maintenance,Cellular Growth and Proliferation,Nervous System Development and Function,Organismal Development,Tissue Development	Axonogenesis	0.00265		1.296	DCLK1,GAP43,LLGL1,LRP1,MAP1B,RPL4,THY1	7
Cellular Movement	Cell movement of breast cancer cell lines	3.31e-05		1.323	ACTN1,AHNAK,FN1,ITGAV,ITGB1,KPNA2,LDHA,LIMA1,MAP4K4,MYH9,PALLD,PDLIM1	12
Cancer,Organismal Injury and Abnormalities	Connective or soft tissue tumor	2.84e-05		1.342	CAT,COL12A1,COL1A1,COL1A2,COL3A1,DCX,FDFT1,FN1,GSTM3,HSD17B4,IDH2,LDHA,LRP1,MAP4K4,MCM7,MYH9,MYL6,NES,NOL7,NOLC1,NOTCH3,NPM1,PTBP2,RPL19,RPS19,RPS3A,SLC25A1,TAGLN,TOP2A,UQCRH	30
Cardiovascular System Development and Function,Organismal Development	Vasculogenesis	0.00197		1.359	CAT,COL1A1,COL1A2,CYP51A1,EDF1,FN1,GBX2,IGFBP7,ITGAV,ITGB1,LDHA,LRP1,MYH9,NOTCH3,PLOD3,THY1	16
Cellular Movement	Migration of fibrosarcoma cell lines	4.62e-07		1.406	AHNAK,CAT,FLNB,FLNC,FN1,TPM3	6
Cancer	Cell transformation	0.00375		1.417	CAT,COL1A1,COL1A2,ITGB1,LDHA,NPM1,RPS3A,SLC3A2,TPM3,TPR	10
Cellular Movement,Connective Tissue Development and Function	Migration of fibroblast cell lines	0.000106		1.432	FABP5,FHL2,FN1,ITGB1,LIMA1,NPM1,PALLD	7
Cellular Movement	Migration of prostate cancer cell lines	0.00187		1.432	AHNAK,FN1,ITGB1,MAP4K4,NES	5
Cell Morphology,Cellular Movement	Cell spreading of tumor cell lines	2.26e-05		1.447	AKAP12,FLNB,FN1,GAP43,ITGB1,MYH9,TPM1	7
Cellular Assembly and Organization,Cellular Function and Maintenance	Organization of cytoskeleton	0.000244		1.448	ACTN1,AHNAK,AKAP12,CAPRIN1,CAST,DCLK1,DCX,FHL2,FLNB,FLNC,FN1,GAP43,ITGAV,ITGB1,LLGL1,LRP1,MAP1B,MT2A,MYH9,PALLD,RPL4,RPS14,SLC3A2,SMARCA5,THY1,TPM1,TPM3	27
Cell-To-Cell Signaling and Interaction,Connective Tissue Development and Function	Binding of fibroblasts	6.63e-06		1.455	FN1,ITGAV,ITGB1,LRP1,MYH9,THY1	6
Cell-To-Cell Signaling and Interaction	Binding of leukemia cell lines	0.00224		1.456	FN1,ITGAV,ITGB1,SIPA1,THY1	5
Cell Morphology,Cellular Movement,Connective Tissue Development and Function	Cell spreading of fibroblast cell lines	1.78e-06		1.467	CAST,FLNC,FN1,GAP43,ITGB1,PALLD	6
Cancer,Hematological Disease,Organismal Injury and Abnormalities	Hematopoietic neoplasm	2.13e-05		1.477	AHNAK,AKAP12,CAT,CHORDC1,COL12A1,COL1A1,COL1A2,COL3A1,CYP51A1,DNAJA1,FDFT1,FLNB,FLNC,FN1,GOT2,IARS,IDH2,IGFBP7,ITGAV,ITGB1,KPNA2,LDHA,LIMA1,LLGL1,MAP1B,MAP4K4,MCM7,MYH9,NOTCH3,NPM1,PGM1,RPL11,RPL19,RPL3,RPL35,RPL4,RPL7,RPS12,RPS14,RPS19,RPS3A,SIPA1,SLC2A1,SMC2,THY1,TOP2A,TPM1,TPM2,TPR,TXLNA	50
Cellular Assembly and Organization,Tissue Development	Formation of filaments	4.29e-06		1.498	DCX,FN1,GAP43,ITGB1,LRP1,MAP1B,NPM1,PALLD,PLOD3,THY1,TPM1,TPM2,TPM3,TPM4,TPR	15
Protein Synthesis	Synthesis of protein	1.96e-24		1.502	CAPRIN1,EEF1B2,EEF2,EIF3J,EIF4A2,EIF5,FN1,ITGB1,MAP4K4,NOLC1,NPM1,RPL10A,RPL11,RPL12,RPL18,RPL19,RPL21,RPL23A,RPL24,RPL26,RPL27A,RPL29,RPL3,RPL32,RPL35,RPL36,RPL4,RPL7,RPL7A,RPLP2,RPS12,RPS14,RPS17,RPS19,RPS3A,RPS5,THY1,TPR	38
Cellular Movement,Connective Tissue Development and Function	Cell movement of fibroblasts	0.00355		1.519	COL1A1,FLNB,FN1,ITGB1,LRP1,PALLD	6
Cellular Assembly and Organization	Formation of cytoskeleton	3.68e-05		1.52	DCX,FN1,GAP43,ITGB1,LRP1,MAP1B,NPM1,PALLD,THY1,TPM1,TPM2,TPM3,TPM4	13
Cellular Movement	Cell movement of melanoma cell lines	0.00385		1.529	AHNAK,AKAP12,FN1,ITGB1,MAP4K4	5
Cellular Development,Cellular Growth and Proliferation	Cell proliferation of breast cancer cell lines	0.000115		1.531	CAT,EEF1B2,FABP5,FN1,IGFBP7,ITGB1,KPNA2,LDHA,LIMA1,NOTCH3,PFKP,SIPA1,TPM1,TPT1	14
Cellular Movement,Immune Cell Trafficking	Leukocyte migration	0.00314		1.54	BGN,CAST,CAT,COL1A1,COL1A2,FABP5,FHL2,FN1,ITGAV,ITGB1,LRP1,MYH9,NOTCH3,NPM1,RPS19,SLC3A2,THY1,TPT1	18
Cellular Movement	Migration of breast cancer cell lines	3.2e-05		1.544	ACTN1,AHNAK,FN1,ITGAV,ITGB1,KPNA2,LDHA,MAP4K4,MYH9,PALLD,PDLIM1	11
Cellular Movement	Migration of connective tissue cells	0.000514		1.546	COL1A1,FLNB,FN1,ITGB1,LIMA1,LRP1,PALLD	7
Cellular Movement,Hematological System Development and Function,Immune Cell Trafficking	Cell movement of mononuclear leukocytes	0.00301		1.548	BGN,COL1A1,FABP5,FHL2,FN1,ITGAV,ITGB1,LRP1,MYH9,NOTCH3,RPS19	11
Cellular Movement,Hematological System Development and Function,Immune Cell Trafficking	Cell movement of lymphocytes	0.0026		1.579	BGN,COL1A1,FABP5,FHL2,FN1,ITGAV,ITGB1,LRP1,MYH9,NOTCH3	10
Cancer,Organismal Injury and Abnormalities	Nonhematologic malignant neoplasm	6.72e-06		1.622	ABHD10,ACTN1,AHNAK,AK4,AKAP12,AKR1A1,BCAP31,BGN,CALB1,CAPRIN1,CAST,CAT,CCDC50,CHORDC1,COL12A1,COL1A1,COL1A2,COL3A1,CYB5R3,CYP51A1,DCLK1,DCX,DDX21,DHCR7,DNAJA1,EDF1,EEF1B2,EEF2,EIF3J,EIF4A2,EIF5,FABP5,FADS2,FAU,FBL,FDFT1,FHL2,FLNB,FLNC,FN1,GAP43,GBX2,GNB2,GOLIM4,GOT2,HBD,HNRNPUL2,HSD17B12,HSD17B4,HSPH1,IARS,IDH2,IGFBP7,ITGAV,ITGB1,KPNA2,LDHA,LIMA1,LLGL1,LRP1,MAP1B,MAP4K4,MCM7,MT2A,MYH9,MYL12B,MYL6…	127
Cell Morphology,Cellular Movement	Cell spreading	2.25e-05		1.663	AKAP12,CAST,FLNB,FLNC,FN1,GAP43,ITGAV,ITGB1,MYH9,PALLD,TPM1	11
Cellular Movement	Cell movement of fibrosarcoma cell lines	4.32e-08		1.673	AHNAK,CAT,FLNB,FLNC,FN1,ITGB1,TPM3	7
Cellular Assembly and Organization	Development of cytoplasm	0.000125		1.718	DCX,FN1,GAP43,ITGB1,LRP1,MAP1B,NPM1,PALLD,RPS14,THY1,TPM1,TPM2,TPM3,TPM4	14
Cardiovascular System Development and Function,Cell-To-Cell Signaling and Interaction	Binding of vascular endothelial cells	0.00251		1.729	BGN,FN1,IGFBP7,ITGB1,THY1	5
Cellular Movement	Migration of cells	6.38e-07		1.73	ACTN1,AHNAK,AKAP12,BGN,CAST,CAT,COL1A1,COL1A2,COL3A1,DCLK1,DCX,FABP5,FHL2,FLNB,FLNC,FN1,GBX2,IGFBP7,ITGAV,ITGB1,KPNA2,LDHA,LIMA1,LLGL1,LRP1,MAP1B,MAP4K4,MCM7,MYH9,NES,NOTCH3,NPM1,PALLD,PDLIM1,RPS19,SLC2A1,SLC3A2,THY1,TMPO,TPM1,TPM3,TPT1	42
Cell Morphology,Connective Tissue Development and Function	Shape change of fibroblast cell lines	2.53e-06		1.755	AKAP12,CAST,FLNC,FN1,GAP43,ITGB1,PALLD	7
Cell-To-Cell Signaling and Interaction	Adhesion of connective tissue cells	2.71e-05		1.758	AKAP12,COL1A1,FN1,ITGAV,ITGB1,LRP1,PALLD,THY1	8
Cell-To-Cell Signaling and Interaction	Binding of connective tissue cells	8.8e-07		1.823	AKAP12,BGN,COL1A1,FN1,ITGAV,ITGB1,LRP1,MYH9,PALLD,THY1	10
Cellular Movement	Scattering	0.00437		1.935	FN1,ITGB1,NOLC1,TPR	4
Cell-To-Cell Signaling and Interaction,Embryonic Development	Adhesion of embryonic cell lines	1.96e-06		1.939	AKAP12,FN1,ITGAV,ITGB1,LRP1,PALLD	6
Cellular Movement,Hematological System Development and Function,Immune Cell Trafficking	Lymphocyte migration	0.00321		1.955	COL1A1,FABP5,FHL2,FN1,ITGAV,ITGB1,LRP1,MYH9,NOTCH3	9
Cellular Movement,Embryonic Development	Migration of embryonic cells	0.000156		1.964	FHL2,FN1,GBX2,ITGAV,ITGB1,SLC3A2	6
Cell Morphology,Embryonic Development	Shape change of embryonic cell lines	0.000178		1.969	AKAP12,FN1,ITGB1,PALLD	4
Cell-To-Cell Signaling and Interaction,Renal and Urological System Development and Function	Adhesion of kidney cells	0.000195		1.969	BGN,FN1,ITGAV,ITGB1,LRP1	5
Cell-To-Cell Signaling and Interaction,Connective Tissue Development and Function	Adhesion of fibroblast cell lines	0.00134		1.975	AKAP12,FN1,ITGB1,PALLD	4
Cell-To-Cell Signaling and Interaction	Binding of neuroglia	5.73e-07		1.982	FN1,ITGAV,ITGB1,LRP1,THY1	5
Cellular Assembly and Organization	Quantity of filaments	0.00305		1.982	FLNB,FN1,LIMA1,MAP1B,MT2A	5
Cancer,Hematological Disease,Organismal Injury and Abnormalities	Hematologic cancer	3.31e-05		1.987	AHNAK,AKAP12,CAT,COL12A1,COL1A1,COL1A2,COL3A1,CYP51A1,DNAJA1,FDFT1,FLNB,FLNC,FN1,GOT2,IARS,IDH2,IGFBP7,ITGAV,ITGB1,KPNA2,LDHA,LIMA1,LLGL1,MAP1B,MAP4K4,MCM7,MYH9,NOTCH3,NPM1,PGM1,RPL11,RPL19,RPL3,RPL35,RPL4,RPL7,RPS12,RPS14,RPS19,RPS3A,SIPA1,SLC2A1,SMC2,THY1,TOP2A,TPM1,TPM2,TPR,TXLNA	49
Cellular Assembly and Organization,Cellular Function and Maintenance,Tissue Development	Formation of actin stress fibers	3.21e-05		1.997	FN1,ITGB1,LRP1,NPM1,PALLD,THY1,TPM1,TPM2,TPM3,TPM4	10
Cancer,Organismal Injury and Abnormalities	Connective tissue tumor	0.000612	Increased	2	CAT,COL12A1,COL1A1,COL1A2,COL3A1,DCX,FDFT1,FN1,GSTM3,HSD17B4,IDH2,LDHA,LRP1,MAP4K4,MCM7,MYH9,NOLC1,NOTCH3,NPM1,PTBP2,RPL19,RPS3A,TAGLN,TOP2A	24
Cellular Movement	Migration of stem cells	0.000847	Increased	2	COL3A1,FHL2,ITGB1,SLC3A2	4
Cardiovascular System Development and Function,Organismal Development	Angiogenesis	6.11e-05	Increased	2.035	CAT,COL1A1,COL1A2,COL3A1,CYP51A1,DHCR7,EDF1,FHL2,FLNB,FN1,GBX2,IGFBP7,ITGAV,ITGB1,LDHA,LRP1,MYH9,NOTCH3,PLOD3,RPL29,THY1,TPT1	22
Cardiovascular System Development and Function	Development of vasculature	0.000153	Increased	2.035	CAT,COL1A1,COL1A2,COL3A1,CYP51A1,DHCR7,EDF1,FHL2,FLNB,FN1,GBX2,IGFBP7,ITGAV,ITGB1,LDHA,LLGL1,LRP1,MYH9,NOTCH3,PLOD3,RPL29,THY1,TPT1	23
Cellular Assembly and Organization,Cellular Function and Maintenance,Tissue Development	Formation of actin filaments	6.32e-05	Increased	2.043	FN1,GAP43,ITGB1,LRP1,NPM1,PALLD,THY1,TPM1,TPM2,TPM3,TPM4	11
Cancer,Organismal Injury and Abnormalities	Malignant solid tumor	7.73e-07	Increased	2.061	ABHD10,ACTN1,AHNAK,AK4,AKAP12,AKR1A1,BCAP31,BGN,CALB1,CAPRIN1,CAST,CAT,CCDC50,CHORDC1,COL12A1,COL1A1,COL1A2,COL3A1,CYB5R3,CYP51A1,DCLK1,DCX,DDX21,DHCR7,DNAJA1,EDF1,EEF1B2,EEF2,EIF3J,EIF4A2,EIF5,FABP5,FADS2,FAU,FBL,FDFT1,FHL2,FLNB,FLNC,FN1,GAP43,GBX2,GNB2,GOLIM4,GOT2,GSTM3,HBD,HNRNPUL2,HSD17B12,HSD17B4,HSPH1,IARS,IDH2,IGFBP7,ITGAV,ITGB1,KPNA2,LDHA,LIMA1,LLGL1,LRP1,MAP1B,MAP4K4,MCM7,MT2A,MYH9,MYL12…	130
Cancer,Organismal Injury and Abnormalities	Solid tumor	3.21e-07	Increased	2.096	ABHD10,ACTN1,AHNAK,AK4,AKAP12,AKR1A1,BCAP31,BGN,CALB1,CAPRIN1,CAST,CAT,CCDC50,CHORDC1,COL12A1,COL1A1,COL1A2,COL3A1,CYB5R3,CYP51A1,DCLK1,DCX,DDX21,DHCR7,DNAJA1,EDF1,EEF1B2,EEF2,EIF3J,EIF4A2,EIF5,FABP5,FADS2,FAU,FBL,FDFT1,FHL2,FLNB,FLNC,FN1,GAP43,GBX2,GNB2,GOLIM4,GOT2,GSTM3,HBD,HNRNPUL2,HSD17B12,HSD17B4,HSPH1,IARS,IDH2,IGFBP7,ITGAV,ITGB1,KPNA2,LDHA,LIMA1,LLGL1,LRP1,MAP1B,MAP4K4,MCM7,MT2A,MYH9,MYL12…	131
Infectious Diseases	Infection of epithelial cell lines	0.000204	Increased	2.136	CHORDC1,MT2A,PGM1,RNPS1,RPL10A,RPL12,RPL18,RPL3,TAGLN2	9
Infectious Diseases,Organismal Injury and Abnormalities	Infection of embryonic cell lines	0.00026	Increased	2.136	CHORDC1,MT2A,PGM1,RNPS1,RPL10A,RPL12,RPL18,RPL3,TAGLN2	9
Infectious Diseases	Infection of kidney cell lines	0.000265	Increased	2.136	CHORDC1,MT2A,PGM1,RNPS1,RPL10A,RPL12,RPL18,RPL3,TAGLN2	9
Cell-To-Cell Signaling and Interaction,Connective Tissue Development and Function	Binding of fibroblast cell lines	0.000859	Increased	2.2	AKAP12,FHL2,FN1,ITGB1,PALLD	5
Cancer,Organismal Injury and Abnormalities	Incidence of tumor	0.000333	Increased	2.207	ACTN1,AHNAK,AKAP12,AKR1A1,BGN,CAPRIN1,CAST,CAT,COL12A1,COL1A1,COL1A2,COL3A1,CYB5R3,CYP51A1,DCLK1,DCX,DDX21,DHCR7,DNAJA1,EEF1B2,EEF2,EIF3J,EIF4A2,EIF5,FABP5,FBL,FDFT1,FHL2,FLNB,FLNC,FN1,GNB2,GOT2,GSTM3,HBD,HNRNPUL2,HSD17B12,HSD17B4,HSPH1,IARS,IDH2,ITGAV,ITGB1,KPNA2,LDHA,LLGL1,LRP1,MAP1B,MAP4K4,MCM7,MYH9,MYL6,NES,NOL7,NOLC1,NOTCH3,NPM1,PALLD,PDLIM1,PDXK,PFKP,PGM1,PLIN3,PLOD3,PPA1,PTBP2,RPL19,RPLP2,…	90
Cancer,Organismal Injury and Abnormalities	Frequency of tumor	0.00102	Increased	2.207	ACTN1,AHNAK,AKAP12,AKR1A1,BGN,CAPRIN1,CAST,CAT,COL12A1,COL1A1,COL1A2,COL3A1,CYB5R3,CYP51A1,DCLK1,DCX,DDX21,DHCR7,DNAJA1,EEF1B2,EEF2,EIF3J,EIF4A2,EIF5,FABP5,FBL,FDFT1,FLNB,FLNC,FN1,GNB2,GOT2,GSTM3,HBD,HNRNPUL2,HSD17B12,HSD17B4,HSPH1,IARS,IDH2,ITGAV,ITGB1,KPNA2,LDHA,LLGL1,LRP1,MAP1B,MAP4K4,MCM7,MYH9,NES,NOL7,NOLC1,NOTCH3,NPM1,PALLD,PDLIM1,PDXK,PFKP,PGM1,PLIN3,PLOD3,PPA1,PTBP2,RPL19,RPLP2,RPS19,RPS5…	86
Cellular Movement,Connective Tissue Development and Function	Cell movement of fibroblast cell lines	4.49e-06	Increased	2.213	CAST,FABP5,FHL2,FLNC,FN1,GAP43,ITGB1,LIMA1,NPM1,PALLD	10
Cell Morphology	Polarization of cells	0.000528	Increased	2.213	CAST,FN1,ITGB1,MAP1B,MYH9,PDLIM1,SIPA1	7
Cell Morphology,Cellular Assembly and Organization,Cellular Function and Maintenance	Formation of cellular protrusions	0.00214	Increased	2.251	AHNAK,AKAP12,CAPRIN1,CAST,DCLK1,DCX,FN1,GAP43,ITGB1,LLGL1,LRP1,MAP1B,MT2A,PALLD,RPL4,RPS14,THY1,TPM3	18
Cell Morphology,Cellular Assembly and Organization,Cellular Development,Cellular Function and Maintenance,Cellular Growth and Proliferation,Nervous System Development and Function,Organismal Development,Tissue Development	Neuritogenesis	0.00347	Increased	2.256	CAPRIN1,DCLK1,DCX,GAP43,ITGB1,LLGL1,LRP1,MAP1B,MT2A,PALLD,RPL4,RPS14,THY1	13
Cell-To-Cell Signaling and Interaction,Embryonic Development	Adhesion of embryonic cells	9.02e-07	Increased	2.385	AKAP12,BCAP31,FN1,ITGAV,ITGB1,LRP1,PALLD	7
Cell Morphology	Orientation of cells	0.000127	Increased	2.425	CAST,FN1,ITGB1,MAP1B,MYH9,PALLD,PDLIM1,SIPA1	8
Cellular Growth and Proliferation	Outgrowth of cells	1.81e-07	Increased	2.458	CALB1,CAT,COL1A1,COL1A2,DCX,FN1,GAP43,ITGB1,MAP1B,MYH9,NPM1,PALLD,RPL4,RPS14,SLC2A1,SNX12,SNX3	17
Infectious Diseases	Infection by HIV-1	0.000616	Increased	2.534	CHORDC1,ITGB1,MT2A,PGM1,PLOD3,RNPS1,RPL10A,RPL12,RPL18,RSL1D1,SLC2A1,TAGLN2,TOP2A,TPT1	14
Infectious Diseases	HIV infection	0.000155	Increased	2.714	CHORDC1,CYP51A1,FDFT1,FN1,ITGB1,MT2A,PGM1,PLOD3,RNPS1,RPL10A,RPL12,RPL18,RSL1D1,SLC2A1,TAGLN2,TOP2A,TPT1	17
Infectious Diseases	Infection of cells	0.000387	Increased	2.813	CHORDC1,FAU,FBL,FN1,ITGB1,MT2A,PGM1,PLOD3,RNPS1,RPL10A,RPL12,RPL18,RPL3,RSL1D1,SLC2A1,TAGLN2,TPT1	17
Cancer,Organismal Injury and Abnormalities	Non-melanoma solid tumor	3.65e-06	Increased	2.941	ABHD10,ACTN1,AHNAK,AK4,AKAP12,AKR1A1,BGN,CALB1,CAPRIN1,CAST,CAT,CCDC50,CHORDC1,COL12A1,COL1A1,COL1A2,COL3A1,CYB5R3,CYP51A1,DCLK1,DCX,DDX21,DHCR7,DNAJA1,EDF1,EEF1B2,EEF2,EIF3J,EIF4A2,EIF5,FABP5,FADS2,FBL,FDFT1,FHL2,FLNB,FLNC,FN1,GAP43,GBX2,GNB2,GOLIM4,GOT2,GSTM3,HBD,HNRNPUL2,HSD17B12,HSD17B4,HSPH1,IARS,IDH2,IGFBP7,ITGAV,ITGB1,KPNA2,LDHA,LIMA1,LLGL1,LRP1,MAP1B,MAP4K4,MCM7,MT2A,MYH9,MYL12B,MYL6,NES,…	127
Infectious Diseases	Infection by RNA virus	0.000125	Increased	3.013	CHORDC1,CYP51A1,FAU,FBL,FDFT1,FN1,ITGB1,MT2A,PGM1,PLOD3,RNPS1,RPL10A,RPL12,RPL18,RPL3,RSL1D1,SLC2A1,TAGLN2,TOP2A,TPT1	20
Cellular Development,Cellular Growth and Proliferation,Nervous System Development and Function,Tissue Development	Outgrowth of neurites	3.11e-05	Increased	3.265	CALB1,CAT,DCX,FN1,GAP43,ITGB1,MAP1B,MYH9,PALLD,RPL4,RPS14,SNX12,SNX3	13
Infectious Diseases	Viral Infection	1.57e-07	Increased	3.306	ACTN1,BGN,CAT,CHORDC1,COL3A1,CYP51A1,DCLK1,DNAJA1,FAU,FBL,FDFT1,FN1,ITGAV,ITGB1,MAP4K4,MT2A,NPM1,PDXK,PGM1,PLIN3,PLOD3,RNPS1,RPL10A,RPL12,RPL18,RPL23A,RPL3,RPL35,RPS14,RPS5,RSL1D1,SLC2A1,TAGLN2,TMPO,TOP2A,TPT1	36
Cellular Development,Cellular Growth and Proliferation,Nervous System Development and Function,Tissue Development	Growth of neurites	3.47e-06	Increased	3.554	CALB1,CAT,DCLK1,DCX,FN1,GAP43,ITGB1,MAP1B,MT2A,MYH9,NES,PALLD,RPL4,RPS14,SNX12,SNX3	16
Protein Synthesis	Initiation of translation of protein	4.79e-36			EIF3J,EIF4A2,EIF5,RPL10A,RPL11,RPL12,RPL18,RPL19,RPL21,RPL23A,RPL24,RPL26,RPL27A,RPL29,RPL3,RPL32,RPL35,RPL36,RPL4,RPL7,RPL7A,RPLP2,RPS12,RPS14,RPS17,RPS19,RPS3A,RPS5,TPR	29
RNA Damage and Repair	Nonsense-mediated mRNA decay	2.18e-34			RNPS1,RPL10A,RPL11,RPL12,RPL18,RPL19,RPL21,RPL23A,RPL24,RPL26,RPL27A,RPL29,RPL3,RPL32,RPL35,RPL36,RPL4,RPL7,RPL7A,RPLP2,RPS12,RPS14,RPS17,RPS19,RPS3A,RPS5	26
Gene Expression,Protein Synthesis	Translation of mRNA	7.09e-10			CAPRIN1,EIF4A2,EIF5,NOLC1,RPL10A,RPL19,RPL24,RPL27A,RPS14,RPS17,RPS3A,RPS5,TPR	13
Cancer,Endocrine System Disorders,Organismal Injury and Abnormalities	Thyroid carcinoma	1.33e-09			ACTN1,AHNAK,AK4,AKAP12,AKR1A1,BGN,CALB1,CAPRIN1,CAST,CAT,CCDC50,CHORDC1,COL12A1,COL1A1,COL1A2,COL3A1,CYB5R3,CYP51A1,DCLK1,DDX21,DNAJA1,EDF1,EEF1B2,EEF2,EIF3J,EIF4A2,EIF5,FABP5,FADS2,FDFT1,FLNB,FLNC,FN1,GBX2,GNB2,GOLIM4,GOT2,HNRNPUL2,HSD17B4,HSPH1,IARS,IDH2,IGFBP7,ITGAV,ITGB1,KPNA2,LDHA,LLGL1,LRP1,MAP1B,MAP4K4,MCM7,MYH9,MYL12B,MYL6,NES,NOL7,NOLC1,NOTCH3,NPM1,PALLD,PDLIM1,PDXK,PFKP,PGM1,PLIN3,PLOD3…	112
Cancer,Organismal Injury and Abnormalities	Head and neck carcinoma	9.24e-09			ACTN1,AHNAK,AK4,AKAP12,AKR1A1,BGN,CALB1,CAPRIN1,CAST,CAT,CCDC50,CHORDC1,COL12A1,COL1A1,COL1A2,COL3A1,CYB5R3,CYP51A1,DCLK1,DDX21,DHCR7,DNAJA1,EDF1,EEF1B2,EEF2,EIF3J,EIF4A2,EIF5,FABP5,FADS2,FDFT1,FLNB,FLNC,FN1,GBX2,GNB2,GOLIM4,GOT2,HNRNPUL2,HSD17B4,HSPH1,IARS,IDH2,IGFBP7,ITGAV,ITGB1,KPNA2,LDHA,LLGL1,LRP1,MAP1B,MAP4K4,MCM7,MYH9,MYL12B,MYL6,NES,NOL7,NOLC1,NOTCH3,NPM1,PALLD,PDLIM1,PDXK,PFKP,PGM1,PLIN3…	114
RNA Post-Transcriptional Modification	Processing of rRNA	1.96e-08			FBL,NOLC1,NPM1,RPL11,RPL26,RPL7,RPS14,RPS17,RPS19	9
Cancer,Organismal Injury and Abnormalities	Cancer of secretory structure	3.05e-07			ACTN1,AHNAK,AK4,AKAP12,AKR1A1,BGN,CALB1,CAPRIN1,CAST,CAT,CCDC50,CHORDC1,COL12A1,COL1A1,COL1A2,COL3A1,CYB5R3,CYP51A1,DCLK1,DDX21,DNAJA1,EDF1,EEF1B2,EEF2,EIF3J,EIF4A2,EIF5,FABP5,FADS2,FDFT1,FHL2,FLNB,FLNC,FN1,GAP43,GBX2,GNB2,GOLIM4,GOT2,HNRNPUL2,HSD17B4,HSPH1,IARS,IDH2,IGFBP7,ITGAV,ITGB1,KPNA2,LDHA,LLGL1,LRP1,MAP1B,MAP4K4,MCM7,MYH9,MYL12B,MYL6,NES,NOL7,NOLC1,NOTCH3,NPM1,PALLD,PDLIM1,PDXK,PFKP,PGM1,…	115
Organismal Injury and Abnormalities	Benign lesion	3.43e-07			AHNAK,CALB1,COL12A1,COL1A1,COL1A2,COL3A1,DCLK1,DCX,DHCR7,FABP5,FDFT1,GAP43,IDH2,IGFBP7,ITGB1,MYH9,MYL6,NOL7,NOTCH3,PPA1,RPL19,RPS19,SLC2A1,THY1,TOP2A,UQCRH	26
Neurological Disease	Progressive neurological disorder	7.59e-07			CCDC50,COL1A1,COL1A2,COL3A1,EIF4A2,FDFT1,GAP43,ITGAV,LDHA,MAP1B,MYH9,PFKP,PTBP2,RPL3,RPS3A,SELENOF,SLC2A1,THY1,TOP2A,TPT1	20
Cell Morphology,Cellular Assembly and Organization	Morphology of filaments	7.66e-07			BGN,COL3A1,GAP43,LIMA1,MAP1B,PDLIM1,TPM1	7
Cellular Assembly and Organization	Development of nucleoli	9.13e-07			NOL7,NOLC1,RPS19,RSL1D1	4
Cancer,Organismal Injury and Abnormalities	Benign Tumors	1.82e-06			COL12A1,COL1A1,COL1A2,COL3A1,DCLK1,DCX,FABP5,FDFT1,GAP43,IDH2,IGFBP7,ITGB1,MYH9,MYL6,NOL7,NOTCH3,PPA1,RPL19,RPS19,SLC2A1,THY1,TOP2A,UQCRH	23
Cell Morphology,Cellular Assembly and Organization,DNA Replication, Recombination, and Repair	Morphology of nucleoli	2.21e-06			NOL7,NOLC1,RSL1D1	3
Cancer,Neurological Disease,Organismal Injury and Abnormalities	Central nervous system cancer	2.45e-06			ACTN1,AKAP12,CALB1,COL12A1,COL1A1,COL1A2,COL3A1,FLNC,FN1,GAP43,GOT2,HSD17B4,IDH2,ITGAV,KPNA2,LRP1,MAP4K4,MYH9,NES,NOTCH3,NPM1,PALLD,RPL21,RPL29,TAGLN,TOP2A,TPR	27
Cancer,Organismal Injury and Abnormalities	Benign connective or soft tissue neoplasm	3.24e-06			COL12A1,COL1A1,COL1A2,COL3A1,DCX,FDFT1,IDH2,MYL6,NOL7,NOTCH3,RPL19,RPS19,TOP2A,UQCRH	14
Hereditary Disorder,Organismal Injury and Abnormalities,Skeletal and Muscular Disorders	Autosomal dominant myopathy	3.28e-06			AHNAK,BGN,COL1A1,COL1A2,COL3A1,FLNC,TPM1,TPM2,TPM3,TPM4	10
Cancer,Neurological Disease,Organismal Injury and Abnormalities	Anaplastic glioma	3.73e-06			ACTN1,AKAP12,COL1A1,COL1A2,COL3A1,FN1,GAP43,IDH2,ITGAV,MAP4K4,MYH9,NES,NPM1,PALLD,TOP2A	15
Cellular Assembly and Organization	Sliding of myofilaments	3.85e-06			MYL6,TPM1,TPM2,TPM3,TPM4	5
Neurological Disease,Organismal Injury and Abnormalities,Psychological Disorders	Disorder of basal ganglia	3.92e-06			CALB1,CYP51A1,DHCR7,DNAJA1,EIF4A2,FBL,FDFT1,GAP43,LDHA,MAP1B,MT2A,NPM1,PDLIM1,PTBP2,RPL3,RPS3A,SELENOF,SLC2A1,THY1,TPM3,TPT1	21
Cancer,Organismal Injury and Abnormalities,Reproductive System Disease	Invasive breast carcinoma	4.11e-06			BGN,COL1A2,FHL2,FN1,ITGB1,LIMA1,MYH9,PALLD,TAGLN,TOP2A,TPM1,TPM2	12
Cell Morphology	Cell rounding of cervical cancer cell lines	4.4e-06			FN1,MYH9,SIPA1	3
Cancer,Neurological Disease,Organismal Injury and Abnormalities	Central nervous system solid tumor	5.48e-06			ACTN1,AKAP12,CALB1,CAT,COL12A1,COL1A1,COL1A2,COL3A1,CYP51A1,FLNC,FN1,GAP43,GOT2,HSD17B4,IDH2,ITGAV,KPNA2,LRP1,MAP4K4,MYH9,NES,NOTCH3,NPM1,PALLD,RPL21,RPL29,TAGLN,TOP2A,TPR	29
Cardiovascular Disease,Cardiovascular System Development and Function,Organ Morphology,Organismal Development,Organismal Injury and Abnormalities,Skeletal and Muscular Disorders	Dilated cardiomyopathy	6.75e-06			BGN,CAST,COL3A1,FHL2,FLNC,FN1,MYH9,SLC25A1,TMPO,TOP2A,TPM1	11
Cellular Assembly and Organization,Cellular Function and Maintenance	Organization of collagen fibrils	7.93e-06			BGN,COL1A1,COL1A2,COL3A1,PLOD3	5
Cancer,Organismal Injury and Abnormalities,Reproductive System Disease	Breast cancer	8.9e-06			ABHD10,AKAP12,BGN,CAST,CAT,COL12A1,COL1A1,COL1A2,EIF4A2,EIF5,FABP5,FADS2,FDFT1,FHL2,FLNB,FLNC,FN1,GOLIM4,GSTM3,ITGAV,ITGB1,KPNA2,LIMA1,LRP1,MT2A,MYH9,NOLC1,NOTCH3,PALLD,PFKP,PGM1,PLIN3,PPA1,RPL19,RPL4,RPS19,TAGLN,TAGLN2,TOP2A,TPM1,TPM2	41
Cancer,Organismal Injury and Abnormalities,Reproductive System Disease	Breast or ovarian cancer	8.94e-06			ABHD10,AKAP12,AKR1A1,BGN,CAST,CAT,COL12A1,COL1A1,COL1A2,COL3A1,DCLK1,DNAJA1,EEF1B2,EIF4A2,EIF5,FABP5,FADS2,FBL,FDFT1,FHL2,FLNB,FLNC,FN1,GOLIM4,GOT2,GSTM3,HSD17B12,ITGAV,ITGB1,KPNA2,LIMA1,LRP1,MT2A,MYH9,NOLC1,NOTCH3,PALLD,PFKP,PGM1,PLIN3,PPA1,RPL19,RPL4,RPS19,RSL1D1,TAGLN,TAGLN2,TOP2A,TPM1,TPM2,TPM3,TPM4,TPR,XPO5	54
Cellular Assembly and Organization	Formation of nucleus	1.11e-05			FN1,NOL7,NOLC1,RPS19,RSL1D1,TMPO	6
Cancer,Neurological Disease,Organismal Injury and Abnormalities	Glioma cancer	1.26e-05			ACTN1,AKAP12,COL1A1,COL1A2,COL3A1,FLNC,FN1,GAP43,HSD17B4,IDH2,ITGAV,KPNA2,MAP4K4,MYH9,NES,NOTCH3,NPM1,PALLD,RPL21,RPL29,TAGLN,TOP2A,TPR	23
Cell Morphology,Cellular Movement,Renal and Urological System Development and Function	Cell spreading of kidney cell lines	1.29e-05			FLNC,FN1,GAP43,ITGB1	4
Cancer,Neurological Disease,Organismal Injury and Abnormalities	Glioblastoma	1.3e-05			ACTN1,AKAP12,COL1A1,COL1A2,COL3A1,FN1,GAP43,IDH2,ITGAV,MAP4K4,MYH9,NES,NPM1,PALLD	14
Cell-To-Cell Signaling and Interaction,Cellular Assembly and Organization	Quantity of focal adhesions	1.63e-05			CAT,FLNB,FN1,ITGB1,MYH9	5
Developmental Disorder,Hereditary Disorder,Organismal Injury and Abnormalities,Skeletal and Muscular Disorders	Dystrophy of muscle	1.67e-05			AHNAK,BGN,CAST,COL12A1,COL1A1,COL1A2,COL3A1,FN1,ITGB1,TPM4	10
Hereditary Disorder,Organismal Injury and Abnormalities,Skeletal and Muscular Disorders	Hereditary myopathy	1.67e-05			AHNAK,BGN,CAST,COL12A1,COL1A1,COL1A2,COL3A1,FHL2,FLNC,FN1,ITGB1,TMPO,TPM1,TPM2,TPM3,TPM4	16
Cancer,Organismal Injury and Abnormalities	Carcinoma	1.67e-05			ABHD10,ACTN1,AHNAK,AK4,AKAP12,AKR1A1,BGN,CALB1,CAPRIN1,CAST,CAT,CCDC50,CHORDC1,COL12A1,COL1A1,COL1A2,COL3A1,CYB5R3,CYP51A1,DCLK1,DCX,DDX21,DHCR7,DNAJA1,EDF1,EEF1B2,EEF2,EIF3J,EIF4A2,EIF5,FABP5,FADS2,FBL,FDFT1,FHL2,FLNB,FLNC,FN1,GAP43,GBX2,GNB2,GOLIM4,GOT2,HBD,HNRNPUL2,HSD17B12,HSD17B4,HSPH1,IARS,IDH2,IGFBP7,ITGAV,ITGB1,KPNA2,LDHA,LIMA1,LLGL1,LRP1,MAP1B,MAP4K4,MCM7,MT2A,MYH9,MYL12B,MYL6,NES,NOL7,N…	125
Neurological Disease	Progressive motor neuropathy	2.26e-05			COL1A1,COL1A2,COL3A1,EIF4A2,FDFT1,GAP43,ITGAV,LDHA,MAP1B,PFKP,RPL3,RPS3A,SELENOF,THY1,TOP2A,TPT1	16
Dermatological Diseases and Conditions,Inflammatory Disease,Organismal Injury and Abnormalities,Skeletal and Muscular Disorders	Juvenile dermatomyositis	2.56e-05			BGN,COL1A1,COL1A2,COL3A1,TPM4	5
Cardiovascular Disease,Hematological Disease,Organismal Injury and Abnormalities	Aplastic anemia	2.59e-05			CAT,CYP51A1,RPL11,RPL26,RPS17,RPS19	6
Cancer,Organismal Injury and Abnormalities	Development of neuroepithelial tumor	2.68e-05			ACTN1,AKAP12,CAT,COL1A1,COL1A2,COL3A1,CYP51A1,FLNC,FN1,GAP43,HSD17B4,IDH2,ITGAV,KPNA2,MAP4K4,MYH9,NES,NOTCH3,NPM1,PALLD,RPL21,RPL29,TAGLN,TOP2A,TPR	25
Cancer,Cardiovascular Disease,Developmental Disorder,Hematological Disease,Hereditary Disorder,Organismal Injury and Abnormalities	Diamond-Blackfan anemia	2.81e-05			RPL11,RPL26,RPS17,RPS19	4
Cancer,Neurological Disease,Organismal Injury and Abnormalities	Central nervous system neuroepithelial tumor	3.11e-05			ACTN1,AKAP12,COL1A1,COL1A2,COL3A1,FLNC,FN1,GAP43,HSD17B4,IDH2,ITGAV,KPNA2,MAP4K4,MYH9,NES,NOTCH3,NPM1,PALLD,RPL21,RPL29,TAGLN,TOP2A,TPR	23
Cell Morphology	Cell rounding of tumor cell lines	3.23e-05			AKAP12,FN1,MYH9,SIPA1	4
Developmental Disorder,Hereditary Disorder,Organismal Injury and Abnormalities,Skeletal and Muscular Disorders	Autosomal dominant Emery-Dreifuss muscular dystrophy	3.3e-05			BGN,COL1A1,COL1A2,COL3A1,TPM4	5
Cancer,Organismal Injury and Abnormalities,Reproductive System Disease	Breast or gynecological cancer	3.44e-05			ABHD10,ACTN1,AHNAK,AKAP12,AKR1A1,BGN,CAST,CAT,COL12A1,COL1A1,COL1A2,COL3A1,DCLK1,DHCR7,DNAJA1,EEF1B2,EEF2,EIF4A2,EIF5,FABP5,FADS2,FBL,FDFT1,FHL2,FLNB,FLNC,FN1,GNB2,GOLIM4,GOT2,GSTM3,HSD17B12,HSD17B4,HSPH1,IDH2,ITGAV,ITGB1,KPNA2,LIMA1,LRP1,MAP1B,MCM7,MT2A,MYH9,NES,NOLC1,NOTCH3,NPM1,PALLD,PDLIM1,PDXK,PFKP,PGM1,PLIN3,PPA1,PTBP2,RPL19,RPL4,RPS12,RPS19,RSL1D1,SMARCA5,TAGLN,TAGLN2,TMPO,TOP2A,TPM1,TPM2,…	72
Cellular Assembly and Organization,Cellular Function and Maintenance	Organization of actin cytoskeleton	3.67e-05			ACTN1,AKAP12,FLNB,FLNC,FN1,ITGB1,LLGL1,LRP1,MYH9,PALLD,SLC3A2	11
Connective Tissue Disorders,Developmental Disorder,Hereditary Disorder,Metabolic Disease,Organismal Injury and Abnormalities,Skeletal and Muscular Disorders	Autosomal dominant osteogenesis imperfecta with normal sclerae, dominant form	3.71e-05			COL1A1,COL1A2	2
Connective Tissue Disorders,Developmental Disorder,Hereditary Disorder,Metabolic Disease,Organismal Injury and Abnormalities,Skeletal and Muscular Disorders	Osteogenesis imperfecta type IVB	3.71e-05			COL1A1,COL1A2	2
Connective Tissue Disorders,Dermatological Diseases and Conditions,Developmental Disorder,Hereditary Disorder,Metabolic Disease,Organismal Injury and Abnormalities,Skeletal and Muscular Disorders	OI/EDS combined syndrome	3.71e-05			COL1A1,COL1A2	2
Cellular Movement	Haptotaxis of prostate cancer cell lines	3.71e-05			AKAP12,FN1	2
Connective Tissue Disorders,Developmental Disorder,Hereditary Disorder,Metabolic Disease,Organismal Injury and Abnormalities,Skeletal and Muscular Disorders	Autosomal dominant osteogenesis imperfecta type III	3.71e-05			COL1A1,COL1A2	2
Connective Tissue Disorders,Developmental Disorder,Hereditary Disorder,Metabolic Disease,Organismal Injury and Abnormalities,Skeletal and Muscular Disorders	Dominant perinatal lethal osteogenesis imperfecta	3.71e-05			COL1A1,COL1A2	2
Cancer,Neurological Disease,Organismal Injury and Abnormalities	High grade astrocytoma	3.74e-05			ACTN1,AKAP12,COL1A1,COL1A2,COL3A1,FLNC,FN1,GAP43,IDH2,ITGAV,KPNA2,MAP4K4,MYH9,NES,NOTCH3,NPM1,PALLD,RPL21,RPL29,TAGLN,TOP2A	21
Cardiovascular Disease,Developmental Disorder,Hematological Disease,Organismal Injury and Abnormalities	Congenital aplastic anemia	4.51e-05			CAT,RPL11,RPL26,RPS17,RPS19	5
Tissue Development	Organization of extracellular matrix	4.6e-05			BGN,COL1A1,COL1A2,COL3A1,FN1,HSD17B12,ITGAV,ITGB1,LRP1	9
Neurological Disease,Skeletal and Muscular Disorders	Neuromuscular disease	6.06e-05			CALB1,CYP51A1,DHCR7,DNAJA1,EIF4A2,FBL,FDFT1,GAP43,ITGAV,LDHA,MAP1B,MT2A,NPM1,PDLIM1,RPL3,RPS3A,SELENOF,THY1,TOP2A,TPM3,TPT1	21
Cell-To-Cell Signaling and Interaction	Adhesion of neuroglia	6.1e-05			FN1,ITGAV,LRP1	3
Cancer,Organismal Injury and Abnormalities	Subcutaneous tumor	6.23e-05			COL12A1,COL1A1,COL1A2,COL3A1,DCX,MYL6,NOL7,NOTCH3,RPL19,RPS19,TOP2A,UQCRH	12
Cancer,Hematological Disease,Hereditary Disorder,Organismal Injury and Abnormalities	Constitutional bone marrow failure syndrome	6.49e-05			CAT,RPL11,RPL26,RPS17,RPS19	5
Cardiovascular Disease,Hereditary Disorder,Organismal Injury and Abnormalities	Familial aortic disorder	6.74e-05			BGN,COL1A1,COL3A1,TMPO	4
Skeletal and Muscular Disorders	Laminopathy	6.88e-05			BGN,COL1A1,COL1A2,COL3A1,FN1,TPM4	6
Cancer,Organismal Injury and Abnormalities	Breast or colorectal cancer	6.94e-05			ABHD10,AKAP12,BGN,CAPRIN1,CAST,CAT,COL12A1,COL1A1,COL1A2,COL3A1,CYB5R3,DCLK1,DCX,DDX21,DNAJA1,EEF1B2,EIF3J,EIF4A2,EIF5,FABP5,FADS2,FBL,FDFT1,FHL2,FLNB,FLNC,FN1,GOLIM4,GSTM3,HNRNPUL2,IARS,IDH2,IGFBP7,ITGAV,ITGB1,KPNA2,LDHA,LIMA1,LLGL1,LRP1,MAP1B,MAP4K4,MCM7,MT2A,MYH9,NES,NOL7,NOLC1,NOTCH3,NPM1,PALLD,PDLIM1,PFKP,PGM1,PLIN3,PPA1,RPL19,RPL4,RPLP2,RPS19,RSL1D1,SELENOF,SIPA1,SLC2A1,SLC3A2,SMC2,SNX3,SYA…	77
Cancer,Neurological Disease,Organismal Injury and Abnormalities	Glioma	6.97e-05			ACTN1,AKAP12,CAT,COL1A1,COL1A2,COL3A1,FLNC,FN1,GAP43,HSD17B4,IDH2,ITGAV,KPNA2,MAP4K4,MYH9,NES,NOTCH3,NPM1,PALLD,RPL21,RPL29,TAGLN,TOP2A,TPR	24
Cardiovascular Disease,Organismal Injury and Abnormalities	Advanced stage peripheral arterial disease	7.08e-05			CHORDC1,COL1A1,COL1A2,DNAJA1,HSPH1,MAP4K4,THY1	7
Cancer,Hematological Disease,Organismal Injury and Abnormalities	Myelodysplastic syndrome	7.31e-05			CYP51A1,IDH2,MYH9,NPM1,RPL3,RPL35,RPL4,RPL7,RPS14,RPS19,TOP2A	11
Cellular Assembly and Organization	Organization of membrane ruffles	7.73e-05			LIMA1,PALLD,TPM1	3
Cell-To-Cell Signaling and Interaction	Binding of stem cells	7.73e-05			BCAP31,ITGAV,ITGB1	3
Skeletal and Muscular Disorders	Abnormality of limb	7.78e-05			BGN,CAST,CAT,COL12A1,CYP51A1,FDFT1,FLNB,FLNC,FN1,MAP1B,TMPO	11
Connective Tissue Disorders,Organismal Injury and Abnormalities,Skeletal and Muscular Disorders	Advanced Dupuytren contracture	9.28e-05			COL12A1,COL1A1,COL1A2,COL3A1	4
Cancer,Organismal Injury and Abnormalities,Reproductive System Disease	Peyronie disease	9.28e-05			COL12A1,COL1A1,COL1A2,COL3A1	4
Cellular Assembly and Organization	Organization of organelle	9.47e-05			ACTN1,BGN,COL1A1,COL1A2,COL3A1,FN1,ITGB1,LIMA1,MYH9,NPM1,PALLD,PLOD3,RPS19,SMC2,TPM1,TPR	16
Cell-To-Cell Signaling and Interaction	Adhesion of bone marrow cell lines	9.62e-05			FN1,ITGB1,SIPA1	3
Cellular Movement	Migration of thyroid tumor cell lines	9.62e-05			IGFBP7,ITGB1,LRP1	3
Skeletal and Muscular Disorders	Abnormality of lower limb	9.8e-05			BGN,CAT,COL12A1,CYP51A1,FDFT1,FLNC,FN1,MAP1B	8
Cell Morphology,Cellular Assembly and Organization	Morphology of actin filaments	0.000103			GAP43,LIMA1,PDLIM1,TPM1	4
Developmental Disorder,Skeletal and Muscular Disorders	Cap disease	0.000111			TPM2,TPM3	2
Cellular Assembly and Organization	Structural integrity of nucleosomes	0.000111			COL1A2,TOP2A	2
Cellular Movement	Initiation of migration of fibrosarcoma cell lines	0.000111			FLNB,FLNC	2
Connective Tissue Disorders,Developmental Disorder,Hereditary Disorder,Metabolic Disease,Organismal Injury and Abnormalities,Skeletal and Muscular Disorders	Osteogenesis imperfecta type I	0.000111			COL1A1,COL1A2	2
Cellular Assembly and Organization,Cellular Function and Maintenance,Tissue Development	Formation of microfilaments	0.000111			TPM1,TPM2	2
Cancer,Hematological Disease,Immunological Disease,Organismal Injury and Abnormalities	Refractory acute myeloid leukemia	0.000117			IDH2,RPL11,RPL3,RPS12,TOP2A	5
Cell Morphology,Cellular Movement	Cell spreading of sarcoma cell lines	0.000118			FLNB,FN1,ITGB1	3
Connective Tissue Disorders,Developmental Disorder,Hereditary Disorder,Organismal Injury and Abnormalities,Skeletal and Muscular Disorders	Chondrodysplasia	0.000124			BGN,COL1A1,FLNB,FN1,ITGB1	5
Connective Tissue Disorders,Developmental Disorder,Hereditary Disorder,Organismal Injury and Abnormalities,Skeletal and Muscular Disorders	Familial skeletal dysplasia	0.000127			BGN,COL1A1,COL1A2,COL3A1,FDFT1,FLNB,FN1,ITGB1	8
Cell Cycle	Arrest in G1 phase	0.000131			AKAP12,FN1,IGFBP7,ITGAV,ITGB1,MCM7,RPL11,RPL23A,RPL7A,TMPO	10
Cell Cycle	Arrest in interphase	0.000141			AKAP12,CAT,DCX,FN1,IGFBP7,ITGAV,ITGB1,MCM7,RPL11,RPL23A,RPL7A,TMPO,TOP2A	13
Immunological Disease	Systemic autoimmune syndrome	0.000148			AKR1A1,BGN,CAST,CAT,COL12A1,COL1A2,COL3A1,EEF2,FABP5,FAU,FBL,FN1,GNB2,IGFBP7,MAP4K4,MT2A,MYH9,PGM1,RPL11,RPL18,RPL19,RPL32,RPLP2,RPS19,SLC3A2,TPM2	26
Cardiovascular System Development and Function	Morphology of cardiovascular system	0.000165			AKAP12,BGN,CAST,CAT,COL1A1,COL3A1,CYP51A1,FHL2,FLNC,FN1,GBX2,IGFBP7,ITGAV,MYH9,NOTCH3,PLOD3,SLC25A1,TMPO,TOP2A,TPM1	20
Cancer,Organismal Injury and Abnormalities	Fibroma	0.000169			COL12A1,COL1A1,COL1A2,COL3A1,NOTCH3,TOP2A	6
Carbohydrate Metabolism	Metabolism of monosaccharide	0.000169			AKR1A1,FABP5,ITGB1,PFKP,PGM1,SLC2A1	6
Carbohydrate Metabolism	Metabolism of sugar acid	0.00017			AKR1A1,CYB5R3,SLC2A1	3
Developmental Disorder,Hereditary Disorder,Organismal Injury and Abnormalities,Skeletal and Muscular Disorders	Duchenne muscular dystrophy	0.000191			BGN,CAST,COL1A1,COL1A2,COL3A1,TPM4	6
Cell-To-Cell Signaling and Interaction	Binding of neuroblastoma cell lines	0.000201			ITGB1,LRP1,MYH9	3
Cell Morphology,Cellular Movement,Hair and Skin Development and Function	Cell spreading of epithelial cell lines	0.000201			FN1,GAP43,ITGB1	3
Cancer,Hematological Disease,Immunological Disease,Organismal Injury and Abnormalities	Chemoresistant acute myeloid leukemia	0.000201			RPL11,RPL3,RPS12	3
Cancer,Organismal Injury and Abnormalities,Respiratory Disease	Stage I-II non-small cell lung cancer	0.000206			FN1,RPL7,TOP2A,TPT1,XPO5	5
Cell-To-Cell Signaling and Interaction,Hair and Skin Development and Function	Adhesion of epithelial cell lines	0.00021			FN1,ITGAV,ITGB1,LRP1	4
Cancer,Hematological Disease,Immunological Disease,Organismal Injury and Abnormalities	Peripheral T-cell lymphoma	0.000213			COL12A1,COL1A2,COL3A1,FN1,IDH2,TOP2A,TPM1	7
Cell-To-Cell Signaling and Interaction	Detachment of cervical cancer cell lines	0.000221			FN1,SIPA1	2
Hereditary Disorder,Metabolic Disease,Neurological Disease,Organismal Injury and Abnormalities,Renal and Urological Disease	D-2-hydroxyglutaric aciduria	0.000221			IDH2,SLC25A1	2
Cancer,Gastrointestinal Disease,Organismal Injury and Abnormalities,Tumor Morphology	Progression of gastric carcinoma	0.000221			COL1A1,COL1A2	2
Infectious Diseases,Inflammatory Disease,Ophthalmic Disease,Organismal Injury and Abnormalities	Bacterial conjunctivitis	0.000221			RPS12,TOP2A	2
Cancer,Hematological Disease,Immunological Disease,Organismal Injury and Abnormalities	Acute myeloid leukemia with cuplike nuclei	0.000221			IDH2,NPM1	2
Cell-To-Cell Signaling and Interaction	Adhesion of neuroepithelial cells	0.000221			FN1,ITGB1	2
Cellular Movement,Hematological System Development and Function,Immune Cell Trafficking	Transmigration of mononuclear leukocytes	0.000229			COL1A1,FN1,ITGAV,ITGB1,MYH9	5
Neurological Disease,Organismal Injury and Abnormalities,Psychological Disorders,Skeletal and Muscular Disorders	Parkinson's disease	0.000243			EIF4A2,GAP43,LDHA,MAP1B,RPL3,RPS3A,SELENOF,THY1,TPT1	9
Cellular Assembly and Organization,Cellular Function and Maintenance	Organization of filaments	0.000261			ACTN1,BGN,COL1A1,COL1A2,COL3A1,FN1,ITGB1,PLOD3	8
Connective Tissue Disorders,Developmental Disorder,Hereditary Disorder,Organismal Injury and Abnormalities,Skeletal and Muscular Disorders	Osteochondrodysplasia	0.000267			BGN,COL1A1,FLNB,FN1	4
Endocrine System Disorders,Gastrointestinal Disease,Metabolic Disease,Organismal Injury and Abnormalities,Skeletal and Muscular Disorders	Diabetic foot ulcer disorder	0.000267			COL12A1,COL1A1,COL1A2,COL3A1	4
Cell Morphology,Cellular Assembly and Organization	Size of nucleus	0.000274			EEF2,RSL1D1,TMPO	3
Gene Expression,Protein Synthesis	Initiation of translation of mRNA	0.000287			EIF4A2,EIF5,RPS3A,TPR	4
Dermatological Diseases and Conditions,Organismal Injury and Abnormalities	Burn	0.000295			COL12A1,COL1A1,COL1A2,COL3A1,CYP51A1	5
Cellular Movement,Embryonic Development	Migration of neural crest cells	0.000309			FN1,GBX2,ITGAV,ITGB1	4
Cellular Movement,Hematological System Development and Function,Immune Cell Trafficking	Transmigration of lymphocytes	0.000309			COL1A1,FN1,ITGB1,MYH9	4
Carbohydrate Metabolism,Small Molecule Biochemistry	Metabolism of D-glucose	0.000309			AKR1A1,FABP5,ITGB1,PGM1,SLC2A1	5
Organismal Injury and Abnormalities	Visceromegaly	0.00031			AKAP12,BGN,CAST,CAT,COL3A1,FADS2,FDFT1,FHL2,FLNC,FN1,ITGAV,MYH9,SIPA1,SLC25A1,TMPO,TOP2A,TPM1	17
Organismal Functions,Organismal Injury and Abnormalities,Tissue Morphology	Healing of wound	0.000323			COL1A1,COL3A1,FN1,LIMA1,MT2A,SLC3A2,TPM1	7
Cardiovascular Disease,Organismal Injury and Abnormalities	Peripheral arterial disease	0.000325			CHORDC1,COL1A1,COL1A2,DNAJA1,EEF1B2,HSPH1,MAP4K4,THY1	8
Cancer,Organismal Injury and Abnormalities	Liquid tumor	0.000328			AHNAK,AKAP12,CHORDC1,COL12A1,COL1A1,COL1A2,CYP51A1,DNAJA1,FLNB,FLNC,IARS,IDH2,ITGB1,LDHA,LIMA1,LLGL1,MAP1B,MCM7,MYH9,NOTCH3,NPM1,PGM1,RPL11,RPL3,RPL35,RPL4,RPL7,RPS12,RPS14,RPS19,RPS3A,SIPA1,SLC2A1,SMC2,TOP2A,TPM2	36
Cancer,Organismal Injury and Abnormalities	Malignant genitourinary solid tumor	0.000332			ABHD10,ACTN1,AHNAK,AKAP12,AKR1A1,BGN,CALB1,CAST,CAT,CCDC50,COL12A1,COL1A1,COL1A2,COL3A1,CYB5R3,CYP51A1,DCLK1,DDX21,DHCR7,DNAJA1,EEF1B2,EEF2,EIF4A2,EIF5,FABP5,FADS2,FBL,FDFT1,FHL2,FLNB,FLNC,FN1,GBX2,GNB2,GOLIM4,GOT2,GSTM3,HBD,HSD17B12,HSD17B4,HSPH1,IDH2,ITGAV,ITGB1,KPNA2,LIMA1,LRP1,MAP1B,MCM7,MT2A,MYH9,MYL12B,NES,NOLC1,NOTCH3,NPM1,PALLD,PDLIM1,PDXK,PFKP,PGM1,PLIN3,PLOD3,PPA1,PTBP2,RNPS1,RPL11,RPL1…	88
Cell-To-Cell Signaling and Interaction,Renal and Urological System Development and Function	Adhesion of kidney cell lines	0.000333			FN1,ITGAV,ITGB1,LRP1	4
Connective Tissue Disorders,Dermatological Diseases and Conditions,Developmental Disorder,Hereditary Disorder,Metabolic Disease,Organismal Injury and Abnormalities,Skeletal and Muscular Disorders	Autosomal dominant Ehlers-Danlos syndrome type VII	0.000366			COL1A1,COL1A2	2
Hematological Disease,Immunological Disease	Febrile neutropenia	0.000366			CYP51A1,TOP2A	2
Molecular Transport,Protein Synthesis,Protein Trafficking	Localization of green fluorescent protein	0.000366			ITGAV,ITGB1	2
Cell-To-Cell Signaling and Interaction,Embryonic Development	Adhesion of embryonic stem cells	0.000366			BCAP31,ITGAV	2
Cell-To-Cell Signaling and Interaction	Adhesion of chondrocytes	0.000366			COL1A1,ITGB1	2
Cellular Movement	Mobility of embryonic cell lines	0.000366			COL1A1,FN1	2
Cardiovascular System Development and Function,Cellular Development,Cellular Function and Maintenance,Cellular Growth and Proliferation,Organismal Development,Tissue Development	Outgrowth of endothelial cells	0.000366			COL1A1,COL1A2	2
Cell Morphology,Cellular Movement	Cell spreading of prostate cancer cell lines	0.000366			AKAP12,FN1	2
Cardiovascular Disease,Cardiovascular System Development and Function	Abnormal morphology of cardiovascular system	0.000366			AKAP12,BGN,CAST,COL1A1,COL3A1,CYP51A1,FHL2,FLNC,FN1,GBX2,ITGAV,MYH9,NOTCH3,PLOD3,SLC25A1,TMPO,TOP2A,TPM1	18
Organismal Injury and Abnormalities	Ulcer	0.000373			COL12A1,COL1A1,COL1A2,COL3A1,FADS2,TOP2A	6
Cancer,Organismal Injury and Abnormalities,Reproductive System Disease	Development of genital tumor	0.000393			ACTN1,AHNAK,AKR1A1,CAST,COL12A1,COL1A2,COL3A1,DCLK1,DCX,DHCR7,DNAJA1,EEF1B2,EEF2,EIF4A2,FBL,FHL2,FLNC,FN1,GNB2,GOT2,HSD17B12,HSD17B4,HSPH1,IDH2,KPNA2,LRP1,MAP1B,MCM7,MYH9,MYL6,NES,NOL7,NOLC1,NOTCH3,NPM1,PALLD,PDLIM1,PDXK,PFKP,PGM1,PLIN3,PTBP2,RPL19,RPS12,RPS19,RSL1D1,SLC25A1,SMARCA5,TAGLN,TMPO,TOP2A,TPM1,TPM2,TPM3,TPR,UQCRH,XPO5	57
RNA Post-Transcriptional Modification	Processing of RNA	0.000394			AHNAK,FBL,NOLC1,NPM1,RNPS1,RPL11,RPL26,RPL7,RPS14,RPS17,RPS19	11
Dermatological Diseases and Conditions,Organismal Injury and Abnormalities	Chronic psoriasis	0.000399			EIF5,FABP5,GOT2,HSPH1,KPNA2,TAGLN	6
Skeletal and Muscular Disorders	Caveolinopathy	0.000399			AHNAK,COL3A1,FHL2,FLNC,TMPO,TPM1	6
Auditory Disease,Neurological Disease	Progressive hearing impairment	0.000411			CCDC50,COL1A1,MYH9	3
Connective Tissue Disorders,Developmental Disorder,Hereditary Disorder,Metabolic Disease,Organismal Injury and Abnormalities,Skeletal and Muscular Disorders	Osteogenesis imperfecta	0.000411			COL1A1,COL1A2,FDFT1	3
Gene Expression	Transcription of rRNA	0.000411			NOLC1,NPM1,RPL11	3
Cancer,Organismal Injury and Abnormalities,Renal and Urological Disease	Renal cancer	0.000413			AHNAK,CALB1,CYP51A1,EEF1B2,EIF4A2,FABP5,FDFT1,FLNC,FN1,HBD,HSD17B4,ITGB1,LRP1,NES,PALLD,PDXK,PLIN3,RNPS1,TOP2A,TPM1,TPM2,XPO5	22
Neurological Disease,Organismal Injury and Abnormalities	Progressive encephalopathy	0.000416			EIF4A2,GAP43,LDHA,MAP1B,PTBP2,RPL3,RPS3A,SELENOF,THY1,TPT1	10
Cell-To-Cell Signaling and Interaction,Connective Tissue Development and Function	Adhesion of fibroblasts	0.000438			FN1,ITGAV,ITGB1,THY1	4
Embryonic Development,Hair and Skin Development and Function,Organ Development,Organ Morphology,Organismal Development,Tissue Development	Morphogenesis of skin	0.000438			COL1A1,COL1A2,MYH9,PLOD3	4
Cardiovascular System Development and Function,Cellular Growth and Proliferation,Connective Tissue Development and Function,Organismal Development,Tissue Development	Proliferation of pericytes	0.000438			COL1A1,FN1,ITGAV,ITGB1	4
Cancer,Organismal Injury and Abnormalities,Reproductive System Disease	Uterine tumor	0.000444			ACTN1,AHNAK,CAST,COL12A1,COL3A1,DCLK1,DCX,DHCR7,EEF1B2,EEF2,EIF4A2,FHL2,FLNC,FN1,GNB2,HSD17B4,HSPH1,IDH2,KPNA2,LRP1,MAP1B,MCM7,MYH9,MYL6,NES,NOL7,NOLC1,NOTCH3,NPM1,PALLD,PDLIM1,PDXK,PFKP,PGM1,PLIN3,PTBP2,RPL19,RPS12,RPS19,SMARCA5,TAGLN,TMPO,TOP2A,TPM1,TPM2,TPM3,TPR,UQCRH	48
Dermatological Diseases and Conditions,Inflammatory Disease,Organismal Injury and Abnormalities	Acne	0.000448			CAT,COL3A1,FABP5,ITGAV,THY1	5
Cardiovascular Disease,Hereditary Disorder,Organismal Injury and Abnormalities	Familial thoracic aortic aneurysms and dissections	0.000465			BGN,COL1A1,COL3A1	3
Hematological Disease,Immunological Disease,Infectious Diseases	Infection of lymphocytes	0.000465			FN1,ITGB1,SLC2A1	3
Cancer,Gastrointestinal Disease,Hepatic System Disease,Organismal Injury and Abnormalities	Hepatitis C virus-related hepatocellular carcinoma	0.000465			CAT,EEF2,NPM1	3
Developmental Disorder,Hereditary Disorder,Organismal Injury and Abnormalities,Skeletal and Muscular Disorders	Progressive muscular dystrophy	0.000475			AHNAK,BGN,CAST,COL1A1,COL1A2,COL3A1,TPM4	7
Cellular Development,Cellular Growth and Proliferation,Nervous System Development and Function,Tissue Development	Growth of axons	0.000488			DCLK1,DCX,GAP43,ITGB1,MAP1B,MT2A,NES	7
Cancer,Organismal Injury and Abnormalities	Breast or pancreatic cancer	0.000496			ABHD10,AHNAK,AKAP12,AKR1A1,BGN,CAST,CAT,CCDC50,COL12A1,COL1A1,COL1A2,COL3A1,DCLK1,DNAJA1,EEF1B2,EIF4A2,EIF5,FABP5,FADS2,FBL,FDFT1,FHL2,FLNB,FLNC,FN1,GAP43,GOLIM4,GOT2,GSTM3,HSD17B12,ITGAV,ITGB1,KPNA2,LIMA1,LRP1,MAP1B,MT2A,MYH9,NES,NOLC1,NOTCH3,PALLD,PFKP,PGM1,PLIN3,PPA1,RPL19,RPL4,RPS19,RPS3A,RSL1D1,SIPA1,TAGLN,TAGLN2,TMPO,TOP2A,TPM1,TPM2,TPM3,TPM4,TPR,XPO5	62
Cancer,Gastrointestinal Disease,Organismal Injury and Abnormalities	Large intestine neoplasm	0.000518			ACTN1,AHNAK,AKAP12,AKR1A1,BGN,CALB1,CAPRIN1,CAST,CAT,CCDC50,CHORDC1,COL12A1,COL1A1,COL1A2,COL3A1,CYB5R3,CYP51A1,DCLK1,DCX,DDX21,DNAJA1,EDF1,EEF1B2,EEF2,EIF3J,EIF4A2,EIF5,FADS2,FBL,FDFT1,FLNB,FLNC,FN1,GAP43,GBX2,GNB2,GOT2,HBD,HNRNPUL2,HSD17B12,HSD17B4,HSPH1,IARS,IDH2,IGFBP7,ITGAV,ITGB1,KPNA2,LDHA,LIMA1,LLGL1,LRP1,MAP1B,MAP4K4,MCM7,MT2A,MYH9,NES,NOL7,NOLC1,NOTCH3,NPM1,PALLD,PDLIM1,PFKP,PGM1,PLIN3,P…	100
Cardiovascular Disease	Aneurysm	0.000532			COL1A1,COL3A1,IGFBP7,LRP1,TMPO	5
Organismal Development,Skeletal and Muscular System Development and Function	Morphology of limb	0.000537			BGN,COL12A1,COL1A2,CYP51A1,FLNB,FLNC,HSD17B4,MAP1B,TMPO	9
Cell Morphology,Cellular Movement	Cell spreading of fibrosarcoma cell lines	0.000547			FLNB,ITGB1	2
Cell-To-Cell Signaling and Interaction,Connective Tissue Development and Function	Attachment of fibroblast cell lines	0.000547			FN1,ITGB1	2
Digestive System Development and Function,Embryonic Development,Organ Development,Organ Morphology,Organismal Development,Tissue Development	Branching morphogenesis of salivary gland	0.000547			FN1,ITGB1	2
Cancer,Organismal Injury and Abnormalities,Respiratory Disease	Non-small cell lung carcinoma	0.000547			ACTN1,AHNAK,BGN,CAPRIN1,COL12A1,COL3A1,EEF1B2,EIF4A2,FDFT1,FN1,HSD17B4,IDH2,ITGAV,ITGB1,LDHA,LRP1,MYH9,NOTCH3,NPM1,PFKP,PPA1,PTBP2,RPL7,RPS19,TOP2A,TPM1,TPT1,XPO5	28
Cancer,Hematological Disease,Immunological Disease,Organismal Injury and Abnormalities	Plasma cell neoplasm	0.000579			CAT,COL3A1,MAP4K4,NOTCH3,NPM1	5
Cancer,Hematological Disease,Immunological Disease,Organismal Injury and Abnormalities	Type M2 acute myeloid leukemia	0.0006			COL12A1,IDH2,NPM1,TOP2A	4
Cardiovascular Disease,Cardiovascular System Development and Function,Organ Morphology,Organismal Development,Organismal Injury and Abnormalities	Enlargement of heart	0.000633			AKAP12,BGN,CAST,COL3A1,FHL2,FLNC,FN1,ITGAV,MYH9,SLC25A1,TMPO,TOP2A,TPM1	13
Cardiovascular Disease,Organismal Injury and Abnormalities	Peripheral vascular disease	0.000635			CHORDC1,COL1A1,COL1A2,DNAJA1,EEF1B2,FN1,HSPH1,ITGAV,LRP1,MAP4K4,NOTCH3,THY1	12
Cell Morphology,Cellular Movement	Cell spreading of breast cancer cell lines	0.000653			FN1,ITGB1,MYH9	3
Cellular Assembly and Organization,Cellular Function and Maintenance	Bundling of microtubules	0.000653			DCLK1,DCX,MAP1B	3
Cancer,Organismal Injury and Abnormalities,Reproductive System Disease	Metastatic castration-recurrent prostate cancer	0.000653			CYP51A1,FDFT1,TOP2A	3
Cell-To-Cell Signaling and Interaction	Detachment of tumor cell lines	0.000653			FN1,LRP1,SIPA1	3
Tissue Development	Formation of basement membrane	0.000653			ITGB1,NOTCH3,PLOD3	3
Cancer,Connective Tissue Disorders,Ophthalmic Disease,Organismal Injury and Abnormalities,Skeletal and Muscular Disorders	Eye neoplasm	0.000676			AKAP12,CYP51A1,NOTCH3,TOP2A	4
Cancer,Gastrointestinal Disease,Organismal Injury and Abnormalities	Gastrointestinal tumor	0.000679			ACTN1,AHNAK,AKAP12,AKR1A1,BGN,CALB1,CAPRIN1,CAST,CAT,CCDC50,CHORDC1,COL12A1,COL1A1,COL1A2,COL3A1,CYB5R3,CYP51A1,DCLK1,DCX,DDX21,DNAJA1,EDF1,EEF1B2,EEF2,EIF3J,EIF4A2,EIF5,FABP5,FADS2,FBL,FDFT1,FLNB,FLNC,FN1,GAP43,GBX2,GNB2,GOT2,HBD,HNRNPUL2,HSD17B12,HSD17B4,HSPH1,IARS,IDH2,IGFBP7,ITGAV,ITGB1,KPNA2,LDHA,LIMA1,LLGL1,LRP1,MAP1B,MAP4K4,MCM7,MT2A,MYH9,NES,NOL7,NOLC1,NOTCH3,NPM1,PALLD,PDLIM1,PFKP,PGM1,P…	103
Cell Morphology,Cellular Assembly and Organization	Morphology of cytoskeleton	0.000689			GAP43,LIMA1,MAP1B,PALLD,PDLIM1,TPM1	6
Connective Tissue Disorders,Hereditary Disorder,Organismal Injury and Abnormalities	Hereditary connective tissue disorder	0.000708			BGN,COL12A1,COL1A1,COL1A2,COL3A1,FDFT1,FLNB,FN1,ITGB1,MYH9,PLOD3,TAGLN,TMPO,TPM2	14
Cancer,Organismal Injury and Abnormalities,Respiratory Disease	Lung cancer	0.000721			ACTN1,AHNAK,AKAP12,BGN,CAPRIN1,COL12A1,COL3A1,DNAJA1,EEF1B2,EIF4A2,FDFT1,FN1,GOLIM4,HSD17B4,IDH2,ITGAV,ITGB1,LDHA,LRP1,MAP4K4,MYH9,NOTCH3,NPM1,PDLIM1,PFKP,PPA1,PTBP2,RPL7,RPS19,SNX12,TOP2A,TPM1,TPT1,XPO5	34
Cancer,Organismal Injury and Abnormalities	Stage I-II cancer	0.000731			COL1A2,FDFT1,FN1,RPL7,TOP2A,TPT1,XPO5	7
Cancer,Hematological Disease,Immunological Disease,Organismal Injury and Abnormalities	Normal karyotype acute myeloid leukemia	0.000763			IDH2,NPM1	2
Cell-To-Cell Signaling and Interaction,Cellular Compromise,Tumor Morphology	Adhesion of lung cancer cells	0.000763			FN1,ITGB1	2
Cancer,Organismal Injury and Abnormalities,Reproductive System Disease	Breast carcinoma	0.000763			ABHD10,BGN,CAST,COL12A1,COL1A2,EIF4A2,FADS2,FDFT1,FHL2,FLNC,FN1,GOLIM4,ITGB1,LIMA1,LRP1,MT2A,MYH9,NOLC1,NOTCH3,PALLD,PFKP,PLIN3,PPA1,RPS19,TAGLN,TOP2A,TPM1,TPM2	28
Cell Morphology	Size of cells	0.000799			ACTN1,EEF2,FLNC,FN1,GAP43,ITGB1,LIMA1,MYH9,NPM1,RPS14,RSL1D1,TMPO,TPM3	13
Cancer,Hematological Disease,Immunological Disease,Organismal Injury and Abnormalities	Treatment-related acute myeloid leukemia	0.000802			IDH2,NPM1,TOP2A	3
Dermatological Diseases and Conditions,Infectious Diseases,Organismal Injury and Abnormalities	Infection of skin	0.000802			CYP51A1,RPS12,TOP2A	3
Cell Morphology,Cellular Movement,Embryonic Development	Cell spreading of embryonic cell lines	0.000802			FN1,ITGB1,PALLD	3
Cancer,Gastrointestinal Disease,Organismal Injury and Abnormalities,Tumor Morphology	Progression of digestive organ tumor	0.000802			COL1A1,COL1A2,NES	3
Cancer,Organismal Injury and Abnormalities	Stage I epithelial cancer	0.000827			FN1,RPL7,TOP2A,TPT1,XPO5	5
Cardiovascular Disease,Hereditary Disorder,Organismal Injury and Abnormalities	Familial cardiovascular disease	0.000827			BGN,COL1A1,COL1A2,COL3A1,DRC1,FHL2,FLNC,GBX2,IGFBP7,NOTCH3,TMPO,TPM1	12
Cancer,Gastrointestinal Disease,Organismal Injury and Abnormalities	Malignant neoplasm of large intestine	0.000839			ACTN1,AHNAK,AKAP12,AKR1A1,BGN,CALB1,CAPRIN1,CAST,CAT,CCDC50,CHORDC1,COL12A1,COL1A1,COL1A2,COL3A1,CYB5R3,CYP51A1,DCLK1,DCX,DDX21,DNAJA1,EEF1B2,EEF2,EIF3J,EIF4A2,EIF5,FADS2,FBL,FDFT1,FLNB,FLNC,FN1,GAP43,GBX2,GNB2,GOT2,HBD,HNRNPUL2,HSD17B12,HSD17B4,HSPH1,IARS,IDH2,IGFBP7,ITGAV,ITGB1,KPNA2,LDHA,LIMA1,LLGL1,LRP1,MAP1B,MAP4K4,MCM7,MT2A,MYH9,NES,NOL7,NOLC1,NOTCH3,NPM1,PALLD,PDLIM1,PFKP,PGM1,PLIN3,PLOD3,…	99
Cell-To-Cell Signaling and Interaction,Tissue Development	Adhesion of extracellular matrix	0.000859			BCAP31,COL3A1,FN1,ITGAV,ITGB1	5
Cancer,Hematological Disease,Immunological Disease,Organismal Injury and Abnormalities	Type M0 acute myeloid leukemia	0.000884			IDH2,NPM1,TOP2A	3
Connective Tissue Disorders,Dermatological Diseases and Conditions,Developmental Disorder,Hereditary Disorder,Metabolic Disease,Organismal Injury and Abnormalities,Skeletal and Muscular Disorders	Ehlers-Danlos syndrome	0.000884			COL1A1,COL1A2,COL3A1	3
Cancer,Connective Tissue Disorders,Organismal Injury and Abnormalities	Connective tissue cancer	0.00092			CAT,FDFT1,FN1,GSTM3,IDH2,NPM1,TAGLN,TOP2A	8
Cancer,Organismal Injury and Abnormalities	Stage I cancer	0.000924			FDFT1,FN1,RPL7,TOP2A,TPT1,XPO5	6
Cancer,Organismal Injury and Abnormalities,Respiratory Disease	Respiratory system tumor	0.000959			ACTN1,AHNAK,AKAP12,BGN,CALB1,CAPRIN1,COL12A1,COL1A2,COL3A1,DCLK1,DNAJA1,EEF1B2,EIF4A2,FABP5,FDFT1,FN1,GOLIM4,HSD17B4,IDH2,ITGAV,ITGB1,LDHA,LRP1,MAP4K4,MYH9,NOTCH3,NPM1,PDLIM1,PFKP,PPA1,PTBP2,RPL7,RPS12,RPS19,SNX12,THY1,TOP2A,TPM1,TPT1,XPO5	40
Carbohydrate Metabolism,Molecular Transport,Small Molecule Biochemistry	Transport of 2-deoxyglucose	0.000972			CAT,MAP4K4,SLC2A1	3
Cancer,Organismal Injury and Abnormalities,Respiratory Disease	Stage I metastatic non-small cell lung carcinoma	0.000972			FN1,RPL7,TPT1	3
RNA Post-Transcriptional Modification	Unwinding of RNA	0.00101			DDX21,EIF4A2	2
Dermatological Diseases and Conditions,Organismal Injury and Abnormalities	Fibrosis of dermis	0.00101			COL1A1,ITGB1	2
Cellular Movement,Connective Tissue Development and Function,Skeletal and Muscular System Development and Function	Migration of osteoblasts	0.00101			ITGB1,LIMA1	2
Cell-To-Cell Signaling and Interaction	Binding of astrocytes	0.00101			FN1,THY1	2
Cellular Assembly and Organization	Quantity of actin bundles	0.00101			MYL12B,PALLD	2
Cell-To-Cell Signaling and Interaction,Nervous System Development and Function	Binding of Schwann cells	0.00101			ITGB1,LRP1	2
Cellular Movement,Connective Tissue Development and Function	Mobility of fibroblast cell lines	0.00101			COL1A1,FN1	2
Auditory Disease,Neurological Disease	Progressive sensorineural hearing loss	0.00101			CCDC50,MYH9	2
Cellular Assembly and Organization	Quantity of ribosome	0.00101			RPL4,RPS14	2
Cancer,Organismal Injury and Abnormalities,Reproductive System Disease	Tumorigenesis of reproductive tract	0.00103			ACTN1,AHNAK,AKR1A1,CAST,COL12A1,COL1A2,COL3A1,DCLK1,DCX,DHCR7,DNAJA1,EEF1B2,EEF2,EIF4A2,FBL,FHL2,FLNC,FN1,GNB2,GOT2,HSD17B12,HSD17B4,HSPH1,IDH2,KPNA2,LRP1,MAP1B,MCM7,MYH9,MYL6,NES,NOL7,NOLC1,NOTCH3,NPM1,PALLD,PDLIM1,PDXK,PFKP,PGM1,PLIN3,PTBP2,RPL19,RPS12,RPS19,RSL1D1,SMARCA5,TAGLN,TMPO,TOP2A,TPM1,TPM2,TPM3,TPM4,TPR,UQCRH,XPO5	57
Cardiovascular Disease,Developmental Disorder	Congenital anomaly of cardiovascular system	0.00104			COL1A2,CYP51A1,DRC1,GBX2,IDH2,LRP1,MAP4K4,MYH9,TPM1	9
Cancer,Gastrointestinal Disease,Organismal Injury and Abnormalities	Gastrointestinal tract cancer	0.00106			ACTN1,AHNAK,AKAP12,AKR1A1,BGN,CALB1,CAPRIN1,CAST,CAT,CCDC50,CHORDC1,COL12A1,COL1A1,COL1A2,COL3A1,CYB5R3,CYP51A1,DCLK1,DCX,DDX21,DNAJA1,EEF1B2,EEF2,EIF3J,EIF4A2,EIF5,FABP5,FADS2,FBL,FDFT1,FLNB,FLNC,FN1,GAP43,GBX2,GNB2,GOT2,HBD,HNRNPUL2,HSD17B12,HSD17B4,HSPH1,IARS,IDH2,IGFBP7,ITGAV,ITGB1,KPNA2,LDHA,LIMA1,LLGL1,LRP1,MAP1B,MAP4K4,MCM7,MT2A,MYH9,NES,NOL7,NOLC1,NOTCH3,NPM1,PALLD,PDLIM1,PFKP,PGM1,PLIN3,…	102
Cancer,Organismal Injury and Abnormalities,Reproductive System Disease	Female genital neoplasm	0.00108			ACTN1,AHNAK,AKR1A1,CAST,COL12A1,COL1A2,COL3A1,DCLK1,DCX,DHCR7,DNAJA1,EEF1B2,EEF2,EIF4A2,FBL,FHL2,FLNC,FN1,GNB2,GOT2,HSD17B12,HSD17B4,HSPH1,IDH2,KPNA2,LRP1,MAP1B,MCM7,MYH9,MYL6,NES,NOL7,NOLC1,NOTCH3,NPM1,PALLD,PDLIM1,PDXK,PFKP,PGM1,PLIN3,PTBP2,RPL19,RPS12,RPS19,RSL1D1,SMARCA5,TAGLN,TMPO,TOP2A,TPM1,TPM2,TPM3,TPM4,TPR,UQCRH,XPO5	57
Cell Morphology,Tissue Morphology	Morphology of connective tissue cells	0.00111			COL12A1,DNAJA1,FADS2,FLNB,ITGB1,NOTCH3,PLIN3,TPM1,TPR	9
Cancer,Organismal Injury and Abnormalities,Respiratory Disease	Advanced lung cancer	0.00112			AKAP12,FDFT1,FN1,ITGB1,PDLIM1,RPL7,TOP2A,TPT1	8
Cellular Movement,Skeletal and Muscular System Development and Function	Migration of smooth muscle cells	0.00112			BGN,COL1A1,FHL2,FN1,ITGB1,TPT1	6
Cancer,Organismal Injury and Abnormalities	Grade 3-4 tumor	0.00117			ACTN1,AKAP12,COL1A1,FLNC,FN1,HSD17B4,IDH2,ITGAV,KPNA2,NOTCH3,RPL21,RPL29,TAGLN,TOP2A,TPR	15
Inflammatory Disease	Chronic inflammatory disorder	0.00118			AKR1A1,BGN,COL1A1,COL1A2,COL3A1,CYP51A1,DRC1,EEF2,FAU,FDFT1,FN1,GNB2,IGFBP7,MAP4K4,PDLIM1,RPL11,RPL19,RPL32,RPS12,TOP2A,TPM2	21
Cancer,Organismal Injury and Abnormalities,Respiratory Disease	Lung adenocarcinoma	0.00126			ACTN1,AHNAK,BGN,CAPRIN1,COL3A1,EEF1B2,EIF4A2,FN1,HSD17B4,IDH2,ITGB1,LDHA,LRP1,MYH9,NOTCH3,NPM1,PFKP,PPA1,PTBP2,RPS19,TOP2A,XPO5	22
Cell-To-Cell Signaling and Interaction	Adhesion of neuroblastoma cell lines	0.0013			ITGB1,MYH9	2
Infectious Diseases	Infection by Marburg virus	0.0013			RPL18,RPL3	2
Cellular Compromise	Disorganization of actin filaments	0.0013			FLNB,TPM1	2
Nervous System Development and Function,Neurological Disease,Organ Morphology,Organismal Development,Organismal Injury and Abnormalities	Lack of hippocampal commissure	0.0013			DCLK1,MAP1B	2
Cellular Assembly and Organization	Binding of actin filaments	0.0013			CYB5R3,MYH9	2
Skeletal and Muscular Disorders	Thin filament myopathy	0.0013			TPM2,TPM3	2
Protein Synthesis	Initiation of synthesis of protein	0.0013			EIF4A2,EIF5	2
Carbohydrate Metabolism,Small Molecule Biochemistry,Vitamin and Mineral Metabolism	Metabolism of ascorbic acid	0.0013			CYB5R3,SLC2A1	2
Cancer,Organismal Injury and Abnormalities,Respiratory Disease	Lung carcinoma	0.00133			ACTN1,AHNAK,BGN,CAPRIN1,COL12A1,COL3A1,DNAJA1,EEF1B2,EIF4A2,FDFT1,FN1,GOLIM4,HSD17B4,IDH2,ITGAV,ITGB1,LDHA,LRP1,MYH9,NOTCH3,NPM1,PFKP,PPA1,PTBP2,RPL7,RPS19,SNX12,TOP2A,TPM1,TPT1,XPO5	31
Developmental Disorder,Hereditary Disorder,Metabolic Disease,Organismal Injury and Abnormalities	Autosomal recessive inborn error of metabolism	0.00135			COL1A2,COL3A1,CYP51A1,FDFT1,SLC2A1,TOP2A	6
Cancer,Organismal Injury and Abnormalities,Reproductive System Disease	Genital tumor	0.00136			ACTN1,AHNAK,AKAP12,AKR1A1,CAST,CCDC50,COL12A1,COL1A1,COL1A2,COL3A1,CYB5R3,CYP51A1,DCLK1,DCX,DHCR7,DNAJA1,EEF1B2,EEF2,EIF4A2,FBL,FDFT1,FHL2,FLNB,FLNC,FN1,GNB2,GOLIM4,GOT2,HSD17B12,HSD17B4,HSPH1,IDH2,ITGAV,KPNA2,LRP1,MAP1B,MCM7,MYH9,MYL12B,MYL6,NES,NOL7,NOLC1,NOTCH3,NPM1,PALLD,PDLIM1,PDXK,PFKP,PGM1,PLIN3,PLOD3,PTBP2,RPL11,RPL19,RPL29,RPS12,RPS19,RPS5,RSL1D1,SLC25A1,SLC2A1,SLC3A2,SMARCA5,TAGLN,THY1,…	75
Cell Morphology,Endocrine System Disorders,Organ Morphology,Organismal Injury and Abnormalities,Reproductive System Development and Function,Reproductive System Disease	Abnormal morphology of spermatids	0.0014			DNAJA1,FADS2,HSD17B4,ITGB1	4
Cardiovascular System Development and Function,Tissue Morphology	Morphology of artery	0.00142			CAT,COL1A1,COL3A1,FN1,GBX2,NOTCH3	6
Cardiovascular System Development and Function	Morphology of vessel component	0.00147			COL1A1,COL3A1,FN1,NOTCH3	4
Cancer,Neurological Disease,Organismal Injury and Abnormalities	Grade 3-4 glioma cancer	0.00148			ACTN1,AKAP12,COL1A1,FLNC,HSD17B4,IDH2,ITGAV,KPNA2,NOTCH3,RPL21,RPL29,TAGLN,TOP2A,TPR	14
Cancer,Gastrointestinal Disease,Organismal Injury and Abnormalities	Digestive system cancer	0.00149			ACTN1,AHNAK,AKAP12,AKR1A1,BGN,CALB1,CAPRIN1,CAST,CAT,CCDC50,CHORDC1,COL12A1,COL1A1,COL1A2,COL3A1,CYB5R3,CYP51A1,DCLK1,DCX,DDX21,DHCR7,DNAJA1,EEF1B2,EEF2,EIF3J,EIF4A2,EIF5,FABP5,FADS2,FBL,FDFT1,FLNB,FLNC,FN1,GAP43,GBX2,GNB2,GOLIM4,GOT2,HBD,HNRNPUL2,HSD17B12,HSD17B4,HSPH1,IARS,IDH2,IGFBP7,ITGAV,ITGB1,KPNA2,LDHA,LIMA1,LLGL1,LRP1,MAP1B,MAP4K4,MCM7,MT2A,MYH9,NES,NOL7,NOLC1,NOTCH3,NPM1,PALLD,PDLIM1,PFK…	109
Organismal Injury and Abnormalities,Reproductive System Disease	Benign pelvic disease	0.00152			DCX,FN1,HSD17B4,ITGB1,MCM7,MYL6,NOL7,RPL12,RPL19,RPS19,THY1,TOP2A,UQCRH	13
Connective Tissue Disorders,Organismal Injury and Abnormalities,Skeletal and Muscular Disorders	Bone lesion	0.00152			CAT,COL1A1,COL1A2,FDFT1,IDH2,ITGB1,NPM1,TOP2A	8
Cardiovascular Disease,Organismal Injury and Abnormalities,Skeletal and Muscular Disorders	Hypertrophic cardiomyopathy	0.00155			COL3A1,FHL2,FLNC,TMPO,TPM1	5
Cancer,Hematological Disease,Organismal Injury and Abnormalities	Bone marrow neoplasm	0.00157			AHNAK,AKAP12,CHORDC1,COL12A1,CYP51A1,DNAJA1,FLNB,FLNC,IARS,IDH2,LIMA1,LLGL1,MAP1B,MCM7,MYH9,NPM1,PGM1,RPL11,RPL3,RPL35,RPL4,RPL7,RPS12,RPS14,RPS19,RPS3A,SIPA1,TOP2A,TPM2	29
Cellular Movement,Nervous System Development and Function	Migration of cortical neurons	0.00161			DCLK1,DCX,ITGB1	3
Cardiovascular Disease,Cardiovascular System Development and Function,Hereditary Disorder,Organ Morphology,Organismal Development,Organismal Injury and Abnormalities,Skeletal and Muscular Disorders	Dominant dilated cardiomyopathy	0.00161			FLNC,TMPO,TPM1	3
Cardiovascular Disease,Organismal Injury and Abnormalities	Rupture of blood vessel	0.00161			BGN,COL3A1	2
Cellular Development,Cellular Growth and Proliferation	Outgrowth of breast cancer cell lines	0.00161			FN1,ITGB1	2
Cell-To-Cell Signaling and Interaction,Renal and Urological System Development and Function	Adhesion of glomerular cells	0.00161			BGN,ITGB1	2
Cell-To-Cell Signaling and Interaction	Detachment of blood cells	0.00161			FN1,ITGB1	2
Cancer,Organismal Injury and Abnormalities	Development of malignant tumor	0.00166			ACTN1,AHNAK,AKAP12,AKR1A1,BGN,CAPRIN1,CAST,CAT,COL12A1,COL1A1,COL1A2,COL3A1,CYB5R3,CYP51A1,DCLK1,DCX,DDX21,DHCR7,DNAJA1,EEF1B2,EEF2,EIF3J,EIF4A2,EIF5,FABP5,FBL,FDFT1,FLNB,FLNC,FN1,GNB2,GOT2,GSTM3,HBD,HNRNPUL2,HSD17B12,HSD17B4,HSPH1,IARS,IDH2,ITGAV,ITGB1,KPNA2,LDHA,LLGL1,LRP1,MAP1B,MAP4K4,MCM7,MYH9,NES,NOL7,NOLC1,NOTCH3,NPM1,PALLD,PDLIM1,PDXK,PFKP,PGM1,PLIN3,PLOD3,PPA1,PTBP2,RPL19,RPLP2,RPS19,RPS5…	84
Cancer,Organismal Injury and Abnormalities,Respiratory Disease	Stage I non-small cell lung carcinoma	0.00169			FN1,RPL7,TPT1,XPO5	4
Cell Morphology,Cellular Movement	Cell spreading of connective tissue cells	0.00174			FN1,ITGB1,PALLD	3
Cancer,Organismal Injury and Abnormalities,Reproductive System Disease	Metastatic androgen-independent prostate tumor	0.00174			CYP51A1,FDFT1,TOP2A	3
Cancer,Connective Tissue Disorders,Ophthalmic Disease,Organismal Injury and Abnormalities,Skeletal and Muscular Disorders	Retinoblastoma	0.00174			AKAP12,CYP51A1,TOP2A	3
Cancer,Hematological Disease,Organismal Injury and Abnormalities	Myeloid neoplasm	0.00174			AHNAK,AKAP12,CHORDC1,COL12A1,CYP51A1,DNAJA1,FLNB,FLNC,IARS,IDH2,LIMA1,LLGL1,MAP1B,MCM7,MYH9,NPM1,PGM1,RPL11,RPL3,RPL35,RPL4,RPL7,RPS12,RPS14,RPS19,RPS3A,SIPA1,TOP2A,TPM2	29
Cell Cycle	M phase of cervical cancer cell lines	0.00184			AKAP12,MCM7,NPM1,TOP2A	4
Cardiovascular Disease,Organismal Injury and Abnormalities	Arterial aneurysm	0.00184			COL1A1,COL3A1,IGFBP7,TMPO	4
Connective Tissue Disorders,Developmental Disorder,Organismal Injury and Abnormalities,Skeletal and Muscular Disorders	Lethal skeletal dysplasia	0.00187			COL1A1,COL1A2,FLNB	3
Cell Death and Survival,Embryonic Development	Apoptosis of embryonic stem cells	0.00187			BCAP31,ITGAV,SLC2A1	3
Organismal Development,Skeletal and Muscular Disorders,Skeletal and Muscular System Development and Function	Abnormal morphology of hindlimb	0.00187			COL12A1,FLNC,MAP1B	3
Connective Tissue Disorders,Developmental Disorder,Hereditary Disorder,Organismal Injury and Abnormalities,Skeletal and Muscular Disorders	Marfan syndrome	0.00187			COL1A2,COL3A1,TAGLN	3
Cell Morphology	Polarization of leukocytes	0.00187			CAST,FN1,ITGB1,MYH9,SIPA1	5
Cancer,Organismal Injury and Abnormalities,Respiratory Disease	Metastatic non-small cell lung carcinoma	0.00193			FDFT1,FN1,RPL7,TOP2A,TPT1	5
Lipid Metabolism,Small Molecule Biochemistry,Vitamin and Mineral Metabolism	Metabolism of cholesterol	0.00193			CAT,CYP51A1,DHCR7,FDFT1,LRP1	5
Cell Morphology,Cellular Movement,Hair and Skin Development and Function	Cell spreading of keratinocytes	0.00197			ITGAV,ITGB1	2
Developmental Disorder,Neurological Disease,Organismal Injury and Abnormalities	Neuronal heterotopia	0.00197			DCX,MAP1B	2
Cell Morphology,Cellular Movement	Cell spreading of melanoma cell lines	0.00197			FN1,ITGB1	2
Cancer,Organismal Injury and Abnormalities	Carcinomatosis	0.00197			LRP1,TOP2A	2
Cell Cycle	Interphase of skin cell lines	0.00197			FN1,MCM7	2
Cell Morphology,Hematological System Development and Function,Inflammatory Response	Polarization of neutrophils	0.00197			CAST,FN1	2
Cellular Assembly and Organization	Attachment of cytoskeleton	0.00197			FLNB,ITGB1	2
Cell Morphology,Cellular Assembly and Organization,Nervous System Development and Function,Tissue Morphology	Size of dendritic trees	0.00197			ITGB1,RPS14	2
Cardiovascular Disease,Hereditary Disorder,Organismal Injury and Abnormalities,Skeletal and Muscular Disorders	Familial hypertrophic cardiomyopathy	0.002			FHL2,FLNC,TMPO,TPM1	4
Cellular Assembly and Organization	Formation of actin bundles	0.00201			ACTN1,LIMA1,PALLD	3
Cancer,Hematological Disease,Immunological Disease,Organismal Injury and Abnormalities	Acute monocytic leukemia (M5)	0.00201			IDH2,NPM1,TOP2A	3
Cardiovascular Disease,Cardiovascular System Development and Function,Organ Morphology,Organismal Development,Organismal Injury and Abnormalities,Skeletal and Muscular Disorders	Primary dilated cardiomyopthy	0.00209			FHL2,FLNC,TMPO,TPM1	4
Cancer,Hematological Disease,Immunological Disease,Organismal Injury and Abnormalities	Plasma cell dyscrasia	0.0021			CAT,COL3A1,FDFT1,FN1,IDH2,ITGAV,KPNA2,MAP4K4,NOTCH3,NPM1,TOP2A	11
Organismal Development,Skeletal and Muscular Disorders,Skeletal and Muscular System Development and Function	Abnormal morphology of limb	0.00211			BGN,COL12A1,CYP51A1,FLNB,FLNC,MAP1B,TMPO	7
Cellular Movement	Cell movement of neuroblastoma cell lines	0.00215			FN1,NOTCH3,TPM3	3
Connective Tissue Disorders,Developmental Disorder,Organismal Injury and Abnormalities,Skeletal and Muscular Disorders	Dysplasia of bone	0.00227			COL1A1,COL1A2,FDFT1,ITGB1	4
Cancer,Organismal Injury and Abnormalities	Early stage solid tumor	0.00228			COL1A2,FDFT1,FN1,RPL7,TOP2A,TPT1,XPO5	7
Cancer,Hematological Disease,Immunological Disease,Organismal Injury and Abnormalities	Acute myeloid leukemia associated with myelodysplastic syndrome	0.0023			IDH2,NPM1,TOP2A	3
Cancer,Organismal Injury and Abnormalities,Reproductive System Disease	Cervical cancer	0.00232			FHL2,MAP1B,MCM7,PLIN3,RPS12,TAGLN,TOP2A,TPM1,TPM2,TPM3	10
Cell Cycle	Ploidy of embryonic cell lines	0.00235			EEF2,NOTCH3	2
Cell-To-Cell Signaling and Interaction	Adhesion of pancreatic cancer cell lines	0.00235			FN1,ITGB1	2
Cell Morphology,Cellular Movement,Skeletal and Muscular System Development and Function	Cell spreading of smooth muscle cells	0.00235			FN1,ITGB1	2
Lipid Metabolism,Molecular Transport,Small Molecule Biochemistry	Transport of palmitic acid	0.00235			FABP5,GOT2	2
Molecular Transport,Nucleic Acid Metabolism,Small Molecule Biochemistry	Exchange of GDP	0.00235			EEF1B2,TPT1	2
Cell-To-Cell Signaling and Interaction	Adhesion of myeloma cell lines	0.00235			FN1,ITGB1	2
Cellular Assembly and Organization,Cellular Function and Maintenance	Quantity of plasma membrane projections	0.00235			FN1,LRP1	2
Cancer,Hematological Disease,Organismal Injury and Abnormalities	Bone marrow cancer	0.00235			AHNAK,AKAP12,COL12A1,CYP51A1,DNAJA1,FLNB,FLNC,IARS,IDH2,LIMA1,LLGL1,MAP1B,MCM7,MYH9,NPM1,PGM1,RPL11,RPL3,RPL35,RPL4,RPL7,RPS12,RPS14,RPS19,RPS3A,SIPA1,TOP2A,TPM2	28
Connective Tissue Disorders,Metabolic Disease,Organismal Injury and Abnormalities,Skeletal and Muscular Disorders	Metabolic bone disease	0.00236			COL1A1,COL1A2,COL3A1,FDFT1	4
Organismal Development,Organismal Injury and Abnormalities	Abnormal morphology of thoracic cavity	0.00241			AKAP12,BGN,CAST,COL3A1,CYP51A1,FADS2,FHL2,FLNC,FN1,GBX2,ITGAV,MYH9,NOTCH3,SLC25A1,TMPO,TOP2A,TPM1	17
Cell Cycle	M phase	0.00246			AKAP12,FN1,ITGB1,MCM7,NPM1,TOP2A,TPM1	7
Cell-To-Cell Signaling and Interaction,Cellular Compromise,Tumor Morphology	Adhesion of cancer cells	0.00246			FN1,ITGB1,THY1	3
Neurological Disease,Organismal Injury and Abnormalities	Brain lesion	0.00249			AKAP12,CALB1,COL1A1,CYP51A1,FLNC,FN1,HSD17B4,IDH2,ITGAV,KPNA2,LRP1,MT2A,NOTCH3,RPL21,RPL29,TAGLN,TOP2A,TPR	18
Organismal Development	Morphology of head	0.00252			AKAP12,BGN,CALB1,CAT,COL1A1,CYP51A1,DCLK1,DCX,DHCR7,FLNB,GAP43,GBX2,ITGAV,ITGB1,LLGL1,MAP1B,NOTCH3,SELENOF,SLC2A1	19
Cellular Movement	Migration of cervical cancer cell lines	0.00256			FN1,ITGB1,MYH9,PALLD	4
Cellular Movement,Hematological System Development and Function,Immune Cell Trafficking,Inflammatory Response	Transmigration of monocytes	0.00262			COL1A1,FN1,ITGAV	3
Developmental Disorder,Hereditary Disorder,Organismal Injury and Abnormalities,Skeletal and Muscular Disorders	Dysferlinopathy	0.00262			AHNAK,FN1,ITGB1	3
Cancer,Hematological Disease,Immunological Disease,Organismal Injury and Abnormalities	Newly diagnosed acute myeloid leukemia	0.00262			IDH2,NPM1,TOP2A	3
Cell-To-Cell Signaling and Interaction	Attachment of myeloid cells	0.00277			FN1,ITGB1	2
Cell Morphology,Cellular Function and Maintenance,DNA Replication, Recombination, and Repair	Double-stranded DNA break repair of cervical cancer cell lines	0.00277			KPNA2,NPM1	2
Auditory Disease,Hereditary Disorder,Neurological Disease,Organismal Injury and Abnormalities	Dominant progressive hearing loss	0.00277			CCDC50,MYH9	2
Cancer,Gastrointestinal Disease,Hepatic System Disease,Organismal Injury and Abnormalities	Hepatitis B virus-related hepatocellular carcinoma	0.00279			CAT,EEF2,NPM1	3
Cancer,Hematological Disease,Immunological Disease,Organismal Injury and Abnormalities	Nasal type extranodal NK-/T-cell lymphoma	0.00281			COL1A1,COL1A2,COL3A1,FN1,TOP2A	5
Cell Cycle	Interphase of tumor cell lines	0.00284			CAT,DCX,IGFBP7,ITGAV,ITGB1,MCM7,NPM1,RPL11,RPL23A,RPL7A	10
Cancer,Hereditary Disorder,Organismal Injury and Abnormalities	Hereditary cancer-predisposing syndrome	0.00288			CAT,MYH9,NOTCH3,PALLD,RPL11,RPL26,RPS14,RPS17,RPS19	9
Cancer,Organismal Injury and Abnormalities,Reproductive System Disease	Breast or ovarian carcinoma	0.003			ABHD10,AKR1A1,BGN,CAST,COL12A1,COL1A2,COL3A1,DCLK1,DNAJA1,EEF1B2,EIF4A2,FADS2,FBL,FDFT1,FHL2,FLNC,FN1,GOLIM4,GOT2,HSD17B12,ITGB1,LIMA1,LRP1,MT2A,MYH9,NOLC1,NOTCH3,PALLD,PFKP,PLIN3,PPA1,RPS19,RSL1D1,TAGLN,TOP2A,TPM1,TPM2,TPR,XPO5	39
Cancer,Organismal Injury and Abnormalities	Tumorigenesis of epithelial neoplasm	0.00303			ACTN1,AHNAK,AKAP12,AKR1A1,BGN,CAPRIN1,CAST,CAT,COL12A1,COL1A1,COL1A2,COL3A1,CYB5R3,DCLK1,DCX,DDX21,DHCR7,DNAJA1,EEF1B2,EEF2,EIF3J,EIF4A2,EIF5,FABP5,FBL,FDFT1,FLNB,FLNC,FN1,GNB2,GOT2,HBD,HNRNPUL2,HSD17B12,HSD17B4,HSPH1,IARS,IDH2,ITGAV,ITGB1,KPNA2,LDHA,LLGL1,LRP1,MAP1B,MAP4K4,MCM7,MYH9,NES,NOL7,NOLC1,NOTCH3,NPM1,PALLD,PDLIM1,PDXK,PFKP,PGM1,PLIN3,PLOD3,PPA1,PTBP2,RPL19,RPLP2,RPS19,RPS5,RSL1D1,SIPA1,…	83
Cardiovascular System Development and Function,Cellular Development,Tissue Development	Differentiation of endothelial cells	0.00309			EDF1,FN1,GBX2,LRP1	4
Cell Morphology,Cellular Assembly and Organization	Morphology of nucleus	0.00313			EEF2,NOL7,NOLC1,RSL1D1,SMC2,TMPO	6
Cellular Assembly and Organization	Binding of filaments	0.00316			CYB5R3,DCX,MYH9	3
Cancer,Cellular Movement,Organismal Injury and Abnormalities,Reproductive System Disease,Tumor Morphology	Invasion of mammary tumor cells	0.00316			FN1,ITGB1,PALLD	3
Cancer,Cardiovascular Disease,Organismal Injury and Abnormalities	Vascular tumor	0.0032			DCLK1,GAP43,IGFBP7,MYH9,THY1,TOP2A	6
Molecular Transport,Protein Trafficking	Import of protein	0.0032			DNAJA1,KPNA2,NOLC1,TPR	4
Hereditary Disorder,Organismal Injury and Abnormalities	X-linked hereditary disease	0.00321			BCAP31,BGN,CAST,CAT,COL1A1,COL1A2,COL3A1,DCX,TPM4	9
Tissue Development	Accumulation of extracellular matrix	0.00321			FN1,THY1	2
Cardiovascular System Development and Function,Organ Development	Activation of heart	0.00321			CAT,SLC2A1	2
Cardiovascular System Development and Function,Cell Morphology,Cellular Movement	Cell spreading of vascular endothelial cells	0.00321			FN1,ITGB1	2
Cell-To-Cell Signaling and Interaction,Cellular Assembly and Organization,Cellular Function and Maintenance,Tissue Development	Formation of fibronectin matrix	0.00321			FN1,ITGB1	2
Cellular Function and Maintenance	Ingestion of cells	0.00321			FN1,LRP1	2
Cancer,Gastrointestinal Disease,Organismal Injury and Abnormalities	Gastrointestinal carcinoma	0.0033			ACTN1,AHNAK,AKAP12,AKR1A1,BGN,CALB1,CAPRIN1,CAST,CAT,CCDC50,CHORDC1,COL12A1,COL1A1,COL1A2,COL3A1,CYB5R3,CYP51A1,DCLK1,DCX,DDX21,DNAJA1,EEF1B2,EEF2,EIF3J,EIF4A2,EIF5,FABP5,FADS2,FBL,FDFT1,FLNB,FLNC,FN1,GAP43,GBX2,GNB2,GOT2,HBD,HNRNPUL2,HSD17B12,HSD17B4,HSPH1,IARS,IDH2,ITGAV,ITGB1,KPNA2,LIMA1,LLGL1,LRP1,MAP1B,MAP4K4,MCM7,MT2A,MYH9,NES,NOL7,NOLC1,NOTCH3,NPM1,PALLD,PDLIM1,PFKP,PGM1,PLIN3,PLOD3,RNPS1,…	97
Cancer,Organismal Injury and Abnormalities	Metastatic potential of tumor cell lines	0.00335			CAT,FN1,THY1	3
Cellular Movement	Invasion of sarcoma cell lines	0.00335			FN1,SLC2A1,TAGLN	3
Cancer,Organismal Injury and Abnormalities,Renal and Urological Disease	Urinary tract cancer	0.00338			AHNAK,CALB1,COL1A2,CYP51A1,DDX21,EEF1B2,EIF4A2,FABP5,FDFT1,FLNC,FN1,GBX2,HBD,HSD17B4,ITGAV,ITGB1,LRP1,MYH9,NES,NOTCH3,PALLD,PDXK,PLIN3,RNPS1,SLC2A1,TOP2A,TPM1,TPM2,TPM3,XPO5	30
Cancer,Neurological Disease,Organismal Injury and Abnormalities	Grade 4 high grade glioma	0.00339			ACTN1,AKAP12,COL1A1,FLNC,IDH2,ITGAV,KPNA2,NOTCH3,RPL21,RPL29,TAGLN,TOP2A	12
Cancer,Neurological Disease,Organismal Injury and Abnormalities	Grade 4 malignant glioma	0.00339			ACTN1,AKAP12,COL1A1,FLNC,IDH2,ITGAV,KPNA2,NOTCH3,RPL21,RPL29,TAGLN,TOP2A	12
Cancer,Neurological Disease,Organismal Injury and Abnormalities	Grade 4 astrocytoma	0.00339			ACTN1,AKAP12,COL1A1,FLNC,IDH2,ITGAV,KPNA2,NOTCH3,RPL21,RPL29,TAGLN,TOP2A	12
Cell Morphology,Cellular Assembly and Organization,Cellular Function and Maintenance	Reorganization of cytoskeleton	0.0034			AKAP12,FLNC,FN1,ITGAV,MYH9,TPM1	6
Cell-To-Cell Signaling and Interaction	Adhesion of carcinoma cell lines	0.00354			FN1,ITGAV,ITGB1	3
Cardiovascular System Development and Function,Cellular Assembly and Organization,Cellular Development,Cellular Function and Maintenance,Cellular Growth and Proliferation,Embryonic Development,Organ Development,Organismal Development,Skeletal and Muscular System Development and Function,Tissue Development	Organization of sarcomere	0.00354			FN1,ITGB1,TPM1	3
Cancer,Cardiovascular Disease,Organismal Injury and Abnormalities	Hemangioma	0.00356			DCLK1,GAP43,IGFBP7,MYH9,THY1	5
Connective Tissue Disorders,Organismal Injury and Abnormalities,Skeletal and Muscular Disorders	Abnormality of limb bone	0.00356			BGN,COL12A1,CYP51A1,FDFT1,FLNB	5
Cell-To-Cell Signaling and Interaction	Binding of breast cancer cell lines	0.00357			FN1,ITGB1,SIPA1,THY1	4
Dermatological Diseases and Conditions,Immunological Disease,Inflammatory Disease,Inflammatory Response,Organismal Injury and Abnormalities	Atopic dermatitis	0.00364			AHNAK,BGN,CAT,FABP5,FADS2,TPM1,TPM3	7
Nervous System Development and Function	Morphology of nervous system	0.00368			AKAP12,CALB1,CAPRIN1,CAST,CAT,COL1A1,DCLK1,DCX,DHCR7,GAP43,GBX2,ITGB1,LLGL1,MAP1B,PALLD,RPS14,SLC2A1,TPM3	18
Cancer,Gastrointestinal Disease,Organismal Injury and Abnormalities	Large intestine carcinoma	0.00369			ACTN1,AHNAK,AKAP12,AKR1A1,BGN,CALB1,CAPRIN1,CAST,CAT,CCDC50,CHORDC1,COL12A1,COL1A1,COL1A2,COL3A1,CYB5R3,CYP51A1,DCLK1,DCX,DDX21,DNAJA1,EEF1B2,EEF2,EIF3J,EIF4A2,EIF5,FADS2,FBL,FDFT1,FLNB,FLNC,FN1,GAP43,GBX2,GNB2,GOT2,HBD,HNRNPUL2,HSD17B12,HSD17B4,HSPH1,IARS,IDH2,ITGAV,ITGB1,KPNA2,LIMA1,LLGL1,LRP1,MAP1B,MAP4K4,MCM7,MT2A,MYH9,NES,NOL7,NOLC1,NOTCH3,NPM1,PALLD,PDLIM1,PFKP,PGM1,PLIN3,PLOD3,RNPS1,RPL10A…	93
Cellular Development,Cellular Growth and Proliferation,Embryonic Development,Hair and Skin Development and Function,Organ Development,Organismal Development,Tissue Development	Formation of keratinocytes	0.00369			FLNB,PALLD	2
Cell-To-Cell Signaling and Interaction	Adhesion of hepatoma cell lines	0.00369			ITGAV,ITGB1	2
Cell Morphology,Cellular Assembly and Organization	Abnormal morphology of collagen fibrils	0.00369			BGN,COL3A1	2
Cell-To-Cell Signaling and Interaction,Hematological System Development and Function,Immune Cell Trafficking	Attachment of phagocytes	0.00369			FN1,ITGB1	2
Cardiovascular Disease,Connective Tissue Disorders,Developmental Disorder,Hereditary Disorder,Organismal Injury and Abnormalities,Skeletal and Muscular Disorders	Loeys-Dietz syndrome	0.00369			COL3A1,TMPO	2
Connective Tissue Disorders,Dermatological Diseases and Conditions,Developmental Disorder,Hereditary Disorder,Metabolic Disease,Organismal Injury and Abnormalities,Skeletal and Muscular Disorders	Autosomal recessive Ehlers-Danlos syndrome	0.00369			COL1A2,COL3A1	2
Cancer,Hematological Disease,Organismal Injury and Abnormalities	Malignant myeloid neoplasm	0.00372			AHNAK,AKAP12,COL12A1,CYP51A1,DNAJA1,FLNB,FLNC,IARS,IDH2,LIMA1,LLGL1,MAP1B,MCM7,MYH9,NPM1,PGM1,RPL11,RPL3,RPL35,RPL4,RPL7,RPS12,RPS14,RPS19,RPS3A,TOP2A,TPM2	27
Cell Cycle	Arrest in G1/S phase transition of tumor cell lines	0.00375			ITGAV,ITGB1,RPL11	3
Organismal Functions	Recovery of mice	0.00375			CAT,ITGB1,LRP1	3
Cancer,Gastrointestinal Disease,Organismal Injury and Abnormalities	Colorectal tumor	0.00382			AKAP12,CAPRIN1,CAST,CAT,COL12A1,COL3A1,CYB5R3,DCLK1,DCX,DDX21,DNAJA1,EDF1,EEF1B2,EIF3J,EIF4A2,EIF5,FBL,FLNB,FLNC,FN1,HNRNPUL2,HSD17B4,IARS,IDH2,IGFBP7,ITGAV,ITGB1,KPNA2,LDHA,LIMA1,LLGL1,LRP1,MAP1B,MAP4K4,MCM7,MYH9,NES,NOL7,NOTCH3,NPM1,PALLD,PDLIM1,PFKP,PLIN3,PPA1,RPLP2,RSL1D1,SELENOF,SIPA1,SLC2A1,SLC3A2,SMC2,SNX3,SYAP1,TAGLN2,TMPO,TOP2A,TPM1,TPM2,TPM3,TPR,TXLNA	62
Dermatological Diseases and Conditions,Immunological Disease,Inflammatory Disease,Organismal Injury and Abnormalities	Lichen planus	0.00382			COL1A1,COL3A1,FADS2,RPS17	4
Cardiovascular Disease,Cardiovascular System Development and Function,Organ Morphology,Organismal Development,Organismal Injury and Abnormalities	Abnormal morphology of heart	0.00385			AKAP12,BGN,CAST,COL3A1,CYP51A1,FHL2,FLNC,FN1,ITGAV,MYH9,SLC25A1,TMPO,TOP2A,TPM1	14
Cell-To-Cell Signaling and Interaction,Cellular Assembly and Organization,Tissue Development	Adhesion of cell-associated matrix	0.00396			COL3A1,FN1,ITGAV,ITGB1	4
Cancer,Organismal Injury and Abnormalities,Reproductive System Disease	Uterine cancer	0.00396			ACTN1,AHNAK,CAST,COL12A1,COL3A1,DCLK1,DHCR7,EEF1B2,EEF2,EIF4A2,FHL2,FLNC,FN1,GNB2,HSD17B4,HSPH1,IDH2,KPNA2,LRP1,MAP1B,MCM7,MYH9,NES,NOLC1,NOTCH3,NPM1,PALLD,PDLIM1,PDXK,PFKP,PGM1,PLIN3,PTBP2,RPL19,RPS12,SMARCA5,TAGLN,TMPO,TOP2A,TPM1,TPM2,TPM3,TPR	43
Cancer,Neurological Disease,Organismal Injury and Abnormalities	Grade 3 malignant glioma	0.00404			ACTN1,HSD17B4,IDH2,NOTCH3,TPR	5
Cancer,Organismal Injury and Abnormalities	Refractory tumor	0.00408			FDFT1,IDH2,RPL11,RPL3,RPS12,TOP2A	6
Cardiovascular Disease,Cardiovascular System Development and Function,Organismal Injury and Abnormalities,Tissue Morphology	Abnormal morphology of artery	0.00414			COL1A1,COL3A1,FN1,GBX2,NOTCH3	5
Cellular Function and Maintenance	Uptake of cells	0.00418			ITGB1,LRP1,SNX3	3
Cancer,Hematological Disease,Immunological Disease,Organismal Injury and Abnormalities	NPM1 mutation positive acute myeloid leukemia	0.0042			IDH2,TOP2A	2
Inflammatory Response	Cytotoxic T lymphocyte response of lymphoid cells	0.0042			FN1,THY1	2
Cell-To-Cell Signaling and Interaction,Inflammatory Response	Cytotoxic T lymphocyte response of leukocytes	0.0042			FN1,THY1	2
Connective Tissue Disorders,Inflammatory Disease,Organismal Injury and Abnormalities,Skeletal and Muscular Disorders	Rheumatic Disease	0.00421			AKR1A1,BGN,CAST,COL1A1,COL3A1,EEF2,FABP5,FAU,FDFT1,FLNC,FN1,GNB2,IGFBP7,LRP1,MAP4K4,MT2A,MYH9,RPL11,RPL19,RPL32,SIPA1,TPM2	22
Cancer,Organismal Injury and Abnormalities,Reproductive System Disease	Stage III breast cancer	0.00423			COL1A2,FDFT1,FN1,TOP2A	4
Cellular Assembly and Organization	Organization of plasma membrane	0.00425			ITGB1,LIMA1,MYH9,PALLD,TPM1	5
Cancer,Hematological Disease,Immunological Disease,Organismal Injury and Abnormalities	Mature T-cell neoplasm	0.00426			COL12A1,COL1A1,COL1A2,COL3A1,FN1,IDH2,IGFBP7,THY1,TOP2A,TPM1	10
Cancer,Organismal Injury and Abnormalities,Renal and Urological Disease	Kidney carcinoma	0.00427			AHNAK,CALB1,EEF1B2,EIF4A2,FABP5,FDFT1,FLNC,FN1,HBD,HSD17B4,LRP1,NES,PALLD,PDXK,TOP2A,TPM1,TPM2,XPO5	18
Cancer,Hematological Disease,Organismal Injury and Abnormalities	Lymphocytic neoplasm	0.00431			AHNAK,CAT,COL12A1,COL1A1,COL1A2,COL3A1,CYP51A1,FDFT1,FN1,GOT2,IDH2,IGFBP7,ITGAV,ITGB1,KPNA2,LDHA,MAP4K4,NOTCH3,NPM1,RPL19,RPL35,SLC2A1,SMC2,THY1,TOP2A,TPM1,TPR,TXLNA	28
Cancer,Hematological Disease,Immunological Disease,Organismal Injury and Abnormalities	Neoplasia of leukocytes	0.00438			AHNAK,CAT,COL12A1,COL1A1,COL1A2,COL3A1,CYP51A1,FDFT1,FN1,GOT2,IDH2,IGFBP7,ITGAV,ITGB1,KPNA2,LDHA,MAP4K4,NOTCH3,NPM1,RPL19,RPL35,SLC2A1,SMC2,THY1,TOP2A,TPM1,TPR,TXLNA	28

## Sheet: 48 hpi
© 2000-2019 QIAGEN. All rights reserved.
Categories	Diseases or Functions Annotation	p-value	Predicted Activation State	Activation z-score	Molecules	# Molecules
RNA Post-Transcriptional Modification	Splicing of RNA	2.92e-26		0.785	ALYREF,CCAR1,DDX17,DDX46,DDX5,DHX8,DNAJC8,EPB41,FIP1L1,FUS,HCFC1,HNRNPA0,HNRNPD,HNRNPUL1,IK,KHDRBS1,KHSRP,MECP2,MTREX,NUDT21,PIN1,PQBP1,PRPF31,RBM10,RBM4,RNPS1,SF1,SF3B2,SF3B4,SNRNP40,SNRPA,SNRPC,SNRPD3,SNW1,SON,SRRM2,SRSF1,SRSF10,SRSF3,SRSF4,SRSF6,SRSF7,SRSF9,WBP11	44
RNA Post-Transcriptional Modification	Splicing of mRNA	7.44e-26		1.765	ALYREF,CCAR1,DDX17,DDX46,DDX5,DHX8,DNAJC8,FIP1L1,FUS,HCFC1,HNRNPA0,HNRNPD,HNRNPUL1,IK,KHDRBS1,MECP2,MTREX,NUDT21,PIN1,PQBP1,PRPF31,RBM10,RBM4,RNPS1,SF1,SF3B2,SF3B4,SNRNP40,SNRPA,SNRPC,SNRPD3,SNW1,SRRM2,SRSF1,SRSF10,SRSF3,SRSF4,SRSF6,SRSF7,SRSF9,WBP11	41
RNA Post-Transcriptional Modification	Processing of mRNA	6.06e-25		1.976	ALYREF,CCAR1,DDX17,DDX46,DDX5,DHX8,DNAJC8,FIP1L1,FUS,HCFC1,HNRNPA0,HNRNPD,HNRNPUL1,IK,KHDRBS1,MECP2,MTREX,NUDT21,PIN1,PQBP1,PRPF31,QKI,RBM10,RBM4,RNPS1,SAFB,SF1,SF3B2,SF3B4,SNRNP40,SNRPA,SNRPC,SNRPD3,SNW1,SON,SRRM2,SRSF1,SRSF10,SRSF3,SRSF4,SRSF6,SRSF7,SRSF9,WBP11	44
RNA Post-Transcriptional Modification	Processing of RNA	9.89e-21		0.437	ALYREF,CCAR1,DDX17,DDX46,DDX5,DHX8,DNAJC8,EPB41,FIP1L1,FUS,HCFC1,HNRNPA0,HNRNPD,HNRNPUL1,IK,KHDRBS1,KHSRP,MECP2,MTREX,NUDT21,PIN1,PQBP1,PRPF31,QKI,RBM10,RBM3,RBM4,RNPS1,RPS15,SAFB,SF1,SF3B2,SF3B4,SNRNP40,SNRPA,SNRPC,SNRPD3,SNW1,SON,SRRM2,SRSF1,SRSF10,SRSF3,SRSF4,SRSF6,SRSF7,SRSF9,WBP11	48
Cell Death and Survival	Apoptosis	1.46e-20		0.884	ADGRL2,ADNP,AIP,AKAP12,ALDOA,ANXA1,ANXA2,ANXA5,ASNS,ATAT1,BASP1,BSG,BTF3,CALB1,CANX,CAPN2,CBS/CBSL,CBX2,CBX3,CBX5,CCAR1,CDH2,CDK1,CIRBP,CNP,COX5A,COX6B1,CRKL,CSNK2A1,CSTB,CTBP1,CTBP2,CTNNA1,CTNND1,CTSB,DCAF7,DDB1,DDX17,DDX5,DEK,DNAJA1,DUT,EEF1A1,EIF4G1,ELOC,EWSR1,FAU,FGF2,FIP1L1,FKBP8,FLNA,FUBP1,FUS,GNA11,GNA13,GNAI2,GNAS,GNB1,GNB2,GRK5,HCFC1,HDGF,HK1,HMGB1,HMGB2,HSP90B1,HSPA1A/HSPA1B,HSPA5,HSPH1…	151
Cell Death and Survival	Necrosis	7.95e-17		1.306	ADGRL2,ADNP,AIP,AKAP12,ALDOA,ANXA1,ANXA2,ANXA5,ASNS,BSG,CALB1,CAPN2,CBS/CBSL,CBX2,CBX3,CBX5,CCAR1,CDH2,CDK1,CHMP4B,CHTOP,CNP,COMT,COPG1,COX5A,COX6B1,CRKL,CSNK2A1,CSTB,CTBP1,CTBP2,CTNNA1,CTNND1,CTSB,DDX17,DEK,DHCR7,DPYSL3,DPYSL4,DUT,EEF1A1,ELOC,EWSR1,FAU,FGF2,FIP1L1,FKBP8,FLNA,FUBP1,FUS,GNA11,GNA13,GNAI2,GNAS,GNB1,GNB2,GRK5,GSTM1,HADHA,HCFC1,HDGF,HK1,HMGB1,HMGB2,HSP90B1,HSPA1A/HSPA1B,HSPA5,HSPH1,H…	143
Neurological Disease,Organismal Injury and Abnormalities,Psychological Disorders	Disorder of basal ganglia	5.08e-13			ANXA2,ARL3,ARPP19,ATP6V1A,ATP6V1E1,BASP1,CALB1,CDH2,CETN2,CHCHD2,CIRBP,CNP,COMT,CYP51A1,DBNL,DHCR7,DNAJA1,DPYSL3,EEF1A1,EIF4G1,FGF2,FLOT1,FUBP1,GAP43,GNAS,GNB1,HMGB2,HNRNPDL,HSBP1,HSPA1A/HSPA1B,HSPA5,KHDRBS1,KRAS,LPL,MAP2,MTDH,MYEF2,NRGN,PCNA,PFN2,PIN1,PODXL,PTBP2,RANBP1,SCD,SCOC,SEC11A,SEPHS1,SIN3A,SLC2A1,SOD1,SOX2,SRRM2,STMN1,THY1,TXN,ZNF706	57
Gene Expression	Expression of RNA	8.39e-13		-1.513	ADNP,ALYREF,AMPH,BASP1,BTF3,CBX1,CBX2,CBX3,CBX5,CDH2,CDK1,CHCHD2,CHD4,CHMP1A,CNBP,CRKL,CTBP1,CTBP2,DCX,DDB1,DDX17,DDX21,DDX5,DEK,EDF1,EIF4G1,EIF4H,EIF5,ELOB,ELOC,ENY2,EWSR1,FGF2,FKBP8,FLNA,FUBP1,GNA13,GNAS,GNB1,GTF2I,HCFC1,HDGF,HIST1H1B,HMGB1,HMGB2,HMGN2,HNRNPAB,HNRNPD,HSBP1,HSPA1A/HSPA1B,HSPH1,IRF2BPL,KHDRBS1,KPNA2,KRAS,MAP4K4,MCM7,MDK,MECP2,MSH2,MTDH,MTPN,MYDGF,MYEF2,NCAM1,NCK2,NRBP1,OGA,PAK2,P…	117
Cellular Assembly and Organization,Cellular Function and Maintenance	Organization of cytoplasm	1.03e-12	Decreased	-2.051	ACTN1,ADD1,ADNP,AKAP12,AKAP2,ALDOA,ANXA1,ARL2,ARL3,ATAT1,BASP1,BSG,CALD1,CANX,CAPN2,CDH2,CDK1,CETN2,CHAMP1,CNP,COMT,CRKL,CTNND1,DBNL,DCTN6,DCX,DPYSL2,DPYSL3,DPYSL4,DYNC1LI2,EEF1A1,EIF4G1,EPB41,EPB41L2,FGF2,FLNA,FLOT1,GAP43,GNA13,GNAS,GRK5,GSTM1,HCFC1,HDGF,HMGB1,HMGB2,KRAS,LRPAP1,MAP2,MARCKS,MDK,MECP2,MID1,MYH9,NCAM1,NCK2,NSFL1C,NUMA1,PAK2,PEX19,PFDN2,PFN2,PIN1,PQBP1,PTPRZ1,RAB31,RALA,RALB,RANBP1,…	91
Neurological Disease,Skeletal and Muscular Disorders	Neuromuscular disease	1.03e-12			ANXA1,ANXA2,ARL3,ARPP19,ATP6V1A,ATP6V1E1,BASP1,BSG,CALB1,CANX,CDH2,CETN2,CHCHD2,CIRBP,CNP,COMT,CYP51A1,DBNL,DHCR7,DNAJA1,DPYSL3,EEF1A1,EIF4G1,FGF2,FLOT1,FUBP1,GAP43,GNAS,GNB1,HMGB2,HNRNPDL,HSBP1,HSP90B1,HSPA1A/HSPA1B,HSPA5,KHDRBS1,KRAS,LPL,MAP2,MTDH,MYEF2,NRGN,PCNA,PFN2,PIN1,PODXL,RANBP1,SCD,SCOC,SEC11A,SEPHS1,SF1,SIN3A,SOD1,SOX2,SRRM2,SRSF1,STMN1,THY1,TOP2A,TOP2B,TXN,ZNF706	63
Cell Death and Survival	Cell viability	1.17e-12	Decreased	-4.514	ACTL6A,ADNP,ANXA5,ASNS,CALB1,CAPN2,CARS,CBX5,CCAR1,CDH2,CDK1,CHD4,CLNS1A,CRKL,CSNK2A1,CTBP1,CTSB,DDX5,DHX8,EIF4G1,EPB41L2,EWSR1,FGF2,FIP1L1,FLNA,FUBP1,FUS,GNA13,GSTM1,HDGF,HK1,HMGB1,HMGB2,HNRNPUL1,HSP90B1,HSPA1A/HSPA1B,HSPA5,HYOU1,IK,KRAS,MCM2,MCM7,MDK,MSH2,MTDH,NCAM1,NRBP1,PAK2,PCNA,PFDN2,PIN1,PSIP1,PSMB4,PTPRZ1,RALB,RBBP4,RNPS1,RPA1,S100B,SCD,SIN3A,SLC2A1,SLC2A3,SMAD2,SMARCA4,SMARCB1,SMARCE1,SN…	85
Cell Death and Survival	Cell survival	1.39e-12	Decreased	-4.814	ACTL6A,ADNP,ANXA5,ASNS,CALB1,CAPN2,CARS,CBX5,CCAR1,CDH2,CDK1,CHD4,CLNS1A,CRKL,CSNK2A1,CTBP1,CTSB,DDX5,DHX8,EIF4G1,EPB41L2,EWSR1,FGF2,FIP1L1,FLNA,FUBP1,FUS,GNA13,GSTM1,HDGF,HK1,HMGB1,HMGB2,HNRNPUL1,HSP90B1,HSPA1A/HSPA1B,HSPA5,HYOU1,IK,KRAS,MCM2,MCM7,MDK,MSH2,MTDH,NCAM1,NRBP1,PAK2,PCNA,PEA15,PFDN2,PIN1,PSIP1,PSMB4,PTPRZ1,RALB,RBBP4,RNPS1,RPA1,S100B,SCD,SIN3A,SLC2A1,SLC2A3,SMAD2,SMARCA4,SMARCB1,SMAR…	88
Organismal Survival	Organismal death	4.19e-12	Increased	5.392	ACTL6A,ADD1,ADNP,AIP,AKAP12,ALDOA,AMPH,ANXA1,ANXA2,BSG,CALB1,CANX,CAPN2,CBS/CBSL,CBX2,CDH2,CDK1,CETN2,CHD4,CLNS1A,CNP,CRABP1,CRKL,CSNK2A1,CTBP1,CTNND1,CTSB,CYP51A1,DBI,DCHS1,DDB1,DDX17,DDX5,DHCR7,DPYSL4,EWSR1,FADS2,FERMT2,FGF2,FGFBP3,FKBP8,FLNA,FUBP1,FUS,GAP43,GNA11,GNA13,GNAI2,GNAS,GNB1,GSTM1,GTF2I,HADHA,HMGB1,HNRNPAB,HNRNPD,HSBP1,HSP90B1,HSPA5,HYOU1,INPP4B,KHDRBS1,KRAS,LPL,LRPAP1,MAP2,MAP4K4,MC…	122
Cell Death and Survival	Cell death of tumor cell lines	4.35e-12	Increased	2.283	ADGRL2,ADNP,AKAP12,ANXA2,ANXA5,ASNS,BSG,CALB1,CAPN2,CBX2,CBX3,CBX5,CCAR1,CDK1,CHTOP,COX5A,COX6B1,CSNK2A1,CSTB,CTBP1,CTBP2,CTNND1,CTSB,DEK,DHCR7,DUT,EEF1A1,ELOC,EWSR1,FAU,FGF2,FKBP8,FUBP1,GNA11,GNA13,GNAS,GRK5,GSTM1,HCFC1,HK1,HSPA1A/HSPA1B,HSPA5,KHDRBS1,KPNA2,KRAS,MAT2A,MCM7,MDK,MSH2,MSI2,MTDH,NASP,NCAM1,OGA,PAK2,PCNA,PEA15,PSIP1,RALB,RPA1,RPA2,S100B,SARNP,SCD,SEC61G,SLC2A1,SLC3A2,SMAD2,SMARCE1,SM…	91
Organismal Survival	Morbidity or mortality	4.53e-12	Increased	5.303	ACTL6A,ADD1,ADNP,AIP,AKAP12,ALDOA,AMPH,ANXA1,ANXA2,BSG,CALB1,CANX,CAPN2,CBS/CBSL,CBX2,CDH2,CDK1,CETN2,CHD4,CLNS1A,CNP,CRABP1,CRKL,CSNK2A1,CTBP1,CTNND1,CTSB,CYP51A1,DBI,DCHS1,DDB1,DDX17,DDX5,DHCR7,DPYSL4,EWSR1,FADS2,FERMT2,FGF2,FGFBP3,FKBP8,FLNA,FUBP1,FUS,GAP43,GNA11,GNA13,GNAI2,GNAS,GNB1,GSTM1,GTF2I,HADHA,HMGB1,HNRNPAB,HNRNPD,HSBP1,HSP90B1,HSPA5,HYOU1,INPP4B,KHDRBS1,KHSRP,KRAS,LPL,LRPAP1,MAP2,MAP…	123
Gene Expression	Transcription of RNA	7.8e-12		-1.459	ALYREF,AMPH,BASP1,BTF3,CBX1,CBX2,CBX3,CBX5,CDK1,CHCHD2,CHD4,CHMP1A,CNBP,CTBP1,CTBP2,DCX,DDB1,DDX17,DDX21,DDX5,DEK,EDF1,ELOB,ELOC,ENY2,EWSR1,FGF2,FLNA,FUBP1,GNA13,GNAS,GNB1,GTF2I,HCFC1,HDGF,HIST1H1B,HMGB1,HMGB2,HMGN2,HNRNPAB,HSBP1,HSPH1,IRF2BPL,KHDRBS1,KPNA2,KRAS,MCM7,MDK,MECP2,MTDH,MTPN,MYDGF,MYEF2,NCAM1,NCK2,NRBP1,OGA,PAK2,PCBD1,PCNA,PEA15,PIN1,PQBP1,PSPC1,PTMS,PTPRZ1,RALA,RBBP7,RBM10,RNPS1,RPL1…	98
Cellular Assembly and Organization,Cellular Function and Maintenance	Organization of cytoskeleton	9.08e-12	Decreased	-2.051	ACTN1,ADD1,ADNP,AKAP12,AKAP2,ALDOA,ANXA1,ARL2,ARL3,ATAT1,BASP1,BSG,CALD1,CANX,CAPN2,CDH2,CDK1,CETN2,CHAMP1,CNP,COMT,CRKL,CTNND1,DBNL,DCTN6,DCX,DPYSL2,DPYSL3,DPYSL4,DYNC1LI2,EEF1A1,EPB41,EPB41L2,FGF2,FLNA,FLOT1,GAP43,GNA13,GNAS,GRK5,GSTM1,HDGF,HMGB1,HMGB2,KRAS,LRPAP1,MAP2,MARCKS,MDK,MECP2,MID1,MYH9,NCAM1,NCK2,NUMA1,PAK2,PFDN2,PFN2,PIN1,PQBP1,PTPRZ1,RAB31,RALA,RALB,RANBP1,RBBP4,RUFY3,S100B,SIN3A,SL…	83
Cell Death and Survival	Apoptosis of tumor cell lines	9.43e-12	Increased	2.041	ADGRL2,AKAP12,ANXA2,ANXA5,ASNS,BSG,CALB1,CAPN2,CBX2,CBX3,CBX5,CCAR1,CDK1,COX5A,COX6B1,CSNK2A1,CSTB,CTBP1,CTBP2,CTNND1,CTSB,DUT,EEF1A1,ELOC,EWSR1,FAU,FGF2,FKBP8,FUBP1,GNA11,GNA13,GNAS,GRK5,HCFC1,HSPA1A/HSPA1B,HSPA5,KHDRBS1,KPNA2,KRAS,MAT2A,MDK,MSH2,MTDH,NASP,NCAM1,OGA,PAK2,PCNA,PEA15,PSIP1,RALB,RPA1,RPA2,S100B,SCD,SEC61G,SLC2A1,SMAD2,SMARCE1,SND1,SNW1,SOD1,SOX2,SPC25,SRSF1,STAT1,STMN1,THY1,TLN1,TO…	77
Cell Death and Survival	Cell viability of tumor cell lines	1.5e-11	Decreased	-4.064	ADNP,ASNS,CAPN2,CARS,CBX5,CCAR1,CDH2,CRKL,CSNK2A1,CTBP1,DHX8,EIF4G1,EPB41L2,EWSR1,FGF2,FLNA,FUBP1,GNA13,GSTM1,HK1,HMGB1,HNRNPUL1,HSP90B1,HSPA1A/HSPA1B,HSPA5,IK,KRAS,MCM2,MCM7,MDK,MSH2,MTDH,NCAM1,NRBP1,PCNA,PFDN2,PIN1,PSMB4,PTPRZ1,RBBP4,RNPS1,RPA1,S100B,SCD,SIN3A,SLC2A1,SLC2A3,SMAD2,SMARCA4,SMARCB1,SMARCE1,SNW1,SOD1,SOX2,SRSF3,SRSF6,TP53BP1,TXN,TYMS,UHRF1,USP11,YAP1	62
Neurological Disease	Movement Disorders	2.32e-11		1.926	ANXA2,ARL3,ARPP19,ATP6V1A,ATP6V1E1,BASP1,CALB1,CANX,CDH2,CETN2,CHCHD2,CIRBP,CNP,COMT,CSNK2A1,CSTB,CTSB,CYP51A1,DBNL,DHCR7,DNAJA1,DPYSL3,EEF1A1,EIF4G1,FGF2,FLOT1,FUBP1,FUS,GAP43,GNAS,GNB1,GRK5,HMGB2,HNRNPDL,HSBP1,HSPA1A/HSPA1B,HSPA5,KHDRBS1,KRAS,LPL,MAP2,MECP2,MTDH,MYEF2,NCAM1,NRGN,PCNA,PFN2,PIN1,PLD3,PODXL,PTBP2,QKI,RANBP1,SCD,SCOC,SCP2,SEC11A,SEPHS1,SIN3A,SLC2A1,SOD1,SOX2,SRRM2,STMN1,THY1,TXN,XR…	69
Infectious Diseases	Viral Infection	2.42e-11	Decreased	-4.411	ACTN1,AIP,AMPH,ANXA1,ANXA2,ANXA5,ATP6V1A,BSG,BTF3,CALD1,CCAR1,CHCHD2,CHMP1A,CHMP4B,CLNS1A,CNP,COPG1,CSNK2A1,CTBP1,CTBP2,CTSB,CYP51A1,DDB1,DDX17,DDX5,DEK,DNAJA1,EEF1A1,ELOC,FAU,FLNA,FUBP1,GRK5,GTF2I,HMGB1,HMGN2,HNRNPDL,HSP90B1,HSPA5,KHDRBS1,KHSRP,KRAS,LPL,LRPAP1,MAP4K4,MAT2A,MSH2,MYEF2,NDUFS6,NRBP1,NUP50,OXSR1,PAK2,PIN1,PSIP1,RAB31,RALB,RANBP1,RBM10,RNPS1,RPL35,RSL1D1,SAFB,SCFD1,SEC61G,SF3B2,SLC2A…	87
Cell Cycle	Interphase	2.77e-11		-1.952	AASDHPPT,AKAP12,ANXA2,ARPP19,CBX1,CBX2,CDK1,CETN2,CSNK2A1,CSTB,CTNND1,DCX,DDB1,FGF2,FLNA,GTF2I,KRAS,MCM2,MCM5,MCM6,MCM7,MSH2,MTDH,NASP,NES,OGA,PCNA,PDCD6,PEA15,PIN1,RALA,RALB,RPA1,RPA2,RPA3,SF3B2,SF3B4,SKP1,SMARCA4,SMARCB1,SMC1A,SOX2,SRSF3,STAT1,TMPO,TOP2A,TP53BP1,TYMS,UBQLN2,UHRF1,USP11,XRCC1,YAP1	53
Gene Expression	Transcription	2.9e-11		-1.861	ADNP,ALYREF,AMPH,BASP1,BTF3,CBX1,CBX2,CBX3,CBX5,CDK1,CHCHD2,CHD4,CHMP1A,CNBP,CRKL,CTBP1,CTBP2,DCX,DDB1,DDX17,DDX21,DDX5,DEK,EDF1,ELOB,ELOC,ENY2,EWSR1,FGF2,FKBP8,FLNA,FUBP1,GNA13,GNAS,GNB1,GTF2I,HCFC1,HDGF,HIST1H1B,HMGB1,HMGB2,HMGN2,HNRNPAB,HNRNPD,HSBP1,HSPA1A/HSPA1B,HSPH1,IRF2BPL,KHDRBS1,KPNA2,KRAS,MCM7,MDK,MECP2,MTDH,MTPN,MYDGF,MYEF2,NCAM1,NCK2,NRBP1,OGA,PAK2,PCBD1,PCNA,PDCD5,PEA15,PIN1,PQBP1,PS…	108
Neurological Disease,Organismal Injury and Abnormalities,Psychological Disorders	Tauopathy	1.1e-10			ABAT,ADGRL2,AKAP2,AMPH,ATP6V1E1,CALB1,CANX,CBS/CBSL,CDK1,CNP,CRABP1,CTSB,DCX,DDX46,DHCR7,DPYSL2,FGF2,GAP43,HNRNPAB,HNRNPDL,HSPA1A/HSPA1B,HSPA5,KHDRBS1,KRAS,LPL,LRPAP1,MAP2,NRGN,PCNA,PIN1,PLD3,PON2,PTBP2,PTPRZ1,S100B,SCD,SCP2,SLC2A1,SLC2A3,SNRPA,SOD1,SOX2,TAGLN,THY1,TXN	45
Cellular Development,Cellular Growth and Proliferation	Cell proliferation of tumor cell lines	1.1e-10	Decreased	-4.03	AASDHPPT,ACTN1,AKAP12,ALDOA,ANXA1,ANXA2,ASNS,BSG,CBX1,CDK1,CHD4,CIRBP,CRKL,CSNK2A1,CTBP1,CTBP2,CTNND1,CTSB,DCX,DDB1,DDX17,DDX21,DDX5,DEK,EEF1A1,EIF4H,EIF5,EWSR1,FGF2,FLNA,FLOT1,FUS,GAP43,GNAS,GRK5,GSTM1,GTF2I,HDGF,HK1,HMGB1,HSPA5,INPP4B,KPNA2,KRAS,LAMTOR5,MAP4K4,MCM2,MCM7,MDK,MKI67,MTAP,MTDH,NACA,NASP,NCAM1,NES,NUMA1,OGA,PCNA,PIN1,PIP4K2B,PRPF31,PTPRZ1,RALA,RALB,RPRD1B,S100B,SCD,SEC61G,SLC2A1,SLC…	92
Molecular Transport,RNA Trafficking	Transport of mRNA	1.25e-10		-0.747	ALYREF,CHTOP,FIP1L1,FUS,FYTTD1,KHDRBS1,NUP50,POLDIP3,RNPS1,SARNP,SRSF1,SRSF3,SRSF4,SRSF6,SRSF7,SRSF9	16
Cellular Assembly and Organization,Cellular Function and Maintenance	Microtubule dynamics	1.27e-10		-1.815	ADNP,AKAP12,ARL2,ARL3,ATAT1,BASP1,BSG,CALD1,CANX,CAPN2,CDH2,CDK1,CETN2,CHAMP1,CNP,COMT,CRKL,CTNND1,DBNL,DCX,DPYSL2,DPYSL3,DPYSL4,DYNC1LI2,EEF1A1,EPB41,FGF2,FLNA,FLOT1,GAP43,GNA13,GNAS,GRK5,GSTM1,HDGF,HMGB1,HMGB2,LRPAP1,MAP2,MARCKS,MDK,MECP2,MID1,MYH9,NCAM1,NCK2,NUMA1,PAK2,PFN2,PIN1,PQBP1,PTPRZ1,RAB31,RALA,RALB,RANBP1,RBBP4,RUFY3,S100B,SIN3A,SMARCA5,SMARCE1,SOD1,SON,STMN1,SWAP70,THY1,TLN1,TOP2B,UB…	72
Cell Cycle	Cell cycle progression	1.51e-10	Decreased	-2.734	ACTL6A,ADGRL2,ARPP19,ASNS,ATAT1,CALD1,CAPN2,CBX2,CDK1,CHD4,CHMP1A,CHMP4B,CIRBP,CSNK2A1,CSTB,CTBP1,DBI,DDX17,DYNC1LI2,ELOC,EWSR1,FGF2,FLNA,GNA13,GRK5,HCFC1,HMGB1,HSPA1A/HSPA1B,IK,KHDRBS1,KRAS,LAMTOR5,MARCKS,MCM7,MDK,MECP2,MKI67,MSH2,NASP,NUMA1,PAK2,PCNA,PIN1,QKI,RBBP4,RBM3,RPA1,RPA3,SAFB,SMAD2,SMARCA4,SMARCB1,SMARCE1,SND1,SON,SOX2,SPC25,STAT1,STMN1,TMPO,TOP2A,TOP2B,TXN,TYMS,YAP1	65
Cancer,Organismal Injury and Abnormalities	Cancer	2.27e-10		1.035	AASDHPPT,ABAT,ABHD10,ACSL3,ACTL6A,ACTN1,ACYP1,ADD1,ADGRL2,ADNP,AIP,AK4,AKAP12,AKAP2,ALDOA,ALYREF,AMPH,ANP32E,ANXA1,ANXA2,ANXA5,ARL2,ARPP19,ASNS,ATAT1,ATP6V1A,ATP6V1E1,ATP6V1F,BASP1,BCAM,BDH2,BSG,BTF3,BTF3L4,BZW1,C11orf58,C17orf49,CALB1,CALD1,CANX,CAPN2,CARHSP1,CARS,CBS/CBSL,CBX1,CBX2,CBX3,CBX5,CCAR1,CDH2,CDK1,CDS2,CETN2,CFDP1,CHD4,CHMP1A,CHMP4B,CHTOP,CIRBP,CLNS1A,CMAS,CMPK1,CNBP,CNP,COMT,COPG1,CO…	367
Molecular Transport,RNA Trafficking	Export of mRNA	3.09e-10		-0.747	ALYREF,CHTOP,FIP1L1,FYTTD1,KHDRBS1,NUP50,POLDIP3,RNPS1,SARNP,SRSF1,SRSF3,SRSF4,SRSF6,SRSF7,SRSF9	15
Molecular Transport,RNA Trafficking	Nuclear export of RNA	3.09e-10			ALYREF,CHTOP,FIP1L1,FYTTD1,KHDRBS1,NUP50,POLDIP3,RNPS1,SARNP,SRSF1,SRSF3,SRSF4,SRSF6,SRSF7,SRSF9	15
Metabolic Disease,Neurological Disease,Organismal Injury and Abnormalities,Psychological Disorders	Alzheimer disease	3.48e-10			ABAT,ADGRL2,AKAP2,AMPH,ATP6V1E1,CALB1,CANX,CBS/CBSL,CDK1,CNP,CRABP1,CTSB,DCX,DDX46,DHCR7,DPYSL2,FGF2,GAP43,HNRNPAB,HNRNPDL,HSPA1A/HSPA1B,HSPA5,KHDRBS1,KRAS,LPL,LRPAP1,MAP2,NRGN,PCNA,PLD3,PON2,PTPRZ1,S100B,SCD,SCP2,SLC2A1,SLC2A3,SNRPA,SOD1,SOX2,TAGLN,THY1,TXN	43
DNA Replication, Recombination, and Repair	Metabolism of DNA	3.62e-10		-1.211	BSG,CAPN2,CDK1,DDB1,DUT,FGF2,HMGB1,HMGB2,HMGN2,KPNA2,MCM2,MCM5,MCM6,MCM7,MSH2,NASP,OGA,PCNA,PEA15,PIN1,PTMS,RPA1,RPA2,RPA3,SIN3A,SMARCB1,SOD1,STAT1,TIA1,TIAL1,TMPO,TOP2A,VPS28	33
Cancer,Organismal Injury and Abnormalities	Solid tumor	8.65e-10		0.272	AASDHPPT,ABAT,ABHD10,ACSL3,ACTL6A,ACTN1,ACYP1,ADD1,ADNP,AIP,AK4,AKAP12,AKAP2,ALDOA,ALYREF,AMPH,ANP32E,ANXA1,ANXA2,ANXA5,ARL2,ARPP19,ASNS,ATAT1,ATP6V1A,ATP6V1E1,ATP6V1F,BASP1,BCAM,BDH2,BSG,BTF3,BTF3L4,BZW1,C11orf58,C17orf49,CALB1,CALD1,CANX,CAPN2,CARHSP1,CARS,CBS/CBSL,CBX1,CBX2,CBX3,CBX5,CCAR1,CDH2,CDK1,CDS2,CETN2,CFDP1,CHD4,CHMP1A,CHMP4B,CHTOP,CIRBP,CLNS1A,CMAS,CMPK1,CNBP,CNP,COMT,COPG1,COTL1,COX…	366
Cancer,Organismal Injury and Abnormalities	Head and neck tumor	9.02e-10		1.026	AASDHPPT,ABAT,ACSL3,ACTN1,ACYP1,ADD1,AIP,AK4,AKAP12,AKAP2,ALYREF,AMPH,ANXA1,ANXA2,ANXA5,ARL2,ARPP19,ASNS,ATAT1,ATP6V1A,ATP6V1E1,BASP1,BCAM,BDH2,BSG,BTF3,BTF3L4,BZW1,C11orf58,C17orf49,CALB1,CALD1,CANX,CAPN2,CARS,CBS/CBSL,CBX2,CBX3,CCAR1,CDH2,CDK1,CFDP1,CHD4,CHMP1A,CIRBP,CLNS1A,CMAS,CMPK1,CNBP,CNP,COMT,COX5A,CPNE2,CRABP1,CRIP2,CRKL,CSNK2A1,CSTB,CTBP1,CTBP2,CTNNA1,CTNND1,CTSB,CYP51A1,DBNL,DCHS1,DCXR…	303
Cancer,Organismal Injury and Abnormalities	Malignant solid tumor	1.06e-09		0.583	AASDHPPT,ABAT,ABHD10,ACSL3,ACTL6A,ACTN1,ACYP1,ADD1,ADNP,AIP,AK4,AKAP12,AKAP2,ALDOA,ALYREF,AMPH,ANP32E,ANXA1,ANXA2,ANXA5,ARL2,ARPP19,ASNS,ATAT1,ATP6V1A,ATP6V1E1,ATP6V1F,BASP1,BCAM,BDH2,BSG,BTF3,BTF3L4,BZW1,C11orf58,C17orf49,CALB1,CALD1,CANX,CAPN2,CARHSP1,CARS,CBS/CBSL,CBX1,CBX2,CBX3,CBX5,CCAR1,CDH2,CDK1,CDS2,CETN2,CFDP1,CHD4,CHMP1A,CHMP4B,CHTOP,CIRBP,CLNS1A,CMAS,CMPK1,CNBP,CNP,COMT,COPG1,COTL1,COX…	364
Cancer,Organismal Injury and Abnormalities	Non-melanoma solid tumor	1.41e-09		0.706	AASDHPPT,ABAT,ABHD10,ACSL3,ACTN1,ACYP1,ADD1,ADNP,AIP,AK4,AKAP12,AKAP2,ALDOA,ALYREF,AMPH,ANP32E,ANXA1,ANXA2,ANXA5,ARL2,ARPP19,ASNS,ATAT1,ATP6V1A,ATP6V1E1,ATP6V1F,BASP1,BCAM,BDH2,BSG,BTF3,BTF3L4,BZW1,C11orf58,C17orf49,CALB1,CALD1,CANX,CAPN2,CARS,CBS/CBSL,CBX1,CBX2,CBX3,CBX5,CCAR1,CDH2,CDK1,CDS2,CETN2,CFDP1,CHD4,CHMP1A,CHMP4B,CHTOP,CIRBP,CLNS1A,CMAS,CMPK1,CNBP,CNP,COMT,COPG1,COTL1,COX5A,COX6B1,CPNE2…	357
Cancer,Organismal Injury and Abnormalities	Secondary tumor	1.53e-09		0.277	ABAT,AKAP12,ANXA1,ANXA2,ANXA5,CALD1,CAPN2,CDH2,CTNND1,CTSB,CYP51A1,DPYSL2,DPYSL3,DPYSL4,DYNLRB1,EEF1A1,FGF2,FKBP8,FLNA,FUS,GNAS,HMGB1,HMGB2,HNRNPAB,HSP90B1,HSPA1A/HSPA1B,HYOU1,KHDRBS1,KRAS,MSH2,MSI2,NACA,NCAM1,NES,PCNA,PDCD5,PSIP1,PTPRZ1,RAB31,RALB,SCD,SEC61G,SH3BGRL,SMAD2,SMARCA4,SND1,SOD1,SRSF6,STAT1,STMN1,TCEA1,THY1,TLN1,TOP2A,TOP2B,TP53BP1,TYMS,XRCC1,YAP1	59
Molecular Transport,RNA Trafficking	Nuclear export of mRNA	1.79e-09			ALYREF,CHTOP,FIP1L1,FYTTD1,NUP50,POLDIP3,RNPS1,SARNP,SRSF1,SRSF3,SRSF4,SRSF6,SRSF7,SRSF9	14
Cancer,Organismal Injury and Abnormalities	Head and neck carcinoma	2.07e-09			AASDHPPT,ABAT,ACSL3,ACTN1,ACYP1,ADD1,AIP,AK4,AKAP12,AKAP2,ALYREF,AMPH,ANXA1,ANXA2,ANXA5,ARL2,ARPP19,ASNS,ATAT1,ATP6V1A,ATP6V1E1,BASP1,BCAM,BDH2,BSG,BTF3,BTF3L4,BZW1,C11orf58,C17orf49,CALB1,CALD1,CANX,CAPN2,CARS,CBS/CBSL,CBX2,CBX3,CCAR1,CDH2,CDK1,CFDP1,CHD4,CHMP1A,CIRBP,CLNS1A,CMAS,CMPK1,CNBP,COMT,COX5A,CPNE2,CRABP1,CRIP2,CRKL,CSNK2A1,CSTB,CTBP1,CTBP2,CTNNA1,CTNND1,CTSB,CYP51A1,DBNL,DCHS1,DCXR,DDB…	298
Cancer,Organismal Injury and Abnormalities	Non-hematological solid tumor	2.16e-09		0.133	AASDHPPT,ABAT,ABHD10,ACSL3,ACTL6A,ACTN1,ACYP1,ADD1,ADNP,AIP,AK4,AKAP12,AKAP2,ALDOA,ALYREF,AMPH,ANP32E,ANXA1,ANXA2,ANXA5,ARL2,ARPP19,ASNS,ATAT1,ATP6V1A,ATP6V1E1,ATP6V1F,BASP1,BCAM,BDH2,BSG,BTF3,BTF3L4,BZW1,C11orf58,C17orf49,CALB1,CALD1,CANX,CAPN2,CARHSP1,CARS,CBS/CBSL,CBX1,CBX2,CBX3,CBX5,CCAR1,CDH2,CDK1,CDS2,CETN2,CFDP1,CHD4,CHMP1A,CHMP4B,CHTOP,CIRBP,CLNS1A,CMAS,CMPK1,CNBP,CNP,COMT,COPG1,COTL1,COX…	359
Cancer,Organismal Injury and Abnormalities	Neck neoplasm	2.53e-09			AASDHPPT,ABAT,ACSL3,ACTN1,ACYP1,ADD1,AIP,AK4,AKAP12,AKAP2,ALYREF,AMPH,ANXA1,ANXA2,ANXA5,ARL2,ARPP19,ASNS,ATAT1,ATP6V1A,ATP6V1E1,BASP1,BCAM,BDH2,BSG,BTF3,BZW1,C11orf58,C17orf49,CALB1,CALD1,CANX,CAPN2,CARS,CBS/CBSL,CBX2,CBX3,CCAR1,CDH2,CDK1,CFDP1,CHD4,CHMP1A,CIRBP,CLNS1A,CMAS,CMPK1,CNP,COMT,COX5A,CPNE2,CRABP1,CRIP2,CRKL,CSNK2A1,CSTB,CTBP1,CTBP2,CTNNA1,CTNND1,CTSB,CYP51A1,DBNL,DCHS1,DCXR,DDB1,DDX17,…	289
Cancer,Organismal Injury and Abnormalities	Extracranial solid tumor	2.59e-09		-0.113	AASDHPPT,ABAT,ABHD10,ACSL3,ACTN1,ACYP1,ADD1,ADNP,AIP,AK4,AKAP12,AKAP2,ALDOA,ALYREF,AMPH,ANP32E,ANXA1,ANXA2,ANXA5,ARL2,ARPP19,ASNS,ATAT1,ATP6V1A,ATP6V1E1,ATP6V1F,BASP1,BCAM,BDH2,BSG,BTF3,BTF3L4,BZW1,C11orf58,C17orf49,CALB1,CALD1,CANX,CAPN2,CARHSP1,CARS,CBS/CBSL,CBX1,CBX2,CBX3,CBX5,CCAR1,CDH2,CDK1,CDS2,CETN2,CFDP1,CHD4,CHMP1A,CHMP4B,CHTOP,CIRBP,CLNS1A,CMAS,CMPK1,CNBP,CNP,COMT,COPG1,COTL1,COX5A,COX6…	363
Cancer,Organismal Injury and Abnormalities,Reproductive System Disease	Mammary tumor	3.01e-09		-0.023	ABAT,ABHD10,ADNP,AKAP12,ALDOA,ALYREF,AMPH,ANXA1,BCAM,BSG,BTF3,C17orf49,CALD1,CAPN2,CBS/CBSL,CBX2,CBX3,CDH2,CDK1,CHD4,CLNS1A,CMAS,COMT,COX6B1,CSNK2A1,CSTB,CTBP2,CTNND1,CTSB,DCHS1,DDB1,DDX17,DDX5,DPYSL4,EIF5,ELOC,ENSA,FADS2,FERMT2,FGF2,FKBP3,FKBP8,FLNA,FUBP1,FUS,GNA13,GNAS,GSTM1,GSTM2,HCFC1,HDLBP,HMGB3,HNRNPUL1,HSP90B1,HSPA5,KHSRP,KPNA2,KRAS,LAMTOR5,LPL,MCM2,MCM6,MKI67,MTDH,MYH9,NASP,NUCB1,PAK2,PCN…	110
Cellular Movement	Invasion of cells	3.91e-09	Decreased	-2.991	AKAP12,ANXA1,ANXA2,BSG,CAPN2,CBX5,CDH2,CDK1,CRKL,CSNK2A1,CTBP1,CTBP2,CTNND1,CTSB,DBNL,DPYSL2,DPYSL3,DPYSL4,FERMT2,FGF2,FLNA,GNA13,GNAI2,GNAS,HDGF,HDLBP,HMGB1,HMGB3,HNRNPAB,HSP90B1,HSPA1A/HSPA1B,HSPA5,KRAS,LRPAP1,MAP4K4,MARCKS,MDK,MSI2,MTDH,NES,PAK2,PEA15,PIN1,PODXL,PTPRZ1,RALA,RALB,RPRD1B,S100B,SH3BGRL,SIN3A,SLC2A1,SMAD2,SOX2,STAT1,STMN1,TAGLN,TMPO,YAP1	59
Cancer,Organismal Injury and Abnormalities	Cancer of secretory structure	4.06e-09			AASDHPPT,ABAT,ACSL3,ACTN1,ACYP1,ADD1,ADNP,AIP,AK4,AKAP12,AKAP2,ALDOA,ALYREF,AMPH,ANP32E,ANXA1,ANXA2,ANXA5,ARL2,ARPP19,ASNS,ATAT1,ATP6V1A,ATP6V1E1,BASP1,BCAM,BDH2,BSG,BTF3,BZW1,C11orf58,C17orf49,CALB1,CALD1,CANX,CAPN2,CARS,CBS/CBSL,CBX1,CBX2,CBX3,CBX5,CCAR1,CDH2,CDK1,CFDP1,CHD4,CHMP1A,CIRBP,CLNS1A,CMAS,CMPK1,CNP,COMT,COX5A,CRABP1,CRIP2,CRKL,CSNK2A1,CSTB,CTBP1,CTBP2,CTNNA1,CTNND1,CTSB,CYP51A1,CZIB,…	310
Cancer,Endocrine System Disorders,Organismal Injury and Abnormalities	Endocrine gland tumor	4.85e-09		1.084	AASDHPPT,ABAT,ACSL3,ACTN1,ACYP1,ADD1,AIP,AK4,AKAP12,AKAP2,ALYREF,AMPH,ANXA2,ANXA5,ARL2,ARPP19,ASNS,ATAT1,ATP6V1A,ATP6V1E1,BASP1,BCAM,BDH2,BSG,BTF3,BZW1,C11orf58,C17orf49,CALB1,CALD1,CANX,CAPN2,CARS,CBS/CBSL,CBX2,CBX3,CCAR1,CDH2,CDK1,CFDP1,CHD4,CHMP1A,CIRBP,CLNS1A,CMAS,CMPK1,CNP,COMT,COX5A,CRABP1,CRIP2,CRKL,CSNK2A1,CSTB,CTBP1,CTBP2,CTNNA1,CTNND1,CTSB,CYP51A1,DBNL,DCHS1,DCXR,DDB1,DDX17,DDX21,DDX46,…	289
Cell Cycle,DNA Replication, Recombination, and Repair	DNA recombination	5.42e-09		-1.286	ALYREF,CHD4,DDB1,HMGB1,HMGB2,HMGN2,IK,KPNA2,MSH2,PIN1,RPA1,RPA2,SF3B2,SF3B4,SMARCB1,SWAP70,TIMM13,TP53BP1,UHRF1	19
Cancer,Organismal Injury and Abnormalities	Nonhematologic malignant neoplasm	5.66e-09		0.709	AASDHPPT,ABAT,ABHD10,ACSL3,ACTL6A,ACTN1,ACYP1,ADD1,ADNP,AIP,AK4,AKAP12,AKAP2,ALDOA,ALYREF,AMPH,ANP32E,ANXA1,ANXA2,ANXA5,ARL2,ARPP19,ASNS,ATAT1,ATP6V1A,ATP6V1E1,ATP6V1F,BASP1,BCAM,BDH2,BSG,BTF3,BTF3L4,BZW1,C11orf58,C17orf49,CALB1,CALD1,CANX,CAPN2,CARHSP1,CARS,CBS/CBSL,CBX1,CBX2,CBX3,CBX5,CCAR1,CDH2,CDK1,CDS2,CETN2,CFDP1,CHD4,CHMP1A,CHMP4B,CHTOP,CIRBP,CLNS1A,CMAS,CMPK1,CNBP,CNP,COMT,COPG1,COTL1,COX…	357
Cell Cycle	G2 phase	6.87e-09		-0.164	ANXA2,ARPP19,CDK1,CETN2,CSNK2A1,DCX,DDB1,FGF2,FLNA,KRAS,MSH2,MTDH,NES,OGA,PDCD6,PIN1,RALA,RPA1,SF3B2,SF3B4,SKP1,SMARCA4,TOP2A,TP53BP1,UBQLN2,USP11,XRCC1,YAP1	28
Cancer,Organismal Injury and Abnormalities	Epithelial neoplasm	7.76e-09		0.088	AASDHPPT,ABAT,ABHD10,ACSL3,ACTN1,ACYP1,ADD1,ADNP,AIP,AK4,AKAP12,AKAP2,ALDOA,ALYREF,AMPH,ANP32E,ANXA1,ANXA2,ANXA5,ARL2,ARPP19,ASNS,ATAT1,ATP6V1A,ATP6V1E1,ATP6V1F,BASP1,BCAM,BDH2,BSG,BTF3,BTF3L4,BZW1,C11orf58,C17orf49,CALB1,CALD1,CANX,CAPN2,CARS,CBS/CBSL,CBX1,CBX2,CBX3,CBX5,CCAR1,CDH2,CDK1,CDS2,CETN2,CFDP1,CHD4,CHMP1A,CHMP4B,CHTOP,CIRBP,CLNS1A,CMAS,CMPK1,CNBP,CNP,COMT,COPG1,COTL1,COX5A,COX6B1,CPNE2…	353
Cancer,Organismal Injury and Abnormalities	Tumorigenesis of tissue	7.98e-09		-0.3	AASDHPPT,ABAT,ABHD10,ACSL3,ACTN1,ACYP1,ADD1,ADNP,AIP,AK4,AKAP12,AKAP2,ALDOA,ALYREF,AMPH,ANP32E,ANXA1,ANXA2,ANXA5,ARL2,ARPP19,ASNS,ATAT1,ATP6V1A,ATP6V1E1,ATP6V1F,BASP1,BCAM,BDH2,BSG,BTF3,BTF3L4,BZW1,C11orf58,C17orf49,CALB1,CALD1,CANX,CAPN2,CARS,CBS/CBSL,CBX1,CBX2,CBX3,CBX5,CCAR1,CDH2,CDK1,CDS2,CETN2,CFDP1,CHD4,CHMP1A,CHMP4B,CHTOP,CIRBP,CLNS1A,CMAS,CMPK1,CNBP,CNP,COMT,COPG1,COTL1,COX5A,COX6B1,CPNE2…	354
Cancer,Endocrine System Disorders,Organismal Injury and Abnormalities	Thyroid gland tumor	8.07e-09			AASDHPPT,ABAT,ACSL3,ACTN1,ACYP1,ADD1,AIP,AK4,AKAP12,AKAP2,ALYREF,AMPH,ANXA2,ANXA5,ARL2,ARPP19,ASNS,ATAT1,ATP6V1A,ATP6V1E1,BASP1,BCAM,BDH2,BSG,BTF3,BZW1,C11orf58,C17orf49,CALB1,CALD1,CANX,CAPN2,CARS,CBS/CBSL,CBX2,CBX3,CCAR1,CDH2,CDK1,CFDP1,CHD4,CHMP1A,CIRBP,CLNS1A,CMAS,CMPK1,CNP,COMT,COX5A,CRABP1,CRIP2,CRKL,CSNK2A1,CSTB,CTBP1,CTBP2,CTNNA1,CTNND1,CTSB,CYP51A1,DBNL,DCHS1,DCXR,DDB1,DDX17,DDX21,DDX46,…	285
Cancer,Endocrine System Disorders,Organismal Injury and Abnormalities	Endocrine carcinoma	8.15e-09			AASDHPPT,ABAT,ACSL3,ACTN1,ACYP1,ADD1,AIP,AK4,AKAP12,AKAP2,ALYREF,AMPH,ANXA2,ANXA5,ARL2,ARPP19,ASNS,ATAT1,ATP6V1A,ATP6V1E1,BASP1,BCAM,BDH2,BSG,BTF3,BZW1,C11orf58,C17orf49,CALB1,CALD1,CANX,CAPN2,CARS,CBS/CBSL,CBX2,CBX3,CCAR1,CDH2,CDK1,CFDP1,CHD4,CHMP1A,CIRBP,CLNS1A,CMAS,CMPK1,COMT,COX5A,CRABP1,CRIP2,CRKL,CSNK2A1,CSTB,CTBP1,CTBP2,CTNNA1,CTNND1,CTSB,CYP51A1,DBNL,DCHS1,DCXR,DDB1,DDX17,DDX21,DDX46,DDX5…	285
Cancer,Organismal Injury and Abnormalities	Advanced malignant tumor	8.87e-09		0.22	ABAT,AKAP12,ANXA1,ANXA2,ANXA5,CALD1,CAPN2,CDH2,CTNND1,CTSB,CYP51A1,DPYSL2,DPYSL3,DPYSL4,DYNLRB1,EEF1A1,FGF2,FKBP8,FLNA,FUS,GNAS,HMGB1,HMGB2,HNRNPAB,HSP90B1,HSPA1A/HSPA1B,HYOU1,KHDRBS1,KRAS,MSH2,MSI2,NACA,NCAM1,NES,PCNA,PDCD5,PSIP1,PTPRZ1,RAB31,RALB,SCD,SEC61G,SH3BGRL,SKP1,SMAD2,SMARCA4,SMARCB1,SND1,SOD1,SRSF6,STAT1,STMN1,TCEA1,THY1,TLN1,TOP2A,TOP2B,TP53BP1,TYMS,XRCC1,YAP1	61
Cancer,Endocrine System Disorders,Organismal Injury and Abnormalities	Thyroid carcinoma	9.34e-09			AASDHPPT,ABAT,ACSL3,ACTN1,ACYP1,ADD1,AIP,AK4,AKAP12,AKAP2,ALYREF,AMPH,ANXA2,ANXA5,ARL2,ARPP19,ASNS,ATAT1,ATP6V1A,ATP6V1E1,BASP1,BCAM,BDH2,BSG,BTF3,BZW1,C11orf58,C17orf49,CALB1,CALD1,CANX,CAPN2,CARS,CBS/CBSL,CBX2,CBX3,CCAR1,CDH2,CDK1,CFDP1,CHD4,CHMP1A,CIRBP,CLNS1A,CMAS,CMPK1,COMT,COX5A,CRABP1,CRIP2,CRKL,CSNK2A1,CSTB,CTBP1,CTBP2,CTNNA1,CTNND1,CTSB,CYP51A1,DBNL,DCHS1,DCXR,DDB1,DDX17,DDX21,DDX46,DDX5…	284
Cell-To-Cell Signaling and Interaction,Cellular Assembly and Organization,Cellular Function and Maintenance	Formation of focal adhesions	9.78e-09		-1.064	ACTN1,AKAP12,CALD1,CHCHD2,CRKL,CTNND1,FERMT2,FGF2,GNA11,GNA13,GNAI2,GNB1,HMGB1,KRAS,MAP4K4,RBBP4,STMN1,THY1	18
Cancer,Organismal Injury and Abnormalities	Carcinoma	1.21e-08		0.626	AASDHPPT,ABAT,ABHD10,ACSL3,ACTN1,ACYP1,ADD1,ADNP,AIP,AK4,AKAP12,AKAP2,ALDOA,ALYREF,AMPH,ANP32E,ANXA1,ANXA2,ANXA5,ARL2,ARPP19,ASNS,ATAT1,ATP6V1A,ATP6V1E1,ATP6V1F,BASP1,BCAM,BDH2,BSG,BTF3,BTF3L4,BZW1,C11orf58,C17orf49,CALB1,CALD1,CANX,CAPN2,CARS,CBS/CBSL,CBX1,CBX2,CBX3,CBX5,CCAR1,CDH2,CDK1,CDS2,CETN2,CFDP1,CHD4,CHMP1A,CHMP4B,CHTOP,CIRBP,CLNS1A,CMAS,CMPK1,CNBP,CNP,COMT,COPG1,COTL1,COX5A,COX6B1,CPNE2…	352
DNA Replication, Recombination, and Repair,Nucleic Acid Metabolism,Small Molecule Biochemistry	Hydrolysis of nucleotide	1.85e-08		-1.885	CALD1,CDK1,EIF5,GNA11,GNAI2,GNAS,GNB1,HMGB1,HSPA5,RANBP1,SMARCA4,SMARCA5,SOD1,STMN1,TOP2A	15
Cellular Movement	Cell movement of tumor cell lines	1.86e-08	Decreased	-3.557	ACTN1,AKAP12,ANXA1,ANXA2,ASNS,BCAM,BSG,CALD1,CAPN2,CDH2,CRKL,CSNK2A1,CTBP1,CTBP2,CTNND1,CTSB,DPYSL2,FERMT2,FGF2,FLNA,GAP43,GNA11,GNA13,GNAS,GNB1,GNB2,HDGF,HMGB1,HOMER3,HSP90B1,HSPA1A/HSPA1B,KHDRBS1,KPNA2,KRAS,LRPAP1,MAP4K4,MARCKS,MDK,MTDH,MYH9,NCAM1,NES,PAK2,PIN1,PODXL,PTPRZ1,RALA,RALB,S100B,SLC2A1,SMARCB1,SND1,STAT1,STMN1,TLN1,TMPO,VPS28,YAP1	58
Neurological Disease	Progressive neurological disorder	2.01e-08			ABAT,ANXA1,ANXA2,ANXA5,ATP6V1E1,BSG,CAPN2,CHCHD2,CNP,COMT,CSTB,CTSB,DBI,DBNL,EEF1A1,EIF4G1,FGF2,FLOT1,FUBP1,FUS,GAP43,GNAS,HNRNPDL,HSP90B1,HSPA5,JPT1,LPL,MYH9,PCNA,PIN1,PODXL,PTBP2,SLC2A1,SOD1,SRRM2,STMN1,TCEA1,THY1,TOP2A,TOP2B,TYMS,UBQLN2	42
Cancer,Hematological Disease,Immunological Disease,Organismal Injury and Abnormalities	Mature B-cell lymphoma	2.58e-08			AMPH,ANXA1,ANXA2,CALD1,CBX2,CDK1,CHD4,COMT,CTBP1,CTBP2,DCHS1,DDB1,ELOC,FUBP1,FUS,GNA11,GNA13,GNAI2,GTF2I,HMGB1,HSP90B1,KPNA2,KRAS,MCM5,MKI67,PCNA,PPP6R3,PSIP1,PTPRZ1,RALA,SMARCA4,SMARCB1,SWAP70,TOP2A,TOP2B,TYMS	36
Gene Expression	Transcription of DNA	3.5e-08		0.571	BASP1,BTF3,CBX1,CBX2,CBX3,CBX5,CHCHD2,CHD4,CHMP1A,CNBP,CTBP1,CTBP2,DDX17,DDX21,DDX5,DEK,EDF1,ELOC,ENY2,FGF2,FUBP1,GNAS,GTF2I,HCFC1,HDGF,HIST1H1B,HMGB1,HMGB2,HNRNPAB,HSBP1,HSPH1,IRF2BPL,KHDRBS1,KPNA2,MCM7,MDK,MECP2,MTDH,MYDGF,MYEF2,NCK2,PCBD1,PCNA,PIN1,PQBP1,PSPC1,RBBP7,RBM10,RNPS1,RPL10,RPRD1B,RTF1,SAFB,SARNP,SIN3A,SMAD2,SMARCA4,SMARCA5,SMARCB1,SMARCE1,SNW1,SOX2,SSBP3,STAT1,TAF15,TCEA1,TIAL1,TMPO…	76
Cancer,Organismal Injury and Abnormalities	Genitourinary tumor	3.64e-08		0.653	AASDHPPT,ABAT,ABHD10,ACSL3,ACTN1,ACYP1,ADNP,AIP,AKAP12,AKAP2,ALDOA,ALYREF,AMPH,ANP32E,ANXA1,ANXA2,ANXA5,ASNS,ATP6V1A,BASP1,BCAM,BSG,BTF3,BZW1,C17orf49,CALB1,CALD1,CAPN2,CARS,CBS/CBSL,CBX1,CBX2,CBX3,CBX5,CCAR1,CDH2,CDK1,CDS2,CHD4,CIRBP,CLNS1A,CMAS,CNP,COMT,COX5A,COX6B1,CRABP1,CRKL,CSNK2A1,CSTB,CTBP2,CTNNA1,CTNND1,CTSB,CYP51A1,DBNL,DCHS1,DCX,DDB1,DDX17,DDX21,DDX46,DDX5,DHCR7,DHX8,DNAJA1,DPYSL3,DPYS…	254
Cell Death and Survival	Cell death of cervical cancer cell lines	3.84e-08		1.59	ADGRL2,ANXA2,ANXA5,CDK1,CHTOP,COX5A,CSNK2A1,CTSB,EEF1A1,ELOC,FKBP8,GNA11,HSPA1A/HSPA1B,KHDRBS1,NASP,NCAM1,PAK2,PSIP1,RALB,RPA1,SCD,SEC61G,SOD1,SPC25,SRSF1,STAT1,TOP2A,TOP2B,TXN	29
Cell Cycle	G2 phase of tumor cell lines	5.88e-08		0	ANXA2,CDK1,DCX,DDB1,FGF2,KRAS,MSH2,MTDH,OGA,PDCD6,PIN1,RPA1,SF3B2,SF3B4,TP53BP1,USP11,XRCC1	17
Cellular Movement	Invasion of tumor cell lines	6.26e-08	Decreased	-2.879	AKAP12,ANXA1,BSG,CAPN2,CBX5,CDH2,CDK1,CSNK2A1,CTBP1,CTBP2,CTNND1,CTSB,DBNL,DPYSL2,DPYSL3,DPYSL4,FGF2,GNA13,GNAS,HDGF,HMGB1,HNRNPAB,HSPA1A/HSPA1B,KRAS,MAP4K4,MARCKS,MDK,MSI2,MTDH,NES,PAK2,PEA15,PIN1,PODXL,PTPRZ1,RALA,RALB,RPRD1B,SH3BGRL,SIN3A,SLC2A1,SMAD2,SOX2,STAT1,STMN1,TAGLN,TMPO,YAP1	48
Hereditary Disorder,Neurological Disease,Organismal Injury and Abnormalities,Psychological Disorders,Skeletal and Muscular Disorders	Huntington's Disease	6.32e-08			ARL3,ARPP19,ATP6V1A,BASP1,CALB1,CDH2,CETN2,CIRBP,CYP51A1,DHCR7,DNAJA1,DPYSL3,FGF2,GNB1,HMGB2,HNRNPDL,HSBP1,HSPA1A/HSPA1B,HSPA5,KHDRBS1,KRAS,LPL,MAP2,MTDH,MYEF2,NRGN,PCNA,PFN2,RANBP1,SCD,SCOC,SEC11A,SEPHS1,SIN3A,SOX2,TXN,ZNF706	37
Cancer,Organismal Injury and Abnormalities,Reproductive System Disease	Breast cancer	7.06e-08		0.465	ABAT,ABHD10,ADNP,AKAP12,ALDOA,AMPH,ANXA1,BCAM,BSG,BTF3,C17orf49,CALD1,CAPN2,CBS/CBSL,CBX2,CBX3,CDH2,CDK1,CHD4,CLNS1A,CMAS,COMT,COX6B1,CTNND1,CTSB,DCHS1,DDB1,DDX17,DDX5,DPYSL4,EIF5,ELOC,ENSA,FADS2,FERMT2,FGF2,FKBP3,FKBP8,FLNA,FUBP1,FUS,GNA13,GNAS,GSTM1,GSTM2,HCFC1,HNRNPUL1,HSP90B1,HSPA5,KHSRP,KPNA2,KRAS,LAMTOR5,LPL,MCM2,MCM6,MKI67,MTDH,MYH9,NASP,NUCB1,PAK2,PCNA,PDCD6,PEA15,PEX19,PIN1,PQBP1,PSIP1,P…	101
Neurological Disease	Dyskinesia	7.42e-08			ARL3,ARPP19,ATP6V1A,BASP1,CALB1,CDH2,CETN2,CIRBP,CSNK2A1,CYP51A1,DHCR7,DNAJA1,DPYSL3,FGF2,GNB1,HMGB2,HNRNPDL,HSBP1,HSPA1A/HSPA1B,HSPA5,KHDRBS1,KRAS,LPL,MAP2,MTDH,MYEF2,NRGN,PCNA,PFN2,RANBP1,SCD,SCOC,SEC11A,SEPHS1,SIN3A,SLC2A1,SOX2,TXN,ZNF706	39
DNA Replication, Recombination, and Repair	DNA replication	8.24e-08		-1.659	CDK1,DDB1,DUT,FGF2,HMGB1,HMGB2,HMGN2,MCM2,MCM5,MCM6,MCM7,MSH2,NASP,PCNA,PEA15,PTMS,RPA1,RPA2,RPA3,SIN3A,SMARCB1,TMPO	22
Cellular Assembly and Organization	Organization of organelle	1.57e-07		-0.426	ACTN1,ADGRL2,ADNP,AKAP2,ALDOA,ANXA2,CDH2,CHMP1A,CHMP4B,CNP,CTNNA1,CTNND1,DPYSL2,EIF4G1,EPB41,FGF2,FLNA,HCFC1,HIST1H1B,IFT27,KRAS,MECP2,MYH9,NCK2,NSFL1C,NUMA1,PEX19,PIN1,RBBP4,RPA1,RUFY3,SAFB,SCP2,SEC61A1,SMARCA4,SOD1,SURF4,USO1,VANGL2	39
Cell Cycle	Interphase of tumor cell lines	1.6e-07		-0.867	AASDHPPT,ANXA2,CBX1,CDK1,CSNK2A1,CTNND1,DCX,DDB1,FGF2,KRAS,MCM7,MSH2,MTDH,NASP,OGA,PDCD6,PIN1,RALB,RPA1,RPA2,SF3B2,SF3B4,SMARCB1,SOX2,SRSF3,STAT1,TP53BP1,TYMS,USP11,XRCC1	30
Cell Cycle	Arrest in G2 phase	1.94e-07			ANXA2,CDK1,CSNK2A1,DCX,DDB1,FGF2,FLNA,MSH2,MTDH,OGA,PDCD6,RALA,RPA1,SMARCA4,TOP2A,TP53BP1,UBQLN2,XRCC1	18
Cancer,Hematological Disease,Immunological Disease,Organismal Injury and Abnormalities	Plasma cell dyscrasia	2.03e-07			AMPH,ANXA2,ANXA5,ATP6V1E1,CALD1,CBX2,CDK1,COMT,CTBP1,DEK,ELOC,FGF2,FLNA,FUBP1,FUS,GTF2I,HSP90B1,KHDRBS1,KPNA2,KRAS,MAP4K4,MKI67,NCAM1,PCNA,PSIP1,PTPRZ1,RALA,SMARCB1,SOD1,TOP2A,TOP2B,TYMS	32
Cancer,Organismal Injury and Abnormalities	Malignant genitourinary solid tumor	2.21e-07		0.954	AASDHPPT,ABAT,ABHD10,ACSL3,ACTN1,ACYP1,ADNP,AIP,AKAP12,AKAP2,ALDOA,AMPH,ANP32E,ANXA1,ANXA2,ANXA5,ASNS,ATP6V1A,BASP1,BCAM,BSG,BTF3,BZW1,C17orf49,CALB1,CALD1,CAPN2,CARS,CBS/CBSL,CBX1,CBX2,CBX3,CBX5,CCAR1,CDH2,CDK1,CDS2,CHD4,CIRBP,CLNS1A,CMAS,CNP,COMT,COX5A,COX6B1,CRABP1,CRKL,CSNK2A1,CTNNA1,CTNND1,CTSB,CYP51A1,DBNL,DCHS1,DDB1,DDX17,DDX21,DDX46,DDX5,DHCR7,DHX8,DNAJA1,DPYSL4,DUT,DYNLRB1,EEF1A1,EIF1B,E…	247
Cellular Movement	Cell movement	2.42e-07	Decreased	-3.393	ACTN1,ADD1,AKAP12,ALDOA,ANXA1,ANXA2,ANXA5,ASNS,ATAT1,BCAM,BSG,CALD1,CAPN2,CBS/CBSL,CCAR1,CDH2,CDK1,CHD4,CNP,CRIP2,CRKL,CSNK2A1,CTBP1,CTBP2,CTNNA1,CTNND1,CTSB,DCX,DEK,DNAJA1,DPYSL2,DPYSL3,FERMT2,FGF2,FLNA,FLOT1,GAP43,GNA11,GNA13,GNAI2,GNAS,GNB1,GNB2,GTF2I,HDGF,HMGB1,HMGB2,HNRNPAB,HOMER3,HSP90B1,HSPA1A/HSPA1B,HSPA5,HYOU1,INPP4B,KHDRBS1,KPNA2,KRAS,LRPAP1,MAP2,MAP4K4,MARCKS,MCM2,MCM7,MDK,MECP2,MTAP,M…	103
Cellular Assembly and Organization	Formation of cytoskeleton	2.5e-07	Decreased	-2.316	ADD1,AKAP2,ARL2,CALD1,CHCHD2,CNP,CTNND1,DBNL,DCX,DPYSL2,DPYSL3,FGF2,FLNA,GAP43,GNA11,GNA13,GNAI2,GNB1,KRAS,MAP2,NCK2,NUMA1,PFN2,PIN1,RBBP4,SMARCA4,STMN1,THY1,UBAP2L	29
Cellular Movement	Migration of tumor cell lines	3.73e-07	Decreased	-2.767	ACTN1,AKAP12,ANXA1,ANXA2,ASNS,BCAM,BSG,CALD1,CAPN2,CDH2,CRKL,CSNK2A1,CTBP1,CTBP2,CTNND1,CTSB,DPYSL2,FGF2,FLNA,GNA11,GNA13,GNAS,HDGF,HSP90B1,HSPA1A/HSPA1B,KHDRBS1,KPNA2,KRAS,MAP4K4,MDK,MTDH,MYH9,NCAM1,NES,PAK2,PIN1,PODXL,PTPRZ1,RALA,RALB,S100B,SLC2A1,SMARCB1,SND1,STAT1,STMN1,TMPO,VPS28	48
Cell Cycle	Arrest in interphase	4.07e-07			AASDHPPT,AKAP12,ANXA2,CBX1,CDK1,CSNK2A1,DCX,DDB1,FGF2,FLNA,GTF2I,KRAS,MCM2,MCM7,MSH2,MTDH,OGA,PDCD6,RALA,RPA1,SMARCA4,SMARCB1,SMC1A,SRSF3,STAT1,TMPO,TOP2A,TP53BP1,TYMS,UBQLN2,XRCC1	31
Cellular Development,Cellular Growth and Proliferation,Nervous System Development and Function,Tissue Development	Growth of neurites	4.41e-07	Decreased	-3.095	ADNP,BASP1,CALB1,CDH2,CDK1,COTL1,DCX,DPYSL2,DPYSL3,EWSR1,FGF2,GAP43,GNAI2,GNAS,GRK5,HMGB1,KRAS,MAP2,MARCKS,MDK,MID1,MYH9,NCAM1,NCK2,NES,PFN2,PTPRZ1,S100B,SMAD2,SOD1,STX7,TXN	32
DNA Replication, Recombination, and Repair	Conformational modification of DNA	5.23e-07		-1.477	HMGB1,HMGB2,MCM2,MCM6,MCM7,RPA1,TOP2A,UBTF	8
Neurological Disease	Progressive motor neuropathy	5.25e-07			ABAT,ANXA1,ANXA2,ANXA5,ATP6V1E1,BSG,CAPN2,CHCHD2,CNP,COMT,DBI,DBNL,EEF1A1,EIF4G1,FGF2,FLOT1,FUBP1,FUS,GAP43,GNAS,HNRNPDL,HSPA5,JPT1,LPL,PCNA,PIN1,PODXL,SOD1,SRRM2,STMN1,TCEA1,THY1,TOP2A,TOP2B,UBQLN2	35
Cancer,Hematological Disease,Immunological Disease,Organismal Injury and Abnormalities	Waldenström macroglobulinemia	5.53e-07			AMPH,ANXA2,CALD1,CBX2,CDK1,COMT,CTBP1,ELOC,FUBP1,FUS,GTF2I,KPNA2,PCNA,PSIP1,PTPRZ1,RALA,TOP2A,TOP2B	18
Cell Death and Survival	Cell death of connective tissue cells	5.58e-07		-0.352	CALB1,CDK1,COX5A,CTBP1,CTBP2,CTSB,DPYSL4,EEF1A1,EWSR1,FGF2,FKBP8,FLNA,FUS,GNA13,GNB2,HSPA5,KHDRBS1,KRAS,LRPAP1,MSH2,NCK2,PAK2,PIN1,QKI,RALB,RPL10,SCP2,SMAD2,SMARCB1,SOD1,STAT1,STMN1,TOP2A,TOP2B,TXN,VPS28,YAP1	37
DNA Replication, Recombination, and Repair	Mismatch repair	5.84e-07			HMGB1,MCM7,MSH2,PCNA,RPA1,RPA2,RPA3	7
Cellular Assembly and Organization	Development of cytoplasm	6.23e-07	Decreased	-2.771	ADD1,AKAP2,ANXA1,ARL2,CALD1,CHCHD2,CNP,CTNND1,DBNL,DCX,DPYSL2,DPYSL3,FGF2,FLNA,GAP43,GNA11,GNA13,GNAI2,GNAS,GNB1,KRAS,MAP2,NCK2,NDUFS6,NUMA1,PEX19,PFN2,PIN1,RBBP4,SMARCA4,STMN1,THY1,UBAP2L	33
Infectious Diseases	Replication of virus	6.28e-07		-1.466	AMPH,ANXA5,ATP6V1A,BTF3,COPG1,CTBP1,CTBP2,DDB1,DDX5,DEK,DNAJA1,EEF1A1,FAU,FUBP1,GRK5,HMGB1,HMGN2,HSP90B1,MAP4K4,MSH2,NRBP1,OXSR1,PAK2,PIN1,PSIP1,RPL35,SAFB,SMARCB1,SNW1,SON,SRRM2,SRSF1,STAT1,TMPO	34
Cell Cycle,DNA Replication, Recombination, and Repair	Modification of chromatin	6.68e-07		-1.154	ACTL6A,CCAR1,HMGN2,MECP2,PCNA,RBBP4,RBBP7,SMARCA4,SMARCA5,SMARCB1,SMARCE1,TP53BP1	12
Nervous System Development and Function	Morphology of nervous system	6.79e-07			AKAP12,ANXA1,ANXA5,ATAT1,CALB1,CANX,CBS/CBSL,CDH2,CETN2,CHMP4B,CNP,CRKL,CSNK2A1,CSTB,CTSB,DBNL,DCX,DHCR7,DPYSL2,DPYSL3,DPYSL4,EPB41L2,FGF2,FKBP8,FLNA,FUBP1,FUS,GAP43,GNA13,GNAS,HSPA5,KHDRBS1,KRAS,LRPAP1,MAP2,MDK,MECP2,MID1,NCAM1,PEA15,PFN2,PRPF31,PTPRZ1,RUFY3,S100B,SIN3A,SLC2A1,SOD1,STMN1,TOP2B,UHRF1,VANGL2,YAP1	53
Cell Morphology	Shape change of tumor cell lines	7.54e-07		-0.25	AKAP12,ANXA5,CAPN2,CTNND1,DPYSL2,FERMT2,FLNA,GAP43,GNA11,GNA13,KRAS,MARCKS,MDK,MYH9,PODXL,SMARCA4	16
Protein Synthesis	Synthesis of protein	7.75e-07		-0.938	ANXA1,CBS/CBSL,CIRBP,CNBP,EEF1A1,EIF4G1,EIF4H,EIF5,FGF2,HNRNPD,HSPA1A/HSPA1B,HSPA5,KHDRBS1,KRAS,LPL,MAP4K4,MID1,MTPN,NCK2,POLDIP3,RBM3,RBM4,RPL10,RPL35,RPL36A,RPS15,SOD1,SRSF3,SWAP70,THY1,TIA1,TP53BP1,TXN,TYMS	34
Neurological Disease	Neurological signs	7.83e-07			ARL3,ARPP19,ATP6V1A,BASP1,CALB1,CDH2,CETN2,CIRBP,COMT,CSNK2A1,CYP51A1,DHCR7,DNAJA1,DPYSL3,FGF2,GNB1,HMGB2,HNRNPDL,HSBP1,HSPA1A/HSPA1B,HSPA5,KHDRBS1,KRAS,LPL,MAP2,MTDH,MYEF2,NRGN,PCNA,PFN2,RANBP1,SCD,SCOC,SEC11A,SEPHS1,SIN3A,SLC2A1,SOD1,SOX2,TXN,ZNF706	41
Cancer,Cell Death and Survival,Organismal Injury and Abnormalities,Tumor Morphology	Cell death of osteosarcoma cells	8.05e-07		1.387	CHMP4B,COPG1,EEF1A1,FAU,RPA2,RPA3,RPL10,RPL35,SF3B2,SMC1A,SNRPD3,SON,SPC25	13
Cellular Development,Cellular Growth and Proliferation,Nervous System Development and Function,Tissue Development	Proliferation of neuronal cells	8.39e-07	Decreased	-2.754	ADNP,BASP1,CALB1,CDH2,CDK1,CNP,COTL1,CTNNA1,DCX,DPYSL2,DPYSL3,EWSR1,FGF2,GAP43,GNAI2,GNAS,GRK5,HMGB1,KRAS,MAP2,MARCKS,MDK,MID1,MYH9,NCAM1,NCK2,NES,PFN2,PTPRZ1,S100B,SMAD2,SOD1,SOX2,STX7,TXN	35
Cell Morphology	Size of cells	8.73e-07			ACTN1,ADD1,ANXA1,CBS/CBSL,CLNS1A,CNP,DPYSL3,EPB41,FGF2,FLNA,GAP43,GNA13,GNAS,HSP90B1,KRAS,LAMTOR5,LPL,MECP2,MID1,MTPN,MYH9,NCAM1,OXSR1,PAK2,POLDIP3,PON2,RBBP4,RSL1D1,SMARCA4,SMARCE1,SOD1,TMPO,TXN2,YAP1	34
Cancer,Organismal Injury and Abnormalities,Renal and Urological Disease	Urinary tract tumor	8.85e-07		0.956	AIP,AKAP2,ALYREF,ANXA2,ANXA5,ASNS,BASP1,BSG,CALB1,CALD1,CARS,CBX2,CCAR1,CHD4,COMT,COX5A,COX6B1,CYP51A1,DCHS1,DDX21,DDX46,DDX5,EEF1A1,EIF4G1,ELOC,EPB41,ESYT1,EWSR1,FERMT2,FGF2,FLNA,FUBP1,GLRX5,GNA11,GNA13,GNAS,GNB1,GSTM1,HMGB1,HMGB2,HSP90B1,HSPA1A/HSPA1B,IRF2BPL,KHDRBS1,KHSRP,KRAS,MCM2,MKI67,MSH2,MTAP,MYEF2,MYH9,NASP,NES,NIPSNAP1,NUCB1,NUMA1,PAK2,PCNA,PSIP1,PTPRZ1,QKI,RALA,RALB,RBM10,RBM4,RNPS1,SA…	89
Cellular Assembly and Organization,Cellular Function and Maintenance,Tissue Development	Formation of microtubules	8.91e-07	Decreased	-2.183	ARL2,CNP,DCX,DPYSL2,DPYSL3,GNA13,MAP2,NCK2,NUMA1,PIN1,STMN1,UBAP2L	12
Cell Morphology,Cellular Development	Branching of cells	9.06e-07		-1.291	ANXA1,ANXA2,BASP1,CALD1,CDH2,CTBP2,CTNND1,DCX,DPYSL2,DPYSL3,DPYSL4,FERMT2,FGF2,GAP43,GNA13,HMGB1,HMGB2,KRAS,MARCKS,MECP2,MID1,NCAM1,PFN2,RALA,RALB,S100B,SOD1,UBQLN2	28
Cancer,Cell Death and Survival,Organismal Injury and Abnormalities,Tumor Morphology	Cell death of tumor cells	9.53e-07		1.221	ANXA1,ANXA2,BSG,CDK1,CHMP4B,COPG1,CTSB,DHCR7,EEF1A1,FAU,FGF2,HMGB1,HSPA1A/HSPA1B,KRAS,MCM2,PIN1,PON2,RALB,RPA2,RPA3,RPL10,RPL35,SF3B2,SMARCA4,SMC1A,SNRPD3,SOD1,SON,SPC25,TXN	30
Infectious Diseases	Infection of cells	1.04e-06	Decreased	-4.201	AIP,AMPH,ANXA2,BSG,CCAR1,CHCHD2,CLNS1A,COPG1,CTBP1,CTSB,ELOC,FAU,HMGB1,HNRNPDL,HSP90B1,HSPA5,KHDRBS1,LPL,MAT2A,MYEF2,NDUFS6,NRBP1,NUP50,PIN1,PSIP1,RALB,RANBP1,RBM10,RNPS1,RSL1D1,SCFD1,SEC61G,SF3B2,SLC2A1,SMAD2,SNRPA,SNRPC,SNRPD3,SNW1,SRSF6,STAT1,STT3A,TECR	43
DNA Replication, Recombination, and Repair	Repair of DNA	1.11e-06	Decreased	-3.246	CDK1,CETN2,DDB1,DEK,EIF4G1,FGF2,FUS,HMGB1,HSPA1A/HSPA1B,KPNA2,MCM7,MSH2,PCNA,RPA1,RPA2,RPA3,SMARCA4,SMARCA5,SMARCB1,SMC1A,TCEA1,TOP2A,TP53BP1,TYMS,XRCC1	25
Cancer,Organismal Injury and Abnormalities,Renal and Urological Disease	Urinary tract cancer	1.14e-06		0.956	AIP,AKAP2,ANXA2,ANXA5,ASNS,BASP1,BSG,CALB1,CALD1,CARS,CBX2,CCAR1,CHD4,COMT,COX5A,COX6B1,CYP51A1,DCHS1,DDX21,DDX46,DDX5,EEF1A1,EIF4G1,ELOC,EPB41,ESYT1,EWSR1,FERMT2,FGF2,FLNA,FUBP1,GLRX5,GNA13,GNAS,GNB1,GSTM1,HMGB1,HMGB2,HSP90B1,HSPA1A/HSPA1B,IRF2BPL,KHDRBS1,KHSRP,KRAS,MCM2,MKI67,MSH2,MTAP,MYEF2,MYH9,NASP,NES,NIPSNAP1,NUCB1,NUMA1,PAK2,PCNA,PSIP1,PTPRZ1,QKI,RALA,RALB,RBM10,RBM4,RNPS1,SARNP,SCD,SEC11…	87
Cellular Movement	Migration of cells	1.21e-06	Decreased	-2.972	ACTN1,ADD1,AKAP12,ALDOA,ANXA1,ANXA2,ANXA5,ASNS,ATAT1,BCAM,BSG,CALD1,CAPN2,CBS/CBSL,CCAR1,CDH2,CDK1,CNP,CRIP2,CRKL,CSNK2A1,CTBP1,CTBP2,CTNNA1,CTNND1,CTSB,DCX,DEK,DPYSL2,DPYSL3,FGF2,FLNA,FLOT1,GNA11,GNA13,GNAI2,GNAS,HDGF,HMGB1,HSP90B1,HSPA1A/HSPA1B,HSPA5,HYOU1,INPP4B,KHDRBS1,KPNA2,KRAS,LRPAP1,MAP2,MAP4K4,MARCKS,MCM2,MCM7,MDK,MECP2,MTAP,MTDH,MYH9,NACA,NCAM1,NCK2,NES,PAK2,PDCD6,PIN1,PODXL,PON2,PTPRZ1…	92
Infectious Diseases	Infection by RNA virus	1.28e-06	Decreased	-4.151	AIP,AMPH,ANXA2,BSG,CCAR1,CHCHD2,CLNS1A,COPG1,CTBP1,CTSB,CYP51A1,DDX5,ELOC,FAU,HMGB1,HNRNPDL,HSP90B1,HSPA5,KHDRBS1,LPL,MAT2A,MYEF2,NDUFS6,NRBP1,NUP50,PIN1,PSIP1,RALB,RANBP1,RBM10,RNPS1,RSL1D1,SCFD1,SEC61G,SF3B2,SLC2A1,SMAD2,SNRPA,SNRPC,SNRPD3,SNW1,SRSF6,STAT1,STT3A,TECR,TOP2A,TOP2B,TYMS	48
Cell Morphology,Cellular Function and Maintenance,Nervous System Development and Function,Tissue Morphology	Length of neurites	1.34e-06			DBNL,DCX,DPYSL2,DPYSL3,DPYSL4,KRAS,LRPAP1,MAP2,MECP2,PFN2,SIN3A	11
Protein Synthesis	Metabolism of protein	1.35e-06		-1.601	ANXA1,CALB1,CANX,CAPN2,CBS/CBSL,CDH2,CIRBP,CNBP,COPG1,CSNK2A1,CSTB,CTSB,DDB1,EEF1A1,EIF4G1,EIF4H,EIF5,FGF2,FLNA,FLOT1,HCFC1,HIST1H1B,HNRNPD,HSP90B1,HSPA1A/HSPA1B,HSPA5,KHDRBS1,KRAS,LPL,MAP4K4,MID1,MTPN,MYH9,NACA,NCK2,NUCB1,OGA,PEX19,PFN2,PIN1,POLDIP3,PSMF1,RBM3,RBM4,RCN1,RPL10,RPL35,RPL36A,RPS15,SOD1,SRSF3,SWAP70,THY1,TIA1,TP53BP1,TXN,TYMS,USP11,VPS28	59
Cell Morphology,Cellular Function and Maintenance	Repair of cells	1.69e-06	Decreased	-2.514	CBX5,CHD4,DEK,FGF2,GAP43,KPNA2,PCNA,RPA1,SMARCA4,TCEA1,TP53BP1,USP11	12
Cellular Function and Maintenance	Engulfment of tumor cell lines	1.75e-06		-1.827	ANXA1,ATP6V1A,ATP6V1E1,ATP6V1F,EPB41L2,FGF2,KRAS,LRPAP1,PFN2,RAB31,RALA,RALB,SF3B4,SMARCB1,SRSF3	15
Cancer,Gastrointestinal Disease,Organismal Injury and Abnormalities	Colon tubular adenoma	1.96e-06			DDX17,DDX5,GNAS,KRAS,MSH2	5
Cancer,Organismal Injury and Abnormalities,Reproductive System Disease	Breast or ovarian cancer	2.02e-06		0.465	ABAT,ABHD10,ACYP1,ADNP,AKAP12,AKAP2,ALDOA,AMPH,ANXA1,BCAM,BSG,BTF3,C17orf49,CALD1,CAPN2,CBS/CBSL,CBX2,CBX3,CDH2,CDK1,CDS2,CHD4,CLNS1A,CMAS,COMT,COX5A,COX6B1,CRKL,CTNND1,CTSB,DCHS1,DDB1,DDX17,DDX5,DHX8,DNAJA1,DPYSL4,DYNLRB1,EIF4G1,EIF5,ELOC,ENSA,FADS2,FERMT2,FGF2,FKBP3,FKBP8,FLNA,FLOT1,FUBP1,FUS,GNA13,GNAS,GPC4,GSTM1,GSTM2,HCFC1,HK1,HNRNPUL1,HSP90B1,HSPA5,INPP4B,JPT1,KHSRP,KPNA2,KRAS,LAMTOR5,LPL,M…	131
Cancer,Organismal Injury and Abnormalities	Lymphatic system tumor	2.15e-06		1.036	ABAT,AMPH,ANXA1,ANXA2,ANXA5,ATP6V1E1,BASP1,CALD1,CBX2,CDK1,CHD4,COMT,CRKL,CSNK2A1,CTBP1,CTBP2,CTNND1,CYP51A1,DCHS1,DDB1,DEK,DYNLL2,ELOC,EWSR1,FERMT2,FGF2,FKBP3,FLNA,FUBP1,FUS,GNA11,GNA13,GNAI2,GNB1,GSTM1,GTF2I,HIST1H1E,HMGB1,HSP90B1,HSPA5,INPP4B,KHDRBS1,KPNA2,KRAS,MAP4K4,MCM5,MKI67,MSH2,MSMO1,NCAM1,PAK2,PCNA,PPP6R3,PSIP1,PTPRZ1,PXDN,RALA,RANBP1,RBM4,RPA1,RPL10,RPL35,RPS15,SF3B2,SIN3A,SKP1,SLC2A1,…	83
DNA Replication, Recombination, and Repair,Energy Production,Nucleic Acid Metabolism,Small Molecule Biochemistry	Hydrolysis of ATP	2.18e-06		-1.432	CALD1,CDK1,HMGB1,HSPA5,SMARCA4,SMARCA5,SOD1,TOP2A	8
Developmental Disorder,Hereditary Disorder,Neurological Disease,Organismal Injury and Abnormalities	Autosomal dominant mental retardation	2.19e-06			ADNP,CHAMP1,CHD4,CSNK2A1,GNB1,HCFC1,HIST1H1E,SIN3A,SMARCA4,SMARCB1,SMARCE1,SON	12
Cancer,Organismal Injury and Abnormalities,Respiratory Disease	Lung tumor	2.3e-06		0.412	ACTN1,AKAP12,ALDOA,ALYREF,ANXA1,ANXA2,ASNS,ATP6V1E1,CALD1,CBX2,CDK1,CFDP1,CHMP4B,CRKL,CTNND1,CTSB,DDX17,DEK,DNAJA1,DPYSL3,EEF1A1,EIF4G1,FGF2,FLNA,FUBP1,GLRX5,GNA11,GNAS,GSTM1,HCFC1,HIST1H1E,HSP90B1,HSPA13,HSPA1A/HSPA1B,INPP4B,KHDRBS1,KRAS,MAP2,MAP4K4,MCM2,MCM5,MDK,MKI67,MSH2,MSI2,MTAP,MTDH,MYEF2,MYH9,NACA,NCAM1,NSFL1C,PCNA,PDCD6,PEA15,PFN2,PODXL,PSMB4,PTBP2,PTPRZ1,QKI,RALA,RALB,RBBP7,RBM10,RBM3,R…	93
Cellular Movement	Cell movement of prostate cancer cell lines	2.37e-06		-0.208	AKAP12,ANXA2,CAPN2,GNAS,HSP90B1,KHDRBS1,MAP4K4,NES,PAK2,PIN1,PTPRZ1,RALB,SND1,TLN1	14
Ophthalmic Disease,Organismal Injury and Abnormalities	Ocular lesion	2.64e-06			AKAP12,ANXA1,CBS/CBSL,CYP51A1,EWSR1,GNA11,HSP90B1,KRAS,TOP2A,TOP2B	10
Cell Death and Survival	Cell death of fibroblast cell lines	2.67e-06		-0.73	CALB1,CDK1,COX5A,CTSB,DPYSL4,EEF1A1,EWSR1,FGF2,FKBP8,FUS,GNA13,GNB2,HSPA5,KRAS,PAK2,PIN1,QKI,RALB,RPL10,SCP2,SMAD2,SMARCB1,STAT1,STMN1,TOP2A,TXN,VPS28,YAP1	28
Cellular Function and Maintenance	Endocytosis	2.87e-06		-0.888	ADD1,AMPH,ANXA1,ANXA5,ATP6V1A,ATP6V1E1,ATP6V1F,CANX,CTNND1,DCX,DPYSL2,EPB41L2,FGF2,FLNA,FLOT1,GAP43,HMGB1,HSP90B1,HSPA5,HSPH1,HYOU1,KRAS,LRPAP1,MYH9,PFN2,RAB31,RALA,RALB,SF3B4,SMARCB1,SRSF3,SWAP70,TLN1	33
Cellular Development,Cellular Growth and Proliferation,Connective Tissue Development and Function	Proliferation of fibroblast cell lines	3.04e-06	Decreased	-2.89	AKAP12,ALDOA,CIRBP,CSNK2A1,DPY30,EWSR1,FGF2,GNAI2,GRK5,HDGF,HMGB1,HSPA1A/HSPA1B,KHDRBS1,KRAS,MDK,MTDH,PAK2,RALA,RALB,SLC3A2,SMARCB1,SRSF1,STAT1,STMN1,SWAP70,TXN,UBTF,YAP1	28
Cancer,Organismal Injury and Abnormalities	Breast or colorectal cancer	3.05e-06		1.183	ABAT,ABHD10,ACYP1,ADD1,ADNP,AKAP12,AKAP2,ALDOA,AMPH,ANXA1,ANXA2,ARL2,ASNS,ATAT1,ATP6V1E1,ATP6V1F,BCAM,BDH2,BSG,BTF3,BTF3L4,BZW1,C17orf49,CALD1,CANX,CAPN2,CARS,CBS/CBSL,CBX1,CBX2,CBX3,CBX5,CDH2,CDK1,CHD4,CHMP1A,CIRBP,CLNS1A,CMAS,CNP,COMT,COX6B1,CRABP1,CTBP1,CTBP2,CTNND1,CTSB,DBI,DCHS1,DCTN6,DCX,DCXR,DDB1,DDX17,DDX21,DDX5,DNAJA1,DPYSL2,DPYSL4,EEF1A1,EIF4G1,EIF4H,EIF5,ELOC,ENSA,EPB41,EPB41L2,EWSR1,F…	203
Cancer,Neurological Disease,Organismal Injury and Abnormalities	Anaplastic glioma	3.14e-06			ABAT,ACTN1,AKAP12,ALDOA,ATP6V1E1,FGF2,FLNA,GAP43,HSP90B1,HSPA5,KRAS,MAP4K4,MARCKS,MDK,MKI67,MSH2,MYH9,NCAM1,NES,PIN1,SEC11A,SEC61G,SF3B2,SIN3A,SMC1A,TOP2A,TOP2B,TYMS	28
Neurological Disease,Organismal Injury and Abnormalities,Psychological Disorders,Skeletal and Muscular Disorders	Parkinson's disease	3.14e-06			ANXA2,ATP6V1E1,CHCHD2,CNP,COMT,DBNL,EEF1A1,EIF4G1,FLOT1,FUBP1,GAP43,GNAS,HNRNPDL,PCNA,PIN1,PODXL,SOD1,SRRM2,STMN1,THY1	20
Cancer,Organismal Injury and Abnormalities,Respiratory Disease	Poorly differentiated lung carcinoma	3.27e-06			HSP90B1,MCM2,TOP2A,TOP2B	4
Cancer,Organismal Injury and Abnormalities	Development of neuroepithelial tumor	3.49e-06		-0.391	ABAT,ACTN1,AKAP12,AKAP2,ALDOA,ANXA1,ATP6V1A,ATP6V1E1,BZW1,CALD1,CDK1,CTBP2,CYP51A1,EWSR1,FGF2,FLNA,FUBP1,GAP43,GNAS,GRK5,HMGB3,HSP90B1,HSPA5,HYOU1,KPNA2,KRAS,MAP2,MAP4K4,MARCKS,MDK,MKI67,MSH2,MYH9,NCAM1,NES,PIN1,PTPRZ1,QKI,RBM10,SEC11A,SEC61G,SF3B2,SIN3A,SMAD2,SMARCA4,SMARCB1,SMC1A,SON,SOX2,SRRM2,TAGLN,TLN1,TOP2A,TOP2B,TYMS,UHRF1	56
Infectious Diseases,Organismal Injury and Abnormalities	Infection of embryonic cell lines	3.59e-06	Decreased	-3.783	AIP,BSG,CCAR1,CTBP1,ELOC,HMGB1,HNRNPDL,HSPA5,KHDRBS1,MAT2A,MYEF2,NUP50,RBM10,RNPS1,SF3B2,SNRPA,SNRPC,SNRPD3,SNW1,SRSF6	20
Infectious Diseases	Infection of kidney cell lines	3.75e-06	Decreased	-3.783	BSG,CCAR1,CTBP1,CTSB,ELOC,HMGB1,HNRNPDL,HSPA5,KHDRBS1,MAT2A,MYEF2,NUP50,RBM10,RNPS1,SF3B2,SNRPA,SNRPC,SNRPD3,SNW1,SRSF6	20
Cellular Assembly and Organization,Tissue Development	Formation of filaments	3.91e-06	Decreased	-2.306	ADD1,ARL2,CALD1,CHCHD2,CNP,CTNND1,CTSB,DCX,DPYSL2,DPYSL3,FGF2,GAP43,GNA11,GNA13,GNAI2,GNB1,HSPA5,KRAS,MAP2,NCK2,NUMA1,PFN2,PIN1,RBBP4,SMARCA4,STMN1,THY1,UBAP2L	28
Cancer,Organismal Injury and Abnormalities	Lymphoid cancer	3.92e-06		0.74	ABAT,AMPH,ANXA1,ANXA2,ANXA5,ATP6V1E1,BASP1,CALD1,CBX2,CDK1,CHD4,COMT,CRKL,CSNK2A1,CTBP1,CTBP2,CTNND1,CYP51A1,DCHS1,DDB1,DEK,DYNLL2,ELOC,EWSR1,FERMT2,FGF2,FKBP3,FLNA,FUBP1,FUS,GNA11,GNA13,GNAI2,GNB1,GSTM1,GTF2I,HMGB1,HSP90B1,HSPA5,INPP4B,KHDRBS1,KPNA2,KRAS,MAP4K4,MCM5,MKI67,MSH2,MSMO1,NCAM1,PAK2,PCNA,PPP6R3,PSIP1,PTPRZ1,PXDN,RALA,RANBP1,RBM4,RPA1,RPL10,RPL35,RPS15,SF3B2,SIN3A,SLC2A1,SMARCA4,SMARCB…	81
Cancer,Organismal Injury and Abnormalities,Reproductive System Disease	Cervical tumor	3.92e-06			ABAT,ALYREF,ANXA1,ANXA2,ANXA5,BSG,CDH2,CTSB,DBNL,DPYSL4,DUT,FGF2,GNAS,HIST1H1B,HSP90B1,KRAS,MCM2,MCM7,MKI67,MSH2,QKI,SF1,SND1,TAGLN,TOP2A,TOP2B,TYMS	27
Cancer,Organismal Injury and Abnormalities	Neoplasia of cells	3.93e-06		0.269	ABAT,ACSL3,ADD1,AKAP12,AKAP2,AMPH,ANXA1,ANXA2,ANXA5,ASNS,ATAT1,ATP6V1E1,BASP1,BSG,BTF3L4,CALB1,CALD1,CAPN2,CARS,CBX2,CCAR1,CDH2,CDK1,CHD4,CNBP,COMT,COTL1,CPNE2,CRIP2,CRKL,CSNK2A1,CTBP1,CTBP2,CTNND1,CTSB,CYP51A1,DCHS1,DDB1,DDX5,DEK,DHCR7,DPYSL3,DPYSL4,DYNLL2,EIF4G1,EIF5,ELOC,EPB41L2,EWSR1,FERMT2,FGF2,FIP1L1,FKBP3,FLNA,FLOT1,FUBP1,FUS,GLRX5,GNA11,GNA13,GNAI2,GNAS,GNB1,GPC4,GRK5,GSTM1,GTF2I,HDLBP,HI…	161
Cell Morphology,Cellular Assembly and Organization,Cellular Function and Maintenance	Formation of cellular protrusions	4.03e-06		-1.395	AKAP12,ARL3,ATAT1,BASP1,BSG,CALD1,CAPN2,CDH2,CETN2,CNP,CRKL,CTNND1,DBNL,DCX,DPYSL2,DPYSL3,DPYSL4,EEF1A1,FGF2,FLNA,FLOT1,GAP43,GNA13,GRK5,HMGB1,HMGB2,MAP2,MARCKS,MECP2,MID1,NCAM1,NCK2,PAK2,PFN2,PQBP1,PTPRZ1,RAB31,RALA,RALB,RANBP1,RUFY3,S100B,SOD1,STMN1,SWAP70,THY1,TOP2B,UBQLN2,VANGL2	49
Cancer,Hematological Disease,Immunological Disease,Organismal Injury and Abnormalities	B cell cancer	4.26e-06			AMPH,ANXA1,ANXA2,CALD1,CBX2,CDK1,CHD4,COMT,CTBP1,CTBP2,DCHS1,DDB1,DEK,ELOC,EWSR1,FGF2,FUBP1,FUS,GNA11,GNA13,GNAI2,GNB1,GTF2I,HMGB1,HSP90B1,KPNA2,KRAS,MAP4K4,MCM5,MKI67,MSH2,MSMO1,PCNA,PPP6R3,PSIP1,PTPRZ1,PXDN,RALA,RBM4,RPS15,SF3B2,SLC2A1,SMARCA4,SMARCB1,SNRPD3,SOD1,SWAP70,TOP2A,TOP2B,TP53BP1,TYMS,VANGL2,ZC2HC1A	53
Cancer,Organismal Injury and Abnormalities,Respiratory Disease	Lung cancer	4.27e-06		0.344	ACTN1,AKAP12,ALDOA,ANXA1,ANXA2,ASNS,ATP6V1E1,CALD1,CBX2,CDK1,CFDP1,CHMP4B,CRKL,CTNND1,CTSB,DDX17,DEK,DNAJA1,DPYSL3,EEF1A1,EIF4G1,FGF2,FLNA,FUBP1,GLRX5,GNAS,GSTM1,HCFC1,HIST1H1E,HSP90B1,HSPA13,HSPA1A/HSPA1B,INPP4B,KHDRBS1,KRAS,MAP2,MAP4K4,MCM2,MCM5,MDK,MKI67,MSH2,MSI2,MTAP,MYEF2,MYH9,NACA,NCAM1,NSFL1C,PCNA,PDCD6,PEA15,PFN2,PODXL,PSMB4,PTBP2,PTPRZ1,QKI,RALA,RALB,RBBP7,RBM10,RBM3,RCN2,SCFD1,SCP2,SEC…	90
Cancer,Organismal Injury and Abnormalities,Respiratory Disease	Respiratory system tumor	4.35e-06		0.412	ACSL3,ACTN1,ADD1,AKAP12,ALDOA,ALYREF,AMPH,ANXA1,ANXA2,ASNS,ATP6V1E1,CALB1,CALD1,CBX2,CDK1,CFDP1,CHD4,CHMP4B,CPNE2,CRIP2,CRKL,CTNND1,CTSB,DCHS1,DDX17,DEK,DNAJA1,DPYSL3,EEF1A1,EIF4G1,EPB41L2,FGF2,FIP1L1,FLNA,FUBP1,GLRX5,GNA11,GNAS,GSTM1,HCFC1,HIST1H1E,HSP90B1,HSPA13,HSPA1A/HSPA1B,INPP4B,KHDRBS1,KHSRP,KRAS,MAP2,MAP4K4,MCM2,MCM5,MDK,MKI67,MSH2,MSI2,MTAP,MTDH,MYEF2,MYH9,NACA,NCAM1,NSFL1C,PCNA,PDCD6,PE…	108
Cell Morphology,Cellular Function and Maintenance,Nervous System Development and Function,Tissue Morphology	Length of axons	4.44e-06			DBNL,DPYSL2,DPYSL3,KRAS,SIN3A	5
Protein Synthesis	Expression of protein	4.46e-06		0	ANXA1,CBS/CBSL,CNBP,EEF1A1,EIF4G1,EIF4H,EIF5,FGF2,HSPA1A/HSPA1B,HSPA5,KHDRBS1,KRAS,MID1,NCK2,RBM3,RBM4,RPL10,RPL35,RPL36A,RPS15,SOD1,SRSF3,SWAP70,THY1,TIA1,TP53BP1,TYMS	27
Dermatological Diseases and Conditions,Organismal Injury and Abnormalities	Chronic psoriasis	4.46e-06			CSTB,CTSB,EIF5,GARS,HSPH1,KPNA2,MARCKS,MFSD10,PCBD1,PON2,RANBP1,STAT1,TAGLN	13
Cellular Assembly and Organization,Tissue Development	Fibrogenesis	4.48e-06		-1.906	ADD1,ARL2,CALD1,CHCHD2,CHD4,CNP,CTNND1,CTSB,DCX,DPYSL2,DPYSL3,FGF2,GAP43,GNA11,GNA13,GNAI2,GNB1,HSPA5,KRAS,MAP2,NCK2,NUMA1,PFN2,PIN1,RBBP4,SMARCA4,STMN1,THY1,TXN,UBAP2L	30
Cellular Assembly and Organization,Cellular Function and Maintenance	Quantity of cellular protrusions	4.73e-06		1.277	ATAT1,BSG,CANX,CNP,DPYSL4,GAP43,GNAS,LRPAP1,PFN2,PTPRZ1,RBBP4,SIN3A,SMARCE1,SOD1,TLN1	15
Cancer,Hematological Disease,Immunological Disease,Organismal Injury and Abnormalities	Burkitt lymphoma	4.79e-06			CHD4,GNA11,GNA13,GNAI2,HSP90B1,KRAS,MCM5,MKI67,SMARCA4,SMARCB1,TOP2A,TOP2B,TYMS	13
Organismal Injury and Abnormalities	Benign lesion	4.8e-06		0.463	AIP,ALDOA,ANXA1,ANXA2,ANXA5,ATP6V1F,CALB1,CDH2,CDK1,CNP,CTNND1,CTSB,DCHS1,DCX,DDX17,DDX5,DHCR7,DPYSL4,DUT,FERMT2,FGF2,FLNA,GAP43,GNA11,GNAS,GSTM1,HMGB1,HMGB2,KRAS,MKI67,MSH2,MYH9,NCAM1,NUP50,PCNA,PEA15,PLD3,RPS15,SAFB,SCD,SLC2A1,SMAD2,SOX2,SRSF1,THY1,TOP2A,TOP2B,TYMS,YAP1	49
Cancer,Connective Tissue Disorders,Ophthalmic Disease,Organismal Injury and Abnormalities,Skeletal and Muscular Disorders	Retinoblastoma	4.94e-06			AKAP12,CYP51A1,EWSR1,HSP90B1,KRAS,TOP2A,TOP2B	7
Gene Expression	Activation of DNA endogenous promoter	5.18e-06		0.206	BTF3,CBX2,CBX5,CHCHD2,CHD4,CNBP,CTBP1,CTBP2,DDX17,DDX21,DDX5,DEK,ELOC,FGF2,FUBP1,GNAS,GTF2I,HCFC1,HDGF,HIST1H1B,HMGB1,HMGB2,HNRNPAB,HSBP1,HSPH1,IRF2BPL,MECP2,MTDH,MYDGF,MYEF2,NCK2,PCNA,PIN1,RBBP7,RBM10,RPL10,RPRD1B,RTF1,SAFB,SARNP,SIN3A,SMAD2,SMARCA4,SMARCA5,SMARCB1,SNW1,SOX2,SSBP3,STAT1,TCEA1,TIAL1,TOP2A,TP53BP1,TXN,UBTF,UHRF1,WDR61,YAP1	58
Cancer,Organismal Injury and Abnormalities,Tumor Morphology	Invasion of tumor	5.35e-06		-1.281	ANXA2,BSG,CAPN2,CSNK2A1,CTBP2,CTNND1,CTSB,FERMT2,FGF2,FLNA,HDLBP,HMGB1,HMGB3,HSPA5,KRAS,MDK,SOX2,UHRF1	18
Neurological Disease,Organismal Injury and Abnormalities	Progressive encephalopathy	5.35e-06			ANXA2,ATP6V1E1,CHCHD2,CNP,COMT,CSTB,CTSB,DBNL,EEF1A1,EIF4G1,FLOT1,FUBP1,GAP43,GNAS,HNRNPDL,PCNA,PIN1,PODXL,PTBP2,SOD1,SRRM2,STMN1,THY1	23
Cellular Development,Cellular Growth and Proliferation,Nervous System Development and Function,Tissue Development	Outgrowth of neurites	5.75e-06	Decreased	-3.305	ADNP,BASP1,CALB1,CDH2,CDK1,DCX,DPYSL2,DPYSL3,EWSR1,FGF2,GAP43,GNAS,GRK5,HMGB1,KRAS,MAP2,MARCKS,MDK,MYH9,NCAM1,NCK2,PFN2,PTPRZ1,S100B,SOD1,TXN	26
Cancer,Organismal Injury and Abnormalities	Frequency of tumor	5.84e-06		1.241	AASDHPPT,ABAT,ACSL3,ACTN1,ACYP1,ADD1,ADNP,AIP,AKAP12,AKAP2,ALDOA,AMPH,ANP32E,ANXA1,ANXA2,ANXA5,ARL2,ASNS,ATAT1,ATP6V1E1,ATP6V1F,BASP1,BCAM,BDH2,BSG,BTF3L4,BZW1,CALD1,CANX,CAPN2,CARS,CBS/CBSL,CBX1,CBX2,CBX3,CBX5,CCAR1,CDH2,CDK1,CDS2,CFDP1,CHD4,CHMP4B,CIRBP,CMAS,CNP,COMT,COX6B1,CRKL,CSNK2A1,CTBP1,CTBP2,CTNNA1,CTNND1,CTSB,CYP51A1,DBI,DCHS1,DCTN6,DCX,DCXR,DDB1,DDX17,DDX21,DDX5,DEK,DHCR7,DHX8,DNAJA1,D…	240
Ophthalmic Disease,Organismal Injury and Abnormalities	Retinal lesion	6.17e-06			AKAP12,CBS/CBSL,CYP51A1,EWSR1,HSP90B1,KRAS,TOP2A,TOP2B	8
Molecular Transport	Export of molecule	6.2e-06		0.143	ALYREF,BSG,CANX,CHTOP,CNP,FGF2,FIP1L1,FYTTD1,KHDRBS1,LPL,NUP50,POLDIP3,RNPS1,SARNP,SCD,SCP2,SRSF1,SRSF3,SRSF4,SRSF6,SRSF7,SRSF9	22
Cell Morphology,Cellular Function and Maintenance	Repair of tumor cell lines	6.34e-06	Decreased	-2.132	CBX5,CHD4,DEK,FGF2,KPNA2,RPA1,SMARCA4,TP53BP1,USP11	9
Cancer,Gastrointestinal Disease,Organismal Injury and Abnormalities	Stage IB gastroesophageal junction adenocarcinoma	6.45e-06			HSP90B1,TOP2A,TOP2B,TYMS	4
Cancer,Gastrointestinal Disease,Organismal Injury and Abnormalities	Adenocarcinoma of the thoracic esophagus	6.45e-06			HSP90B1,TOP2A,TOP2B,TYMS	4
Cancer,Gastrointestinal Disease,Organismal Injury and Abnormalities	TNM stage T1N1 gastric adenocarcinoma	6.45e-06			HSP90B1,TOP2A,TOP2B,TYMS	4
Cancer,Gastrointestinal Disease,Organismal Injury and Abnormalities	TNM stage T1N1 gastroesophageal junction adenocarcinoma	6.45e-06			HSP90B1,TOP2A,TOP2B,TYMS	4
Cancer,Gastrointestinal Disease,Organismal Injury and Abnormalities	Stage IIIC gastric adenocarcinoma	6.45e-06			HSP90B1,TOP2A,TOP2B,TYMS	4
Cancer,Gastrointestinal Disease,Organismal Injury and Abnormalities	Stage IB gastric adenocarcinoma	6.45e-06			HSP90B1,TOP2A,TOP2B,TYMS	4
Cancer,Gastrointestinal Disease,Organismal Injury and Abnormalities	TNM stage T3-4 gastric adenocarcinoma	6.45e-06			HSP90B1,TOP2A,TOP2B,TYMS	4
Cancer,Gastrointestinal Disease,Organismal Injury and Abnormalities	Stage IIIC gastroesophageal junction adenocarcinoma	6.45e-06			HSP90B1,TOP2A,TOP2B,TYMS	4
Cancer,Gastrointestinal Disease,Organismal Injury and Abnormalities	Locoregional gastric cancer	6.45e-06			HSP90B1,TOP2A,TOP2B,TYMS	4
Cell Cycle	Mitosis	6.7e-06		-1.931	ADGRL2,ARPP19,CAPN2,CDK1,CHD4,CHMP4B,DBI,DYNC1LI2,ELOC,EWSR1,FGF2,GNA13,IK,KRAS,LAMTOR5,MARCKS,MDK,MECP2,MKI67,NUMA1,PAK2,PIN1,RPA3,SPC25,STAT1,STMN1,TOP2A,TOP2B,TXN,YAP1	30
Cancer,Cell Death and Survival,Organismal Injury and Abnormalities,Tumor Morphology	Cell death of cancer cells	6.92e-06		0.961	ANXA1,CDK1,CHMP4B,COPG1,CTSB,EEF1A1,FAU,FGF2,HMGB1,HSPA1A/HSPA1B,KRAS,MCM2,RALB,RPA2,RPA3,RPL10,RPL35,SF3B2,SMARCA4,SMC1A,SNRPD3,SOD1,SON,SPC25,TXN	25
Cell Cycle	G2 phase of cervical cancer cell lines	7e-06			ANXA2,OGA,PDCD6,PIN1,RPA1,SF3B2,SF3B4	7
Cancer,Organismal Injury and Abnormalities,Tumor Morphology	Progression of tumor	7.49e-06		0	ANXA1,ANXA2,BSG,CDH2,CTNND1,CYP51A1,FERMT2,FGF2,FLNA,FUS,HMGB1,HSP90B1,KRAS,NES,PSIP1,SMAD2,SOX2,STAT1,TOP2A,TOP2B,TYMS,XRCC1	22
Cell Morphology	Sprouting	7.6e-06		-1.603	ANXA1,ANXA2,BASP1,CALD1,CDH2,CTBP2,CTNND1,DCX,DPYSL2,DPYSL3,DPYSL4,FERMT2,FGF2,GAP43,GNA13,HMGB1,HMGB2,MARCKS,MECP2,MID1,NCAM1,PFN2,RALA,RALB,S100B,SOD1,UBQLN2	27
Cancer,Organismal Injury and Abnormalities	Cancer of cells	7.75e-06		1.196	ABAT,ACSL3,ADD1,AKAP12,AKAP2,AMPH,ANXA1,ANXA2,ASNS,ATAT1,ATP6V1E1,BASP1,BSG,BTF3L4,CALB1,CALD1,CAPN2,CARS,CBX2,CCAR1,CDH2,CDK1,CHD4,CNBP,COMT,COTL1,CPNE2,CRKL,CSNK2A1,CTBP1,CTBP2,CTNND1,CTSB,CYP51A1,DCHS1,DDB1,DDX5,DEK,DHCR7,DPYSL3,DPYSL4,DYNLL2,EIF4G1,EIF5,ELOC,EPB41L2,EWSR1,FERMT2,FGF2,FIP1L1,FKBP3,FUBP1,FUS,GLRX5,GNA11,GNA13,GNAI2,GNAS,GNB1,GPC4,GRK5,GSTM1,GTF2I,HDLBP,HIST1H1B,HIST1H1E,HMGB1,H…	156
Cellular Function and Maintenance	Engulfment of cells	8.13e-06		-1.251	ADD1,AMPH,ANXA1,ANXA5,ATP6V1A,ATP6V1E1,ATP6V1F,CTNND1,DCX,DPYSL2,EPB41L2,FGF2,FLNA,FLOT1,HMGB1,HSPA5,HYOU1,KRAS,LRPAP1,MYH9,PFN2,RAB31,RALA,RALB,SF3B4,SMARCB1,SRSF3,SWAP70	28
Infectious Diseases	Infection of epithelial cell lines	8.19e-06	Decreased	-3.665	BSG,CCAR1,CTBP1,ELOC,HMGB1,HNRNPDL,HSPA5,KHDRBS1,MAT2A,MYEF2,NUP50,RBM10,RNPS1,SF3B2,SNRPA,SNRPC,SNRPD3,SNW1,SRSF6	19
Post-Translational Modification,Protein Folding	Folding of protein	8.34e-06			AIP,CANX,DNAJA1,GNAI2,GNB1,GNB2,HSPA1A/HSPA1B,HSPA5,PFDN2,TBCA,TXN	11
Cellular Function and Maintenance	Endocytosis by eukaryotic cells	8.68e-06		-0.748	ANXA1,ANXA5,ATP6V1A,ATP6V1E1,ATP6V1F,CTNND1,DPYSL2,EPB41L2,FGF2,FLNA,HMGB1,HSPA5,HYOU1,MYH9,PFN2,RAB31,RALA,RALB,SF3B4,SMARCB1,SRSF3,SWAP70	22
Cancer,Organismal Injury and Abnormalities,Reproductive System Disease	Cervical cancer	8.71e-06			ABAT,ANXA1,ANXA2,ANXA5,BSG,CDH2,CTSB,DBNL,DPYSL4,DUT,FGF2,GNAS,HIST1H1B,HSP90B1,KRAS,MCM2,MCM7,MKI67,MSH2,QKI,SF1,SND1,TAGLN,TOP2A,TOP2B,TYMS	26
Cancer,Organismal Injury and Abnormalities	Abdominal neoplasm	8.75e-06		1.118	AASDHPPT,ABAT,ACSL3,ACTN1,ACYP1,ADD1,ADNP,AIP,AKAP12,AKAP2,ALDOA,ALYREF,AMPH,ANP32E,ANXA1,ANXA2,ANXA5,ARL2,ASNS,ATAT1,ATP6V1A,ATP6V1E1,ATP6V1F,BASP1,BCAM,BDH2,BSG,BTF3,BTF3L4,BZW1,C11orf58,CALB1,CALD1,CANX,CAPN2,CARS,CBS/CBSL,CBX1,CBX2,CBX3,CBX5,CCAR1,CDH2,CDK1,CDS2,CETN2,CFDP1,CHD4,CHMP1A,CHMP4B,CHTOP,CIRBP,CMAS,CMPK1,CNP,COMT,COPG1,COTL1,COX5A,COX6B1,CRABP1,CRIP2,CRKL,CSNK2A1,CTBP1,CTBP2,CTNNA1…	329
Cancer,Neurological Disease,Organismal Injury and Abnormalities	Central nervous system neuroepithelial tumor	9.08e-06			ABAT,ACTN1,AKAP12,AKAP2,ALDOA,ATP6V1A,ATP6V1E1,BZW1,CDK1,CTBP2,FGF2,FLNA,FUBP1,GAP43,GNAS,GRK5,HMGB3,HSP90B1,HSPA5,HYOU1,KPNA2,KRAS,MAP2,MAP4K4,MARCKS,MDK,MKI67,MSH2,MYH9,NCAM1,NES,PIN1,PTPRZ1,RBM10,SEC11A,SEC61G,SF3B2,SIN3A,SMAD2,SMARCA4,SMARCB1,SMC1A,SON,SRRM2,TAGLN,TLN1,TOP2A,TOP2B,TYMS,UHRF1	50
Cellular Movement	Migration of prostate cancer cell lines	9.67e-06		-0.017	ANXA2,CAPN2,GNAS,HSP90B1,KHDRBS1,MAP4K4,NES,PAK2,PIN1,PTPRZ1,RALB,SND1	12
Cancer,Organismal Injury and Abnormalities	Breast or pancreatic cancer	9.71e-06		0.465	ABAT,ABHD10,ACYP1,ADNP,AIP,AKAP12,AKAP2,ALDOA,AMPH,ANP32E,ANXA1,BCAM,BSG,BTF3,C17orf49,CALD1,CAPN2,CBS/CBSL,CBX2,CBX3,CDH2,CDK1,CDS2,CHD4,CLNS1A,CMAS,COMT,COX5A,COX6B1,CRKL,CSNK2A1,CTBP1,CTNND1,CTSB,CZIB,DCHS1,DDB1,DDX17,DDX5,DHX8,DNAJA1,DPYSL4,DYNLRB1,EIF4G1,EIF5,ELOC,ENSA,FADS2,FERMT2,FGF2,FKBP3,FKBP8,FLNA,FLOT1,FUBP1,FUS,GAP43,GNA13,GNAS,GPC4,GSTM1,GSTM2,HADHA,HCFC1,HIST1H1B,HIST1H1E,HK1,HMGB1…	166
RNA Post-Transcriptional Modification	Alternative splicing of mRNA	1.04e-05			DDX17,DDX5,KHDRBS1,PQBP1,RBM4,RNPS1,SRSF1,SRSF6	8
Cancer,Organismal Injury and Abnormalities	Benign Tumors	1.06e-05		0.176	AIP,ALDOA,ANXA1,ANXA2,ANXA5,ATP6V1F,CDH2,CDK1,CNP,CTNND1,CTSB,DCX,DDX17,DDX5,DPYSL4,DUT,FERMT2,FGF2,FLNA,GAP43,GNA11,GNAS,HMGB1,HMGB2,KRAS,MKI67,MSH2,MYH9,NCAM1,NUP50,PCNA,PEA15,PLD3,RPS15,SCD,SLC2A1,SMAD2,SOX2,SRSF1,THY1,TOP2A,TOP2B,TYMS,YAP1	44
Cell Death and Survival	Apoptosis of cervical cancer cell lines	1.08e-05		1.203	ADGRL2,ANXA5,CDK1,COX5A,CSNK2A1,CTSB,EEF1A1,ELOC,FKBP8,GNA11,KHDRBS1,NASP,NCAM1,PAK2,RALB,RPA1,SEC61G,SPC25,SRSF1,STAT1,TXN	21
Cell Cycle	Arrest in G2 phase of tumor cell lines	1.11e-05			ANXA2,CDK1,DCX,DDB1,FGF2,MSH2,MTDH,OGA,PDCD6,RPA1,TP53BP1,XRCC1	12
Cancer,Gastrointestinal Disease,Organismal Injury and Abnormalities	Locally advanced HER2 non-overexpressing MET positive gastric carcinoma	1.15e-05			HSP90B1,TOP2A,TOP2B,TYMS	4
Cancer,Gastrointestinal Disease,Organismal Injury and Abnormalities	Locally advanced HER2 non-overexpressing MET positive gastroesophageal carcinoma	1.15e-05			HSP90B1,TOP2A,TOP2B,TYMS	4
Cancer,Organismal Injury and Abnormalities	Incidence of tumor	1.15e-05		1.232	AASDHPPT,ABAT,ACSL3,ACTN1,ACYP1,ADD1,ADNP,AIP,AKAP12,AKAP2,ALDOA,ALYREF,AMPH,ANP32E,ANXA1,ANXA2,ANXA5,ARL2,ASNS,ATAT1,ATP6V1E1,ATP6V1F,BASP1,BCAM,BDH2,BSG,BTF3L4,BZW1,CALD1,CANX,CAPN2,CARS,CBS/CBSL,CBX1,CBX2,CBX3,CBX5,CCAR1,CDH2,CDK1,CDS2,CFDP1,CHD4,CHMP4B,CIRBP,CMAS,CNP,COMT,COX6B1,CRABP1,CRKL,CSNK2A1,CTBP1,CTBP2,CTNNA1,CTNND1,CTSB,CYP51A1,DBI,DBNL,DCHS1,DCTN6,DCX,DCXR,DDB1,DDX17,DDX21,DDX5,DEK,…	245
Molecular Transport	Transport of molecule	1.17e-05		0.328	ABAT,ACSL3,ADGRL2,ALYREF,ANXA1,ANXA2,ARL2,ARL3,ATP6V1A,ATP6V1E1,ATP6V1F,BDH2,BSG,CALB1,CANX,CHMP1A,CHTOP,CLNS1A,CNP,DNAJA1,DPYSL2,FGF2,FIP1L1,FLNA,FUS,FYTTD1,GAP43,GNA11,GNA13,GNAI2,GNAS,HK1,HNRNPAB,HNRNPD,HSPA5,IFT27,KHDRBS1,KPNA2,KRAS,LPL,MAP4K4,MECP2,MTDH,MYH9,NUP50,OGA,PDCD6,PEA15,POLDIP3,RNPS1,S100B,SARNP,SCD,SCFD1,SCP2,SKP1,SLC25A4,SLC2A1,SLC2A3,SLC3A2,SMARCB1,SOD1,SRSF1,SRSF3,SRSF4,SRSF6,S…	72
Cell Morphology,Cellular Assembly and Organization,Cellular Development,Cellular Function and Maintenance,Cellular Growth and Proliferation,Nervous System Development and Function,Organismal Development,Tissue Development	Branching of neurons	1.2e-05		-1.023	BASP1,CALD1,CDH2,DCX,DPYSL2,DPYSL3,DPYSL4,FGF2,GAP43,GNA13,HMGB1,HMGB2,MARCKS,MECP2,MID1,NCAM1,PFN2,RALA,RALB,S100B,SOD1,UBQLN2	22
Cell Morphology,Cellular Assembly and Organization,Cellular Development,Cellular Function and Maintenance,Cellular Growth and Proliferation,Nervous System Development and Function,Organismal Development,Tissue Development	Neuritogenesis	1.26e-05		-1.005	BASP1,CALD1,CDH2,CNP,CRKL,CTNND1,DBNL,DCX,DPYSL2,DPYSL3,DPYSL4,FGF2,FLNA,FLOT1,GAP43,GNA13,HMGB1,HMGB2,MAP2,MARCKS,MECP2,MID1,NCAM1,PFN2,PQBP1,PTPRZ1,RALA,RALB,RUFY3,S100B,SOD1,STMN1,THY1,TOP2B,UBQLN2	35
Cellular Growth and Proliferation	Outgrowth of cells	1.27e-05	Decreased	-3.429	ADNP,BASP1,CALB1,CDH2,CDK1,DCX,DPYSL2,DPYSL3,EWSR1,FGF2,GAP43,GNAS,GRK5,HMGB1,KRAS,MAP2,MARCKS,MDK,MYH9,NCAM1,NCK2,PFN2,PTPRZ1,S100B,SLC2A1,SOD1,TXN	27
Cancer,Neurological Disease,Organismal Injury and Abnormalities	Glioma	1.29e-05		-0.391	ABAT,ACTN1,AKAP12,AKAP2,ALDOA,ANXA1,ATP6V1A,ATP6V1E1,BZW1,CALD1,CDK1,CTBP2,FGF2,FLNA,FUBP1,GAP43,GNAS,GRK5,HMGB3,HSP90B1,HSPA5,HYOU1,KPNA2,KRAS,MAP2,MAP4K4,MARCKS,MDK,MKI67,MSH2,MYH9,NCAM1,NES,PIN1,PTPRZ1,QKI,RBM10,SEC11A,SEC61G,SF3B2,SIN3A,SMAD2,SMARCA4,SMARCB1,SMC1A,SON,SOX2,SRRM2,TAGLN,TLN1,TOP2A,TOP2B,TYMS,UHRF1	54
Cancer,Connective Tissue Disorders,Ophthalmic Disease,Organismal Injury and Abnormalities,Skeletal and Muscular Disorders	Malignant neoplasm of eye	1.34e-05			AKAP12,CYP51A1,EWSR1,GNA11,HSP90B1,KRAS,TOP2A,TOP2B	8
Cancer,Organismal Injury and Abnormalities,Reproductive System Disease	Metastatic breast or ovarian malignant neoplasm	1.37e-05			CTNND1,DYNLRB1,FLNA,HSP90B1,KRAS,PSIP1,SMAD2,STAT1,TOP2A,TOP2B,TYMS,XRCC1	12
Nervous System Development and Function	Morphology of central nervous system	1.38e-05			AKAP12,ANXA1,ATAT1,CALB1,CBS/CBSL,CETN2,CHMP4B,CSNK2A1,CSTB,CTSB,DCX,DHCR7,DPYSL3,EPB41L2,FGF2,FKBP8,FLNA,FUBP1,GAP43,GNAS,HSPA5,KHDRBS1,MAP2,MDK,MECP2,MID1,NCAM1,PEA15,PFN2,PTPRZ1,S100B,SLC2A1,STMN1,TOP2B	34
Cancer,Organismal Injury and Abnormalities	Tumorigenesis of epithelial neoplasm	1.42e-05		0.912	AASDHPPT,ACSL3,ACTN1,ACYP1,ADD1,ADNP,AIP,AKAP12,AKAP2,ALDOA,AMPH,ANP32E,ANXA1,ANXA2,ANXA5,ARL2,ASNS,ATAT1,ATP6V1E1,ATP6V1F,BASP1,BCAM,BDH2,BSG,BTF3L4,BZW1,CALD1,CANX,CAPN2,CARS,CBS/CBSL,CBX1,CBX2,CBX3,CBX5,CCAR1,CDH2,CDK1,CDS2,CFDP1,CHD4,CHMP4B,CIRBP,CMAS,CNP,COMT,COX6B1,CRKL,CSNK2A1,CTBP1,CTBP2,CTNNA1,CTNND1,CTSB,DBI,DCHS1,DCTN6,DCX,DCXR,DDB1,DDX17,DDX21,DDX5,DEK,DHCR7,DHX8,DNAJA1,DPYSL4,DUT,DYN…	235
Cancer,Hematological Disease,Organismal Injury and Abnormalities	Lymphocytic neoplasm	1.62e-05			ABAT,AMPH,ANXA1,ANXA2,ANXA5,ATP6V1E1,BASP1,CALD1,CBX2,CDK1,CHD4,COMT,CRKL,CSNK2A1,CTBP1,CTBP2,CYP51A1,DCHS1,DDB1,DEK,DYNLL2,ELOC,EWSR1,FERMT2,FGF2,FKBP3,FLNA,FUBP1,FUS,GNA11,GNA13,GNAI2,GNB1,GSTM1,GTF2I,HMGB1,HSP90B1,HSPA5,INPP4B,KHDRBS1,KPNA2,KRAS,MAP4K4,MCM5,MKI67,MSH2,MSMO1,NCAM1,PAK2,PCNA,PPP6R3,PSIP1,PTPRZ1,PXDN,RALA,RANBP1,RBM4,RPA1,RPL10,RPL35,RPS15,SF3B2,SLC2A1,SMARCA4,SMARCB1,SNRPD3,SOD1…	78
Cell Cycle	Repair of DNA lesion	1.62e-05		-1.387	FLNA,FUS,SMARCA4,SMARCB1,TP53BP1	5
Cellular Assembly and Organization,Cellular Function and Maintenance,Nervous System Development and Function,Tissue Morphology	Quantity of neurites	1.63e-05		1.669	ATAT1,CANX,DPYSL4,GNAS,LRPAP1,PFN2,PTPRZ1,SIN3A,SMARCE1,SOD1	10
Cancer,Organismal Injury and Abnormalities	Abdominal cancer	1.67e-05		1.748	AASDHPPT,ABAT,ACSL3,ACTN1,ACYP1,ADD1,ADNP,AIP,AKAP12,AKAP2,ALDOA,AMPH,ANP32E,ANXA1,ANXA2,ANXA5,ARL2,ASNS,ATAT1,ATP6V1A,ATP6V1E1,ATP6V1F,BASP1,BCAM,BDH2,BSG,BTF3,BTF3L4,BZW1,C11orf58,CALB1,CALD1,CANX,CAPN2,CARS,CBS/CBSL,CBX1,CBX2,CBX3,CBX5,CCAR1,CDH2,CDK1,CDS2,CETN2,CFDP1,CHD4,CHMP1A,CHMP4B,CHTOP,CIRBP,CMAS,CMPK1,CNP,COMT,COPG1,COTL1,COX5A,COX6B1,CRABP1,CRIP2,CRKL,CSNK2A1,CTBP1,CTBP2,CTNNA1,CTNND1…	324
Cancer,Organismal Injury and Abnormalities,Renal and Urological Disease	Renal tumor	1.68e-05		0.816	AKAP2,ALYREF,ANXA2,ANXA5,ASNS,BASP1,BSG,CALB1,CHD4,COX6B1,CYP51A1,DCHS1,DDX5,ELOC,ESYT1,EWSR1,FGF2,FLNA,GLRX5,GNA11,GNA13,GNAS,GNB1,GSTM1,HMGB1,HSP90B1,KHDRBS1,KHSRP,KRAS,MCM2,MKI67,MSH2,NASP,NES,NUMA1,PAK2,PCNA,PTPRZ1,RALA,RALB,RNPS1,SCD,SERF2,SF3B2,SIN3A,SMAD2,SMARCA4,SMARCB1,SMC1A,SRRM2,SRSF6,TOP2A,TOP2B,TYMS	54
Hematological Disease,Immunological Disease	Lymphoproliferative disorder	1.79e-05			ABAT,AMPH,ANXA1,ANXA2,ANXA5,ATP6V1E1,BASP1,CALD1,CBX2,CDK1,CHD4,COMT,CRKL,CSNK2A1,CTBP1,CTBP2,CYP51A1,DCHS1,DDB1,DEK,DYNLL2,ELOC,EWSR1,FERMT2,FGF2,FKBP3,FLNA,FUBP1,FUS,GNA11,GNA13,GNAI2,GNB1,GSTM1,GTF2I,HMGB1,HSP90B1,HSPA5,INPP4B,KHDRBS1,KPNA2,KRAS,MAP4K4,MCM5,MKI67,MSH2,MSMO1,NCAM1,PAK2,PCNA,PPP6R3,PSIP1,PTPRZ1,PXDN,RALA,RANBP1,RBM4,RPA1,RPL10,RPL35,RPS15,SF3B2,SLC2A1,SMARCA4,SMARCB1,SNRPD3,SOD1…	78
Cancer,Organismal Injury and Abnormalities,Renal and Urological Disease	Invasive malignant bladder tumor	1.84e-05			HSP90B1,HSPA1A/HSPA1B,PSIP1,TOP2A,TOP2B,TYMS	6
Cancer,Neurological Disease,Organismal Injury and Abnormalities	Central nervous system solid tumor	1.84e-05		0.647	ABAT,ACTN1,AKAP12,AKAP2,ALDOA,ANXA1,ANXA2,ATP6V1A,ATP6V1E1,BZW1,CALB1,CALD1,CDK1,CTBP2,CYP51A1,FGF2,FLNA,FUBP1,GAP43,GNA11,GNAS,GRK5,HMGB3,HSP90B1,HSPA5,HYOU1,KPNA2,KRAS,MAP2,MAP4K4,MARCKS,MDK,MKI67,MSH2,MYH9,NCAM1,NES,PIN1,PTPRZ1,QKI,RBM10,SEC11A,SEC61G,SF3B2,SIN3A,SMAD2,SMARCA4,SMARCB1,SMARCE1,SMC1A,SON,SOX2,SRRM2,TAGLN,TLN1,TOP2A,TOP2B,TYMS,UHRF1,YAP1	60
DNA Replication, Recombination, and Repair	Double-stranded DNA break repair	1.86e-05		-1.927	CDK1,DEK,FGF2,FUS,KPNA2,MSH2,PCNA,RPA1,SMARCA4,SMARCA5,SMARCB1,TP53BP1,XRCC1	13
Cancer,Organismal Injury and Abnormalities,Respiratory Disease	Non-small cell lung carcinoma	1.87e-05		-0.447	ACTN1,ALDOA,ANXA2,ASNS,ATP6V1E1,CALD1,CBX2,CDK1,CFDP1,CHMP4B,CRKL,CTNND1,DDX17,DEK,EEF1A1,EIF4G1,FGF2,FUBP1,GLRX5,GNAS,GSTM1,HIST1H1E,HSP90B1,HSPA13,INPP4B,KHDRBS1,KRAS,MCM2,MCM5,MKI67,MSH2,MSI2,MTAP,MYEF2,MYH9,NACA,NCAM1,NSFL1C,PCNA,PEA15,PFN2,PODXL,PTBP2,QKI,RALA,RALB,RBM10,RCN2,SCFD1,SCP2,SEC61G,SF3B2,SIN3A,SMAD2,SMARCA4,SMC1A,SOX2,SRSF1,STAT1,STMN1,STT3A,TIAL1,TOP2A,TOP2B,TYMS,UBAP2L,UBQLN2,W…	70
Cancer,Gastrointestinal Disease,Organismal Injury and Abnormalities	MET positive gastric adenocarcinoma	1.88e-05			HSP90B1,TOP2A,TOP2B,TYMS	4
Cancer,Gastrointestinal Disease,Organismal Injury and Abnormalities	MET positive gastroesophageal junction adenocarcinoma	1.88e-05			HSP90B1,TOP2A,TOP2B,TYMS	4
Cancer,Organismal Injury and Abnormalities	Peritoneal carcinomatosis	1.88e-05			HSP90B1,TOP2A,TOP2B,TYMS	4
Cancer,Hematological Disease,Immunological Disease,Organismal Injury and Abnormalities	Non-Hodgkin lymphoma	1.98e-05			AMPH,ANXA1,ANXA2,BASP1,CALD1,CBX2,CDK1,CHD4,COMT,CTBP1,CTBP2,DCHS1,DDB1,DYNLL2,ELOC,EWSR1,FERMT2,FUBP1,FUS,GNA11,GNA13,GNAI2,GNB1,GTF2I,HMGB1,HSP90B1,KPNA2,KRAS,MAP4K4,MCM5,MKI67,MSH2,NCAM1,PCNA,PPP6R3,PSIP1,PTPRZ1,RALA,RBM4,RPA1,RPS15,SMARCA4,SMARCB1,STAT1,STMN1,SWAP70,THY1,TIA1,TOP2A,TOP2B,TP53BP1,TYMS,ZC2HC1A	53
Cancer,Gastrointestinal Disease,Hepatic System Disease,Organismal Injury and Abnormalities	Inoperable liver metastasis	2.19e-05			TOP2A,TOP2B,TYMS	3
Cell Death and Survival	Cell survival of tumor cell lines	2.28e-05		-1.891	ASNS,CSNK2A1,GSTM1,MSH2,NCAM1,PSMB4,SMARCA4,SMARCB1,SMARCE1,USP11	10
Cellular Growth and Proliferation	Colony formation of cells	2.29e-05	Decreased	-3.353	AKAP12,ANXA1,CSNK2A1,CTSB,DDX5,EWSR1,FGF2,FIP1L1,GNA13,GNAI2,HDGF,HSPA1A/HSPA1B,IK,KHDRBS1,KPNA2,KRAS,MDK,MSI2,PEA15,PIN1,POLDIP3,RALA,SAFB,SLC3A2,SMARCB1,SMARCE1,SOD1,SOX2,UBTF,VPS28,YAP1	31
Cancer,Organismal Injury and Abnormalities,Respiratory Disease	Development of lung tumor	2.35e-05		0.404	ACTN1,ALDOA,ASNS,CALD1,CBX2,CDK1,CFDP1,CHMP4B,CRKL,CTNND1,DDX17,DEK,EIF4G1,FUBP1,GNAS,GSTM1,HIST1H1E,HSP90B1,HSPA13,INPP4B,KRAS,MCM2,MCM5,MKI67,MSH2,MSI2,MTDH,MYEF2,MYH9,NACA,NCAM1,NSFL1C,PCNA,PODXL,PTBP2,QKI,RALA,RALB,RBM10,RCN2,SCFD1,SCP2,SF3B2,SIN3A,SMAD2,SMARCA4,SMC1A,STAT1,STT3A,TIAL1,TOP2A,TOP2B,TYMS,UBAP2L,UBQLN2,WBP11,YAP1	57
Cancer,Hematological Disease,Immunological Disease,Organismal Injury and Abnormalities	B-cell non-Hodgkin lymphoma	2.36e-05			AMPH,ANXA1,ANXA2,CALD1,CBX2,CDK1,CHD4,COMT,CTBP1,CTBP2,DCHS1,DDB1,ELOC,EWSR1,FUBP1,FUS,GNA11,GNA13,GNAI2,GNB1,GTF2I,HMGB1,HSP90B1,KPNA2,KRAS,MCM5,MKI67,MSH2,PCNA,PPP6R3,PSIP1,PTPRZ1,RALA,RBM4,RPS15,SMARCA4,SMARCB1,SWAP70,TOP2A,TOP2B,TYMS,ZC2HC1A	42
Hereditary Disorder,Neurological Disease,Organismal Injury and Abnormalities	Autosomal dominant motor neuron disease	2.37e-05			CHCHD2,EIF4G1,FUS,GAP43,GARS,SOD1,UBQLN2	7
Cell-To-Cell Signaling and Interaction	Binding of tumor cell lines	2.57e-05		-1.783	ADD1,AKAP12,ANXA1,ANXA2,ANXA5,BSG,CDH2,CTSB,FERMT2,FGF2,FLNA,GNA13,HMGB1,HSP90B1,HSPA5,LPL,MARCKS,MYH9,NCAM1,PAK2,PTPRZ1,STAT1,THY1,TLN1,YAP1	25
Embryonic Development,Organismal Development	Development of blastocyst	2.6e-05			ACTL6A,CAPN2,CTNNA1,KRAS,NASP,RTF1,SLC2A3,SMAD2,SMARCA4,SMARCA5,SMARCB1	11
Cell Signaling,DNA Replication, Recombination, and Repair,Nucleic Acid Metabolism,Small Molecule Biochemistry	Hydrolysis of GTP	2.67e-05		-1.261	CDK1,EIF5,GNA11,GNAI2,GNAS,GNB1,RANBP1,STMN1	8
Cell Cycle	G2/M phase	2.75e-05		-0.447	ARPP19,CDK1,CETN2,DDB1,FGF2,KRAS,MSH2,MTDH,NES,OGA,PDCD6,PIN1,RPA1,SKP1,SMARCA4,TP53BP1,UBQLN2,XRCC1,YAP1	19
Cancer,Organismal Injury and Abnormalities,Respiratory Disease	Development of lung carcinoma	2.76e-05			ACTN1,ALDOA,ASNS,CALD1,CBX2,CDK1,CFDP1,CHMP4B,CRKL,CTNND1,DDX17,DEK,EIF4G1,FUBP1,GNAS,GSTM1,HIST1H1E,HSP90B1,HSPA13,INPP4B,KRAS,MCM2,MCM5,MKI67,MSH2,MSI2,MYEF2,MYH9,NACA,NCAM1,NSFL1C,PCNA,PODXL,PTBP2,QKI,RALA,RALB,RBM10,RCN2,SCFD1,SCP2,SF3B2,SIN3A,SMAD2,SMARCA4,SMC1A,STAT1,STT3A,TIAL1,TOP2A,TOP2B,TYMS,UBAP2L,UBQLN2,WBP11,YAP1	56
Cancer,Organismal Injury and Abnormalities	Cancer of head	2.79e-05			AKAP12,ANXA1,ATP6V1E1,BSG,BTF3L4,CALB1,CCAR1,CDH2,CHD4,CNBP,CTBP2,CTNND1,CYP51A1,DDX5,EIF5,EWSR1,FIP1L1,GLRX5,GNA11,GNA13,GNAS,GRK5,HNRNPD,HSP90B1,KRAS,MECP2,MSH2,MSI2,MTDH,NASP,NCAM1,NIPSNAP1,NPTN,PODXL,QKI,RBBP4,RBM4,RPL10,SERF2,SF1,SF3B2,SLTM,SMAD2,SMARCA4,SMARCB1,SON,SOX2,SRRM2,STAT1,TAGLN,TLN1,TMPO,TOP2A,TOP2B,TYMS,UBAP2L,WBP11,YAP1	58
Cancer,Hematological Disease,Immunological Disease,Organismal Injury and Abnormalities	Lymphoma	2.8e-05			ABAT,AMPH,ANXA1,ANXA2,BASP1,CALD1,CBX2,CDK1,CHD4,COMT,CRKL,CTBP1,CTBP2,CYP51A1,DCHS1,DDB1,DYNLL2,ELOC,EWSR1,FERMT2,FKBP3,FUBP1,FUS,GNA11,GNA13,GNAI2,GNB1,GSTM1,GTF2I,HMGB1,HSP90B1,KPNA2,KRAS,MAP4K4,MCM5,MKI67,MSH2,NCAM1,PCNA,PPP6R3,PSIP1,PTPRZ1,RALA,RANBP1,RBM4,RPA1,RPL35,RPS15,SMARCA4,SMARCB1,STAT1,STMN1,SWAP70,THY1,TIA1,TOP2A,TOP2B,TP53BP1,TYMS,ZC2HC1A	60
Cellular Assembly and Organization,Cellular Function and Maintenance	Organization of filaments	2.87e-05		-0.113	ACTN1,ADNP,AKAP2,ALDOA,ANXA2,CNP,DPYSL2,EPB41,FGF2,FLNA,KRAS,NCK2,NUMA1,RBBP4,RUFY3,SOD1	16
Cell Cycle,Cellular Assembly and Organization,DNA Replication, Recombination, and Repair	Remodeling of chromatin	2.89e-05			ACTL6A,CCAR1,MECP2,RBBP4,RBBP7,SMARCA4,SMARCA5,SMARCB1,SMARCE1	9
Cancer,Developmental Disorder,Organismal Injury and Abnormalities,Reproductive System Disease	Yolk sac tumor	2.92e-05			HSP90B1,SOX2,TOP2A,TOP2B	4
Cancer,Gastrointestinal Disease,Organismal Injury and Abnormalities	HER2 positive distal esophageal carcinoma	2.92e-05			HSP90B1,TOP2A,TOP2B,TYMS	4
Cancer,Gastrointestinal Disease,Organismal Injury and Abnormalities	Colon tubulovillous adenoma	2.92e-05			DDX17,DDX5,GNAS,KRAS	4
Cancer,Gastrointestinal Disease,Organismal Injury and Abnormalities	Stage II-IV adenocarcinoma of the lower esophagus	2.92e-05			HSP90B1,TOP2A,TOP2B,TYMS	4
Cancer,Gastrointestinal Disease,Organismal Injury and Abnormalities	HER2 positive distal esophageal adenocarcinoma	2.92e-05			HSP90B1,TOP2A,TOP2B,TYMS	4
Infectious Diseases	Replication of RNA virus	2.93e-05		-1.786	AMPH,ANXA5,ATP6V1A,BTF3,COPG1,CTBP1,DDB1,DDX5,DNAJA1,EEF1A1,FAU,GRK5,HMGB1,MAP4K4,NRBP1,OXSR1,PAK2,PIN1,PSIP1,RPL35,SAFB,SMARCB1,SNW1,SON,SRRM2,SRSF1,STAT1,TMPO	28
Cancer,Organismal Injury and Abnormalities	Metastatic solid tumor	2.98e-05		0.517	ABAT,AKAP12,ANXA1,ANXA2,CALD1,CDH2,CTNND1,CTSB,CYP51A1,DPYSL2,DPYSL3,DYNLRB1,EEF1A1,FLNA,GNAS,HMGB2,HSP90B1,HSPA1A/HSPA1B,KRAS,MSH2,NCAM1,NES,PSIP1,PTPRZ1,RAB31,SCD,SEC61G,SMAD2,SMARCA4,SND1,STAT1,TCEA1,TOP2A,TOP2B,TYMS,XRCC1	36
Cancer,Hematological Disease,Immunological Disease,Organismal Injury and Abnormalities	Neoplasia of leukocytes	3.02e-05			ABAT,AMPH,ANXA1,ANXA2,ANXA5,ATP6V1E1,BASP1,CALD1,CBX2,CDK1,CHD4,COMT,CRKL,CSNK2A1,CTBP1,CTBP2,CYP51A1,DCHS1,DDB1,DEK,DYNLL2,ELOC,EWSR1,FERMT2,FGF2,FKBP3,FLNA,FUBP1,FUS,GNA11,GNA13,GNAI2,GNB1,GSTM1,GTF2I,HMGB1,HSP90B1,HSPA5,INPP4B,KHDRBS1,KPNA2,KRAS,MAP4K4,MCM5,MKI67,MSH2,MSMO1,NCAM1,PAK2,PCNA,PPP6R3,PSIP1,PTPRZ1,PXDN,RALA,RANBP1,RBM4,RPA1,RPL35,RPS15,SF3B2,SLC2A1,SMARCA4,SMARCB1,SNRPD3,SOD1,STAT1…	77
Cancer,Organismal Injury and Abnormalities	Development of malignant tumor	3.05e-05		0.991	AASDHPPT,ABAT,ACSL3,ACTN1,ACYP1,ADD1,ADNP,AKAP12,AKAP2,ALDOA,AMPH,ANP32E,ANXA1,ANXA2,ANXA5,ARL2,ASNS,ATAT1,ATP6V1E1,ATP6V1F,BASP1,BCAM,BDH2,BSG,BTF3L4,BZW1,CALD1,CANX,CAPN2,CARS,CBS/CBSL,CBX1,CBX2,CBX3,CBX5,CCAR1,CDH2,CDK1,CDS2,CFDP1,CHD4,CHMP4B,CIRBP,CMAS,CNP,COMT,COX6B1,CRKL,CSNK2A1,CTBP1,CTBP2,CTNNA1,CTNND1,CTSB,CYP51A1,DBI,DCHS1,DCTN6,DCX,DCXR,DDB1,DDX17,DDX21,DDX5,DEK,DHCR7,DHX8,DNAJA1,DYNLR…	233
Nucleic Acid Metabolism	Metabolism of nucleic acid component or derivative	3.09e-05	Decreased	-2.561	AK4,ALDOA,CDK1,CMAS,CMPK1,COMT,DBI,DCXR,DPYSL2,DPYSL4,DUT,EPB41L2,FERMT2,FGF2,FUS,GNA13,GNAI2,GNAS,GNB1,GNB2,HMGB1,HSPA1A/HSPA1B,KRAS,MTAP,NDUFS6,SCP2,SOD1,TYMS	28
Cell Death and Survival	Cell viability of leukemia cell lines	3.16e-05		-0.883	CCAR1,HSP90B1,HSPA5,KRAS,SMARCA4,SMARCB1,SMARCE1,TXN,TYMS	9
Cardiovascular Disease,Cardiovascular System Development and Function,Organ Morphology,Organismal Development,Organismal Injury and Abnormalities	Abnormal morphology of heart	3.21e-05			AKAP12,ATP6V1E1,CAPN2,CDH2,CDS2,CRKL,CSNK2A1,CTSB,CYP51A1,DCHS1,FGF2,FLNA,FUBP1,GLRX5,GNA11,GNA13,GNAI2,GNAS,GRK5,HADHA,HMGB1,HSP90B1,KRAS,LPL,MTPN,MYH9,NDUFS6,SLC25A4,SMAD2,SMARCA4,SRSF10,TLN1,TMPO,TOP2A,TOP2B,TXN,YAP1	37
Cancer,Gastrointestinal Disease,Organismal Injury and Abnormalities,Tumor Morphology	Invasion of digestive organ tumor	3.53e-05		-1.342	CTNND1,CTSB,FGF2,HMGB1,HSPA5,KRAS,UHRF1	7
Cellular Assembly and Organization,Cellular Function and Maintenance	Organization of actin cytoskeleton	3.64e-05		-0.707	ACTN1,AKAP12,AKAP2,ALDOA,ANXA1,DPYSL2,EPB41,EPB41L2,FGF2,FLNA,KRAS,MYH9,NCK2,RALA,RALB,RBBP4,RUFY3,SLC3A2,TLN1,VANGL2	20
Cancer,Organismal Injury and Abnormalities,Renal and Urological Disease	Renal cancer	3.71e-05		0.816	AKAP2,ANXA2,ANXA5,ASNS,BASP1,BSG,CALB1,CHD4,COX6B1,CYP51A1,DCHS1,DDX5,ELOC,ESYT1,EWSR1,FGF2,FLNA,GLRX5,GNA13,GNAS,GNB1,GSTM1,HMGB1,HSP90B1,KHDRBS1,KHSRP,KRAS,MCM2,MKI67,MSH2,NASP,NES,NUMA1,PAK2,PCNA,PTPRZ1,RALA,RALB,RNPS1,SCD,SERF2,SF3B2,SIN3A,SMAD2,SMARCA4,SMARCB1,SMC1A,SRRM2,SRSF6,TOP2A,TOP2B,TYMS	52
Cell Morphology,Nervous System Development and Function,Tissue Morphology	Morphology of neurites	3.85e-05			CNP,CTSB,DBNL,DCX,DPYSL2,DPYSL3,DPYSL4,GAP43,KRAS,LRPAP1,MAP2,MECP2,NCAM1,PFN2,RUFY3,SIN3A,SOD1	17
Cancer,Organismal Injury and Abnormalities,Reproductive System Disease,Tumor Morphology	Metastatic breast cancer	3.91e-05			CTNND1,FLNA,HSP90B1,KRAS,PSIP1,SMAD2,STAT1,TOP2A,TOP2B,TYMS,XRCC1	11
Cancer,Hematological Disease,Immunological Disease,Organismal Injury and Abnormalities	B-cell lymphoma	4.07e-05			AMPH,ANXA1,ANXA2,CALD1,CBX2,CDK1,CHD4,COMT,CTBP1,CTBP2,DCHS1,DDB1,ELOC,EWSR1,FUBP1,FUS,GNA11,GNA13,GNAI2,GNB1,GTF2I,HMGB1,HSP90B1,KPNA2,KRAS,MCM5,MKI67,MSH2,PCNA,PPP6R3,PSIP1,PTPRZ1,RALA,RBM4,RPS15,SMARCA4,SMARCB1,SWAP70,TOP2A,TOP2B,TP53BP1,TYMS,ZC2HC1A	43
Cancer,Neurological Disease,Organismal Injury and Abnormalities	Nervous system neoplasm	4.23e-05		0.396	ABAT,ACTN1,AKAP12,AKAP2,ALDOA,ANXA1,ANXA2,ATP6V1A,ATP6V1E1,BZW1,CALB1,CALD1,CDK1,CTBP2,CYP51A1,EWSR1,FGF2,FLNA,FUBP1,GAP43,GNA11,GNAS,GRK5,HMGB3,HSP90B1,HSPA5,HYOU1,KPNA2,KRAS,MAP2,MAP4K4,MARCKS,MDK,MKI67,MSH2,MYH9,NCAM1,NES,PIN1,PTPRZ1,QKI,RBM10,SEC11A,SEC61G,SF3B2,SIN3A,SMAD2,SMARCA4,SMARCB1,SMARCE1,SMC1A,SON,SOX2,SRRM2,TAGLN,TLN1,TOP2A,TOP2B,TYMS,UHRF1,YAP1	61
Infectious Diseases	Infection by HIV-1	4.25e-05	Decreased	-4.05	CCAR1,CLNS1A,ELOC,HMGB1,HNRNPDL,KHDRBS1,LPL,MAT2A,MYEF2,NDUFS6,NRBP1,NUP50,PIN1,PSIP1,RALB,RANBP1,RBM10,RNPS1,RSL1D1,SCFD1,SEC61G,SF3B2,SLC2A1,SNRPA,SNRPC,SNRPD3,SNW1,SRSF6,STT3A,TECR,TOP2A,TOP2B	32
Cancer,Organismal Injury and Abnormalities,Reproductive System Disease	Mixed germ cell tumor	4.31e-05			HSP90B1,KRAS,TOP2A,TOP2B	4
Cancer,Gastrointestinal Disease,Organismal Injury and Abnormalities	HER2 non-overexpressing gastric adenocarcinoma	4.31e-05			HSP90B1,TOP2A,TOP2B,TYMS	4
Cancer,Neurological Disease,Organismal Injury and Abnormalities	Glioblastoma	4.56e-05			ACTN1,AKAP12,ALDOA,ATP6V1E1,FGF2,FLNA,GAP43,HSP90B1,HSPA5,KRAS,MAP4K4,MARCKS,MDK,MKI67,MSH2,MYH9,NCAM1,NES,PIN1,SEC11A,SEC61G,SF3B2,SIN3A,SMC1A,TYMS	25
Cell Cycle	S phase	4.8e-05	Decreased	-2.057	CBX2,CDK1,CSNK2A1,CSTB,CTNND1,FGF2,GTF2I,KRAS,MCM7,PCNA,PEA15,RALB,RPA1,SMARCB1,SMC1A,TP53BP1,TYMS,UHRF1	18
Cell Cycle	Interphase of cervical cancer cell lines	4.86e-05		0.2	ANXA2,MCM7,NASP,OGA,PDCD6,PIN1,RPA1,SF3B2,SF3B4	9
Cancer,Gastrointestinal Disease,Organismal Injury and Abnormalities	Cecum adenocarcinoma	5.02e-05			ATAT1,CBS/CBSL,CBX5,CHD4,DDX17,FIP1L1,FKBP8,FUBP1,FUS,GNAS,HDGF,IRF2BPL,KRAS,MAP4K4,MSH2,MYH9,PON2,PSMD5,PXDN,QKI,RBM10,SF1,SLC3A2,SMAD2,SMARCA4,SSBP3,TMPO,UBQLN2	28
Nucleic Acid Metabolism,Small Molecule Biochemistry	Biosynthesis of nucleoside triphosphate	5.08e-05		-1.569	AK4,ALDOA,CDK1,CMPK1,DPYSL4,FUS,HMGB1,KRAS,NDUFS6,SOD1,TYMS	11
Cancer,Hematological Disease,Immunological Disease,Organismal Injury and Abnormalities	Lymphocytic cancer	5.08e-05			ABAT,AMPH,ANXA1,ANXA2,BASP1,CALD1,CBX2,CDK1,CHD4,COMT,CRKL,CSNK2A1,CTBP1,CTBP2,CYP51A1,DCHS1,DDB1,DEK,DYNLL2,ELOC,EWSR1,FERMT2,FGF2,FKBP3,FUBP1,FUS,GNA11,GNA13,GNAI2,GNB1,GSTM1,GTF2I,HMGB1,HSP90B1,HSPA5,INPP4B,KPNA2,KRAS,MAP4K4,MCM5,MKI67,MSH2,MSMO1,NCAM1,PAK2,PCNA,PPP6R3,PSIP1,PTPRZ1,PXDN,RALA,RANBP1,RBM4,RPA1,RPL10,RPL35,RPS15,SF3B2,SLC2A1,SMARCA4,SMARCB1,SNRPD3,SOD1,STAT1,STMN1,SWAP70,THY1,TIA…	74
Cellular Assembly and Organization,Cellular Function and Maintenance	Organization of actin filaments	5.26e-05		0	ACTN1,AKAP2,ALDOA,DPYSL2,FGF2,FLNA,KRAS,NCK2,RBBP4,RUFY3	10
Cancer,Organismal Injury and Abnormalities	Growth of tumor	5.36e-05	Decreased	-2.052	ANXA1,ANXA2,BSG,CAPN2,CBX1,CRKL,CTSB,DPYSL4,EEF1A1,FGF2,FLNA,GNA13,HDGF,HMGB1,HMGB3,HSPA1A/HSPA1B,HSPA5,HSPH1,HYOU1,KRAS,LAMTOR5,MKI67,MSI2,MTAP,MTDH,NES,PIN1,PSMB4,RALA,RALB,S100B,SLC2A1,SLC3A2,SMAD2,SOX2,SRSF1,SRSF3,STAT1,STMN1,TIA1,TP53BP1,TXN,USO1,YAP1	44
Cancer,Endocrine System Disorders,Organismal Injury and Abnormalities,Reproductive System Disease	Stage IIIA testicular nonseminomatous germ cell tumor	5.4e-05			HSP90B1,TOP2A,TOP2B	3
Cancer,Endocrine System Disorders,Organismal Injury and Abnormalities,Reproductive System Disease	Stage IIC testicular nonseminomatous germ cell tumor	5.4e-05			HSP90B1,TOP2A,TOP2B	3
Cancer,Organismal Injury and Abnormalities,Skeletal and Muscular Disorders	Pleomorphic rhabdomyosarcoma	5.4e-05			KRAS,TOP2A,TOP2B	3
Cancer,Endocrine System Disorders,Organismal Injury and Abnormalities,Reproductive System Disease	Stage I testicular choriocarcinoma	5.4e-05			HSP90B1,TOP2A,TOP2B	3
Cancer,Developmental Disorder,Endocrine System Disorders,Organismal Injury and Abnormalities,Reproductive System Disease	Stage II-IV ovarian yolk sac neoplasm	5.4e-05			HSP90B1,TOP2A,TOP2B	3
Cancer,Endocrine System Disorders,Organismal Injury and Abnormalities,Reproductive System Disease	Stage IIIA ovarian germ cell tumor	5.4e-05			HSP90B1,TOP2A,TOP2B	3
Cancer,Organismal Injury and Abnormalities,Reproductive System Disease	Stage I extragonadal germ cell tumor	5.4e-05			HSP90B1,TOP2A,TOP2B	3
Cancer,Endocrine System Disorders,Organismal Injury and Abnormalities,Reproductive System Disease	Stage I immature teratoma of ovary	5.4e-05			HSP90B1,TOP2A,TOP2B	3
Cancer,Endocrine System Disorders,Organismal Injury and Abnormalities,Reproductive System Disease	Stage IIC testicular cancer	5.4e-05			HSP90B1,TOP2A,TOP2B	3
Cancer,Endocrine System Disorders,Organismal Injury and Abnormalities,Reproductive System Disease	Stage IIIB testicular nonseminomatous germ cell tumor	5.4e-05			HSP90B1,TOP2A,TOP2B	3
Cancer,Endocrine System Disorders,Organismal Injury and Abnormalities,Reproductive System Disease	Stage IB testicular nonseminomatous germ cell tumor	5.4e-05			HSP90B1,TOP2A,TOP2B	3
Cancer,Endocrine System Disorders,Organismal Injury and Abnormalities,Reproductive System Disease	Stage IIB testicular seminoma	5.4e-05			HSP90B1,TOP2A,TOP2B	3
Cancer,Endocrine System Disorders,Organismal Injury and Abnormalities,Reproductive System Disease	Stage I embryonal testicular carcinoma	5.4e-05			HSP90B1,TOP2A,TOP2B	3
Cancer,Endocrine System Disorders,Organismal Injury and Abnormalities,Reproductive System Disease	Stage II-IV ovarian choriocarcinoma	5.4e-05			HSP90B1,TOP2A,TOP2B	3
Cancer,Endocrine System Disorders,Organismal Injury and Abnormalities,Respiratory Disease	Stage 4 localized small cell lung cancer	5.4e-05			HSP90B1,TOP2A,TOP2B	3
Cell Death and Survival	Cell survival of leukemia cell lines	5.4e-05			SMARCA4,SMARCB1,SMARCE1	3
Cancer,Developmental Disorder,Organismal Injury and Abnormalities,Reproductive System Disease	Stage II extragonadal yolk sac tumor	5.4e-05			HSP90B1,TOP2A,TOP2B	3
Cancer,Endocrine System Disorders,Organismal Injury and Abnormalities,Respiratory Disease	Limited disease stage limited stage small cell lung cancer	5.4e-05			HSP90B1,TOP2A,TOP2B	3
Cancer,Endocrine System Disorders,Organismal Injury and Abnormalities	Metastatic poorly differentiated neuroendocrine carcinoma	5.4e-05			HSP90B1,TOP2A,TOP2B	3
Cancer,Endocrine System Disorders,Organismal Injury and Abnormalities,Reproductive System Disease	Stage IIC ovarian germ cell tumor	5.4e-05			HSP90B1,TOP2A,TOP2B	3
Cancer,Endocrine System Disorders,Organismal Injury and Abnormalities,Reproductive System Disease	Stage IIA ovarian germ cell tumor	5.4e-05			HSP90B1,TOP2A,TOP2B	3
Cell Cycle	Delay in anaphase of cervical cancer cell lines	5.4e-05			TOP2A,TOP2B,UBAP2L	3
Cancer,Organismal Injury and Abnormalities	Unresectable large-cell carcinoma	5.4e-05			HSP90B1,TOP2A,TOP2B	3
Cancer,Endocrine System Disorders,Organismal Injury and Abnormalities,Reproductive System Disease	Stage IA testicular nonseminomatous germ cell tumor	5.4e-05			HSP90B1,TOP2A,TOP2B	3
Cancer,Endocrine System Disorders,Organismal Injury and Abnormalities,Reproductive System Disease	Stage IIB ovarian germ cell tumor	5.4e-05			HSP90B1,TOP2A,TOP2B	3
Cancer,Endocrine System Disorders,Organismal Injury and Abnormalities,Reproductive System Disease	Stage IIA testicular nonseminomatous germ cell tumor	5.4e-05			HSP90B1,TOP2A,TOP2B	3
Cancer,Endocrine System Disorders,Organismal Injury and Abnormalities,Respiratory Disease	Poorly differentiated small cell lung carcinoma	5.4e-05			HSP90B1,TOP2A,TOP2B	3
Cancer,Dermatological Diseases and Conditions,Endocrine System Disorders,Organismal Injury and Abnormalities	Regional Merkel-cell carcinoma	5.4e-05			HSP90B1,TOP2A,TOP2B	3
Cancer,Endocrine System Disorders,Organismal Injury and Abnormalities,Respiratory Disease	Resectable small cell lung carcinoma	5.4e-05			HSP90B1,TOP2A,TOP2B	3
Cancer,Endocrine System Disorders,Organismal Injury and Abnormalities,Reproductive System Disease	Stage IIA testicular seminoma	5.4e-05			HSP90B1,TOP2A,TOP2B	3
Cancer,Organismal Injury and Abnormalities	Resectable large-cell carcinoma	5.4e-05			HSP90B1,TOP2A,TOP2B	3
Cancer,Endocrine System Disorders,Organismal Injury and Abnormalities,Reproductive System Disease	Stage IIIC ovarian germ cell tumor	5.4e-05			HSP90B1,TOP2A,TOP2B	3
Cancer,Endocrine System Disorders,Organismal Injury and Abnormalities,Reproductive System Disease	Stage IIIB ovarian germ cell tumor	5.4e-05			HSP90B1,TOP2A,TOP2B	3
Cancer,Organismal Injury and Abnormalities,Reproductive System Disease	Childhood teratoma	5.4e-05			HSP90B1,TOP2A,TOP2B	3
Cancer,Endocrine System Disorders,Organismal Injury and Abnormalities,Reproductive System Disease	Stage IIB testicular nonseminomatous germ cell tumor	5.4e-05			HSP90B1,TOP2A,TOP2B	3
Cancer,Endocrine System Disorders,Organismal Injury and Abnormalities,Reproductive System Disease	Growth hormone-producing pituitary tumor	5.4e-05			AIP,GNAS,NCAM1	3
Cancer,Endocrine System Disorders,Organismal Injury and Abnormalities,Reproductive System Disease	Stage 1 relapsed testicular seminoma	5.4e-05			HSP90B1,TOP2A,TOP2B	3
Cancer,Developmental Disorder,Endocrine System Disorders,Organismal Injury and Abnormalities,Reproductive System Disease	Stage I testicular yolk sac neoplasm	5.4e-05			HSP90B1,TOP2A,TOP2B	3
Cancer,Endocrine System Disorders,Organismal Injury and Abnormalities,Reproductive System Disease	Stage IIIC testicular nonseminomatous germ cell tumor	5.4e-05			HSP90B1,TOP2A,TOP2B	3
Cancer,Organismal Injury and Abnormalities,Reproductive System Disease	Stage II extragonadal choriocarcinoma	5.4e-05			HSP90B1,TOP2A,TOP2B	3
Cancer,Endocrine System Disorders,Organismal Injury and Abnormalities,Reproductive System Disease	Stage I unilateral seminomatous testicular cancer	5.4e-05			HSP90B1,TOP2A,TOP2B	3
Cancer,Organismal Injury and Abnormalities,Reproductive System Disease	Stage III cervical cancer	5.4e-05			HSP90B1,TOP2A,TOP2B	3
Cancer,Endocrine System Disorders,Organismal Injury and Abnormalities,Reproductive System Disease	Stage 1 relapsed testicular nonseminomatous germ cell tumor	5.4e-05			HSP90B1,TOP2A,TOP2B	3
Cancer,Endocrine System Disorders,Organismal Injury and Abnormalities,Reproductive System Disease	Stage II-IV ovarian embryonal carcinoma	5.4e-05			HSP90B1,TOP2A,TOP2B	3
Cancer,Endocrine System Disorders,Organismal Injury and Abnormalities,Reproductive System Disease	Stage III testicular seminoma	5.4e-05			HSP90B1,TOP2A,TOP2B	3
Cancer,Organismal Injury and Abnormalities,Reproductive System Disease	Stage II extragonadal primary embryonal carcinoma	5.4e-05			HSP90B1,TOP2A,TOP2B	3
Cancer,Organismal Injury and Abnormalities	Development of head and neck tumor	5.41e-05			AKAP12,ANXA2,CYP51A1,EWSR1,GNAS,HSP90B1,KRAS,MTDH,SMARCA4,TOP2A,TOP2B	11
Cellular Assembly and Organization	Binding of chromatin	5.75e-05		0.478	CDK1,HMGN2,MECP2,PTMS,RPA1,SMARCA4,UHRF1	7
Organismal Development	Growth of organism	5.81e-05		-1.23	ADD1,ADNP,CALB1,CBS/CBSL,CBX2,CTNNA1,CTSB,DBI,DHCR7,FGF2,FKBP8,GAP43,GNA13,GNAS,HMGB1,HSP90B1,HSPA5,KRAS,MSI2,NASP,NCAM1,NDUFS6,RANBP1,RTF1,SAFB,SLC25A4,SMAD2,SMARCA4,SMARCA5,SOX2,STAT1,TIAL1,TLN1,TOP2B,TP53BP1,TXN,UBTF,UHRF1,VPS28,XRCC1,YAP1	41
Cancer,Organismal Injury and Abnormalities	Development of carcinoma	6.01e-05		0.862	AASDHPPT,ACSL3,ACTN1,ACYP1,ADD1,ADNP,AKAP12,AKAP2,ALDOA,AMPH,ANP32E,ANXA1,ANXA2,ANXA5,ARL2,ASNS,ATAT1,ATP6V1E1,ATP6V1F,BASP1,BCAM,BDH2,BSG,BTF3L4,BZW1,CALD1,CANX,CAPN2,CARS,CBS/CBSL,CBX1,CBX2,CBX3,CBX5,CCAR1,CDH2,CDK1,CDS2,CFDP1,CHD4,CHMP4B,CIRBP,CMAS,CNP,COMT,COX6B1,CRKL,CSNK2A1,CTBP1,CTBP2,CTNNA1,CTNND1,CTSB,DBI,DCHS1,DCTN6,DCX,DCXR,DDB1,DDX17,DDX21,DDX5,DEK,DHCR7,DHX8,DNAJA1,DYNLRB1,EEF1A1,EIF…	229
Cell Morphology,Cellular Function and Maintenance,DNA Replication, Recombination, and Repair	Double-stranded DNA break repair of cervical cancer cell lines	6.14e-05			DEK,FGF2,KPNA2,RPA1	4
Cell Cycle	Delay in initiation of anaphase	6.14e-05			NUMA1,TOP2A,TOP2B,UBAP2L	4
Cancer,Hematological Disease,Immunological Disease,Organismal Injury and Abnormalities	IG-MYC translocation positive Burkitt lymphoma	6.14e-05			GNA11,GNA13,GNAI2,SMARCA4	4
Cellular Development,Cellular Growth and Proliferation	Cell proliferation of cervical cancer cell lines	6.22e-05		-0.967	BSG,CIRBP,CTBP1,DDX21,DEK,EIF5,EWSR1,NASP,RPRD1B,SEC61G,SMARCA4,SMARCB1,SMARCE1,TXN,UHRF1,YAP1	16
Organismal Injury and Abnormalities,Renal and Urological Disease	Renal lesion	6.38e-05		1.414	AKAP2,ALYREF,ANXA2,ANXA5,ASNS,BASP1,BSG,CALB1,CHD4,COX6B1,CYP51A1,DCHS1,DDX5,ELOC,ESYT1,EWSR1,FGF2,FLNA,GLRX5,GNA11,GNA13,GNAS,GNB1,GSTM1,HMGB1,HSP90B1,KHDRBS1,KHSRP,KRAS,MCM2,MKI67,MSH2,NASP,NES,NUMA1,PAK2,PCNA,PTPRZ1,RALA,RALB,RNPS1,SCD,SERF2,SF3B2,SIN3A,SMAD2,SMARCA4,SMARCB1,SMC1A,SRRM2,SRSF6,STMN1,TOP2A,TOP2B,TYMS	55
Cardiovascular System Development and Function,Organ Morphology,Organismal Development	Morphology of heart	6.45e-05			AKAP12,ATP6V1E1,CAPN2,CDH2,CDS2,CRKL,CSNK2A1,CTSB,CYP51A1,DCHS1,FGF2,FLNA,FUBP1,GLRX5,GNA11,GNA13,GNAI2,GNAS,GRK5,HADHA,HMGB1,HSP90B1,KRAS,LPL,MTPN,MYH9,NDUFS6,SLC25A4,SMAD2,SMARCA4,SRSF10,TLN1,TMPO,TOP2A,TOP2B,TXN,TXN2,YAP1	38
Cancer,Organismal Injury and Abnormalities,Reproductive System Disease	Breast or gynecological cancer	6.51e-05		0.465	AASDHPPT,ABAT,ABHD10,ACSL3,ACTN1,ACYP1,ADNP,AKAP12,AKAP2,ALDOA,AMPH,ANP32E,ANXA1,ANXA2,ANXA5,BCAM,BSG,BTF3,C17orf49,CALD1,CAPN2,CBS/CBSL,CBX2,CBX3,CCAR1,CDH2,CDK1,CDS2,CHD4,CLNS1A,CMAS,COMT,COX5A,COX6B1,CRABP1,CRKL,CSNK2A1,CTNNA1,CTNND1,CTSB,DBNL,DCHS1,DDB1,DDX17,DDX5,DHCR7,DHX8,DNAJA1,DPYSL4,DUT,DYNLRB1,EIF4G1,EIF5,ELOC,ENSA,EPB41L2,FADS2,FERMT2,FGF2,FKBP3,FKBP8,FLNA,FLOT1,FUBP1,FUS,FYTTD1,GNA13…	179
Cellular Development,Cellular Growth and Proliferation	Development of tumor cell lines	6.53e-05		-1.728	AKAP12,CDH2,CETN2,CTNND1,CTSB,FGF2,FLNA,PIN1,SMARCA4,SOX2,THY1	11
Infectious Diseases	HIV infection	6.65e-05	Decreased	-4.05	ANXA2,CCAR1,CLNS1A,CYP51A1,ELOC,HMGB1,HNRNPDL,KHDRBS1,LPL,MAT2A,MYEF2,NDUFS6,NRBP1,NUP50,PIN1,PSIP1,RALB,RANBP1,RBM10,RNPS1,RSL1D1,SCFD1,SEC61G,SF3B2,SLC2A1,SNRPA,SNRPC,SNRPD3,SNW1,SRSF6,STAT1,STT3A,TECR,TOP2A,TOP2B,TYMS	36
Cancer,Organismal Injury and Abnormalities	Adenocarcinoma	6.66e-05		0.576	AASDHPPT,ABAT,ACSL3,ACTN1,ACYP1,ADD1,ADNP,AIP,AKAP12,AKAP2,ALDOA,AMPH,ANP32E,ANXA1,ANXA2,ANXA5,ARL2,ASNS,ATAT1,ATP6V1E1,ATP6V1F,BASP1,BCAM,BDH2,BSG,BTF3,BTF3L4,BZW1,C11orf58,CALB1,CALD1,CANX,CAPN2,CARS,CBS/CBSL,CBX1,CBX2,CBX3,CBX5,CCAR1,CDH2,CDK1,CDS2,CETN2,CFDP1,CHD4,CHMP4B,CIRBP,CMAS,CMPK1,CNP,COMT,COTL1,COX6B1,CRABP1,CRIP2,CRKL,CSNK2A1,CTBP1,CTBP2,CTNNA1,CTNND1,CTSB,CYP51A1,CZIB,DBI,DBNL,DCHS1…	301
Developmental Disorder,Neurological Disease	Syndromic mental retardation	6.76e-05			CHAMP1,CHD4,FLNA,HCFC1,HIST1H1E,MECP2,PQBP1,RPL10,SIN3A,SMARCA4,SMARCB1,SMARCE1,SMS,SON	14
Cancer,Neurological Disease,Organismal Injury and Abnormalities	Supratentorial primitive neuroectodermal tumor	6.79e-05			HSP90B1,SMARCB1,TOP2A,TOP2B,TYMS	5
Developmental Disorder	Growth Failure	7.24e-05	Increased	3.882	CBS/CBSL,CDH2,CTSB,DBI,DCHS1,DHCR7,DNAJA1,FUBP1,GARS,GNA13,GNAI2,GNAS,HADHA,HNRNPD,KRAS,MAP4K4,MCM5,MECP2,PAK2,RALA,RALB,RANBP1,SEPHS1,SLC2A1,SMAD2,SMC1A,SRSF10,STAT1,TIA1,TIAL1,TP53BP1,UHRF1	32
Cell Morphology,Nervous System Development and Function,Tissue Morphology	Morphology of axons	7.38e-05			CNP,CTSB,DBNL,DPYSL2,DPYSL3,GAP43,KRAS,NCAM1,RUFY3,SIN3A,SOD1	11
Cancer,Organismal Injury and Abnormalities	Abdominal adenocarcinoma	7.4e-05		1.091	AASDHPPT,ACSL3,ACTN1,ACYP1,ADD1,ADNP,AIP,AKAP12,AKAP2,ALDOA,AMPH,ANP32E,ANXA1,ANXA2,ANXA5,ARL2,ASNS,ATAT1,ATP6V1E1,ATP6V1F,BASP1,BCAM,BDH2,BSG,BTF3,BTF3L4,BZW1,C11orf58,CALB1,CALD1,CANX,CAPN2,CARS,CBS/CBSL,CBX1,CBX2,CBX3,CBX5,CCAR1,CDH2,CDK1,CDS2,CETN2,CFDP1,CHD4,CHMP4B,CIRBP,CMAS,CMPK1,CNP,COMT,COTL1,COX6B1,CRABP1,CRIP2,CRKL,CSNK2A1,CTBP1,CTBP2,CTNNA1,CTNND1,CTSB,CYP51A1,CZIB,DBI,DBNL,DCHS1,DCTN…	296
Cellular Movement	Invasion of carcinoma cell lines	7.78e-05	Decreased	-3.988	BSG,CDH2,CSNK2A1,CTBP1,CTBP2,CTNND1,CTSB,FGF2,KRAS,MDK,MSI2,MTDH,RALA,RALB,SOX2,STMN1,YAP1	17
Cell Morphology,Cellular Assembly and Organization,Cellular Development,Cellular Function and Maintenance,Cellular Growth and Proliferation,Embryonic Development,Nervous System Development and Function,Organismal Development,Tissue Development	Branching of neurites	7.86e-05		-0.735	CALD1,CDH2,DCX,DPYSL2,DPYSL4,FGF2,GAP43,GNA13,HMGB1,HMGB2,MARCKS,MECP2,MID1,NCAM1,PFN2,RALA,RALB,S100B,SOD1,UBQLN2	20
Cancer,Organismal Injury and Abnormalities	Lymphohematopoietic cancer	8.17e-05		-0.089	ABAT,AKAP12,AKAP2,AMPH,ANXA1,ANXA2,ANXA5,ATP6V1A,ATP6V1E1,BASP1,CALD1,CAPN2,CBX2,CDK1,CHD4,CMPK1,COMT,CRKL,CSNK2A1,CTBP1,CTBP2,CTNND1,CYP51A1,DCHS1,DDB1,DDX46,DEK,DNAJA1,DPYSL4,DYNLL2,EEF1A1,EIF4G1,ELOC,EWSR1,FERMT2,FGF2,FKBP3,FKBP8,FLNA,FUBP1,FUS,GNA11,GNA13,GNAI2,GNAS,GNB1,GPC4,GSTM1,GTF2I,HMGB1,HNRNPD,HSP90B1,HSPA1A/HSPA1B,HSPA5,INPP4B,KHDRBS1,KPNA2,KRAS,MAP4K4,MCM5,MCM6,MCM7,MKI67,MSH2,MSI2,M…	115
Cell Morphology,Cellular Function and Maintenance	Homologous recombination repair of tumor cell lines	8.29e-05		-1.342	CBX5,CHD4,RPA1,TP53BP1,USP11	5
Cancer,Neurological Disease,Organismal Injury and Abnormalities	Glioma cancer	8.33e-05			ABAT,ACTN1,AKAP12,ALDOA,ATP6V1A,ATP6V1E1,BZW1,CTBP2,FGF2,FLNA,FUBP1,GAP43,GNAS,GRK5,HSP90B1,HSPA5,KPNA2,KRAS,MAP2,MAP4K4,MARCKS,MDK,MKI67,MSH2,MYH9,NCAM1,NES,PIN1,PTPRZ1,RBM10,SEC11A,SEC61G,SF3B2,SIN3A,SMAD2,SMARCA4,SMARCB1,SMC1A,SON,SRRM2,TAGLN,TLN1,TOP2A,TOP2B,TYMS	45
Cancer,Gastrointestinal Disease,Organismal Injury and Abnormalities	Adenocarcinoma of the appendix	8.48e-05			GNAS,KRAS,SMAD2,TYMS	4
Cell Morphology,Nervous System Development and Function	Morphology of central nervous system cells	8.5e-05			ANXA1,ATAT1,CALB1,CBS/CBSL,CHMP4B,CSTB,CTSB,DPYSL3,FGF2,FLNA,MAP2,MECP2,PEA15,S100B	14
Cancer,Organismal Injury and Abnormalities	Lymphohematopoietic neoplasia	8.85e-05		-0.089	ABAT,AKAP12,AKAP2,AMPH,ANXA1,ANXA2,ANXA5,ATP6V1A,ATP6V1E1,BASP1,CALD1,CAPN2,CBX2,CDK1,CHD4,CMPK1,COMT,CRKL,CSNK2A1,CTBP1,CTBP2,CTNND1,CYP51A1,DCHS1,DDB1,DDX46,DEK,DNAJA1,DPYSL4,DYNLL2,EEF1A1,EIF4G1,ELOC,EWSR1,FERMT2,FGF2,FKBP3,FKBP8,FLNA,FUBP1,FUS,GNA11,GNA13,GNAI2,GNAS,GNB1,GPC4,GSTM1,GTF2I,HMGB1,HNRNPD,HSP90B1,HSPA1A/HSPA1B,HSPA5,INPP4B,KHDRBS1,KPNA2,KRAS,MAP4K4,MCM5,MCM6,MCM7,MKI67,MSH2,MSI2,M…	116
Cell Morphology,Cellular Assembly and Organization,Cellular Function and Maintenance	Extension of cellular protrusions	8.89e-05		-0.685	ADNP,CDH2,CRKL,DCX,DPYSL2,FGF2,GAP43,HMGB1,HMGB2,LRPAP1,MAP2,MDK,MYH9,NCAM1,RUFY3	15
Cancer,Hematological Disease,Organismal Injury and Abnormalities	Mature lymphocytic neoplasm	8.94e-05			AMPH,ANXA1,ANXA2,ANXA5,ATP6V1E1,BASP1,CALD1,CBX2,CDK1,CHD4,COMT,CTBP1,CTBP2,DCHS1,DDB1,DEK,DYNLL2,ELOC,EWSR1,FERMT2,FGF2,FLNA,FUBP1,FUS,GNA11,GNA13,GNAI2,GNB1,GTF2I,HMGB1,HSP90B1,KHDRBS1,KPNA2,KRAS,MAP4K4,MCM5,MKI67,MSMO1,NCAM1,PCNA,PPP6R3,PSIP1,PTPRZ1,PXDN,RALA,RBM4,RPA1,RPS15,SF3B2,SMARCA4,SMARCB1,SNRPD3,SOD1,STAT1,STMN1,SWAP70,THY1,TIA1,TOP2A,TOP2B,TYMS,VANGL2,ZC2HC1A	63
Nervous System Development and Function,Neurological Disease,Organ Morphology,Organismal Development,Organismal Injury and Abnormalities	Abnormal morphology of cerebellum	9.41e-05			AKAP12,CALB1,CSTB,CTSB,EPB41L2,FKBP8,FUBP1,GNAS,KHDRBS1,MAP2,MID1,NCAM1	12
Nucleic Acid Metabolism,Small Molecule Biochemistry	Metabolism of nucleoside triphosphate	9.41e-05		-1.569	AK4,ALDOA,CDK1,CMPK1,DPYSL4,FUS,HMGB1,HSPA1A/HSPA1B,KRAS,NDUFS6,SOD1,TYMS	12
Cell Morphology	Morphology of cellular protrusions	9.47e-05			CNP,CTSB,DBNL,DCX,DPYSL2,DPYSL3,DPYSL4,GAP43,KRAS,LRPAP1,MAP2,MECP2,MYH9,NCAM1,PFN2,PTPRZ1,RUFY3,SIN3A,SOD1	19
Cardiovascular Disease,Cardiovascular System Development and Function	Abnormal morphology of cardiovascular system	9.49e-05			AKAP12,ATP6V1E1,BCAM,CAPN2,CBS/CBSL,CDH2,CDS2,CRKL,CSNK2A1,CTSB,CYP51A1,DCHS1,FGF2,FLNA,FUBP1,GLRX5,GNA11,GNA13,GNAI2,GNAS,GRK5,HADHA,HMGB1,HSP90B1,KRAS,LPL,MDK,MTPN,MYH9,NDUFS6,SLC25A4,SMAD2,SMARCA4,SRSF10,TLN1,TMPO,TOP2A,TOP2B,TXN,YAP1	40
Cancer,Organismal Injury and Abnormalities	Advanced malignant solid tumor	9.56e-05		0.517	ABAT,AKAP12,ANXA1,ANXA2,CALD1,CDH2,CTNND1,CTSB,CYP51A1,DPYSL2,DPYSL3,DYNLRB1,EEF1A1,FGF2,FLNA,GNAS,HMGB2,HSP90B1,HSPA1A/HSPA1B,KRAS,MSH2,NCAM1,NES,PSIP1,PTPRZ1,RAB31,SCD,SEC61G,SKP1,SMAD2,SMARCA4,SND1,STAT1,TCEA1,TOP2A,TOP2B,TYMS,XRCC1	38
Cancer,Hematological Disease,Organismal Injury and Abnormalities	Hematologic cancer	9.84e-05		-0.099	ABAT,AKAP12,AKAP2,AMPH,ANXA1,ANXA2,ANXA5,ATP6V1A,ATP6V1E1,BASP1,CALD1,CAPN2,CBX2,CDK1,CHD4,CMPK1,COMT,CRKL,CSNK2A1,CTBP1,CTBP2,CYP51A1,DCHS1,DDB1,DDX46,DEK,DNAJA1,DPYSL4,DYNLL2,EEF1A1,EIF4G1,ELOC,EWSR1,FERMT2,FGF2,FKBP3,FKBP8,FLNA,FUBP1,FUS,GNA11,GNA13,GNAI2,GNAS,GNB1,GPC4,GSTM1,GTF2I,HMGB1,HNRNPD,HSP90B1,HSPA1A/HSPA1B,HSPA5,INPP4B,KHDRBS1,KPNA2,KRAS,MAP4K4,MCM5,MCM6,MCM7,MKI67,MSH2,MSI2,MSMO1,MY…	114
Cancer,Organismal Injury and Abnormalities	Abdominal carcinoma	9.93e-05		1.35	AASDHPPT,ABAT,ACSL3,ACTN1,ACYP1,ADD1,ADNP,AIP,AKAP12,AKAP2,ALDOA,AMPH,ANP32E,ANXA1,ANXA2,ANXA5,ARL2,ASNS,ATAT1,ATP6V1A,ATP6V1E1,ATP6V1F,BASP1,BCAM,BDH2,BSG,BTF3,BTF3L4,BZW1,C11orf58,CALB1,CALD1,CANX,CAPN2,CARS,CBS/CBSL,CBX1,CBX2,CBX3,CBX5,CCAR1,CDH2,CDK1,CDS2,CETN2,CFDP1,CHD4,CHMP4B,CHTOP,CIRBP,CMAS,CMPK1,CNP,COMT,COPG1,COTL1,COX5A,COX6B1,CRABP1,CRIP2,CRKL,CSNK2A1,CTBP1,CTBP2,CTNNA1,CTNND1,CTSB,C…	312
Cancer,Organismal Injury and Abnormalities,Respiratory Disease	Nonsquamous non-small cell lung carcinoma	0.0001			ACTN1,ALDOA,ASNS,CALD1,CBX2,CDK1,CFDP1,CHMP4B,CRKL,CTNND1,DDX17,DEK,EIF4G1,FUBP1,GNAS,HIST1H1E,HSP90B1,HSPA13,INPP4B,KRAS,MCM2,MCM5,MKI67,MSH2,MSI2,MYEF2,MYH9,NACA,NCAM1,NSFL1C,PCNA,PODXL,PTBP2,QKI,RBM10,RCN2,SCFD1,SCP2,SF3B2,SIN3A,SMAD2,SMARCA4,SMC1A,SOX2,STAT1,STT3A,TIAL1,TOP2A,TOP2B,TYMS,UBAP2L,UBQLN2,WBP11,YAP1	54
Cellular Assembly and Organization	Formation of nucleus	0.000104		-1	CBX1,CDK1,FLNA,FUS,GNAI2,RSL1D1,SON,TMPO	8
Cellular Development,Cellular Growth and Proliferation,Respiratory System Development and Function	Proliferation of lung cell lines	0.000104		-1.664	DPY30,KRAS,SMAD2,SMARCB1,SOX2,TXN,TYMS,YAP1	8
Cancer,Endocrine System Disorders,Organismal Injury and Abnormalities,Respiratory Disease	TNM stage M1b metastatic small cell lung cancer	0.000106			HSP90B1,TOP2A,TOP2B	3
Cellular Assembly and Organization	Association of polysomes	0.000106			KHDRBS1,KHSRP,SOD1	3
Cancer,Immunological Disease,Organismal Injury and Abnormalities	Unresectable thymic epithelial tumor	0.000106			HSP90B1,TOP2A,TOP2B	3
Cancer,Endocrine System Disorders,Organismal Injury and Abnormalities	Metastatic adrenal carcinoma	0.000106			HSP90B1,TOP2A,TOP2B	3
Cancer,Endocrine System Disorders,Organismal Injury and Abnormalities,Respiratory Disease	TNM stage M1a extensive stage small cell lung cancer	0.000106			HSP90B1,TOP2A,TOP2B	3
Cancer,Endocrine System Disorders,Organismal Injury and Abnormalities,Respiratory Disease	TNM stage M1b extensive stage small cell lung cancer	0.000106			HSP90B1,TOP2A,TOP2B	3
Cancer,Immunological Disease,Organismal Injury and Abnormalities	Locally advanced thymic epithelial tumor	0.000106			HSP90B1,TOP2A,TOP2B	3
Cancer,Endocrine System Disorders,Organismal Injury and Abnormalities	Inoperable adrenal cortex carcinoma	0.000106			HSP90B1,TOP2A,TOP2B	3
Cancer,Endocrine System Disorders,Organismal Injury and Abnormalities,Tumor Morphology	Progressive adrenal cortex carcinoma	0.000106			HSP90B1,TOP2A,TOP2B	3
Cancer,Gastrointestinal Disease,Organismal Injury and Abnormalities	Grade 3 colorectal cancer	0.000106			KRAS,TIA1,TYMS	3
Cancer,Hematological Disease,Organismal Injury and Abnormalities	Hematologic cancer of cells	0.000107			ABAT,AMPH,ANXA1,ANXA2,BASP1,CALD1,CBX2,CDK1,CHD4,COMT,CRKL,CSNK2A1,CTBP1,CTBP2,CYP51A1,DCHS1,DDB1,DYNLL2,ELOC,EWSR1,FERMT2,FGF2,FKBP3,FUBP1,FUS,GNA11,GNA13,GNAI2,GNB1,GSTM1,GTF2I,HMGB1,HSP90B1,HSPA5,INPP4B,KPNA2,KRAS,MAP4K4,MCM5,MKI67,MSH2,MSMO1,NCAM1,PAK2,PCNA,PPP6R3,PSIP1,PTPRZ1,PXDN,RALA,RANBP1,RBM4,RPA1,RPL35,RPS15,SF3B2,SLC2A1,SMARCA4,SMARCB1,SNRPD3,STAT1,STMN1,SWAP70,THY1,TIA1,TOP2A,TOP2B,T…	71
Cancer,Hematological Disease,Organismal Injury and Abnormalities	Hematopoietic neoplasm	0.000108		-0.099	ABAT,AKAP12,AKAP2,AMPH,ANXA1,ANXA2,ANXA5,ATP6V1A,ATP6V1E1,BASP1,CALD1,CAPN2,CBX2,CDK1,CHD4,CMPK1,COMT,CRKL,CSNK2A1,CTBP1,CTBP2,CYP51A1,DCHS1,DDB1,DDX46,DEK,DNAJA1,DPYSL4,DYNLL2,EEF1A1,EIF4G1,ELOC,EWSR1,FERMT2,FGF2,FKBP3,FKBP8,FLNA,FUBP1,FUS,GNA11,GNA13,GNAI2,GNAS,GNB1,GPC4,GSTM1,GTF2I,HMGB1,HNRNPD,HSP90B1,HSPA1A/HSPA1B,HSPA5,INPP4B,KHDRBS1,KPNA2,KRAS,MAP4K4,MCM5,MCM6,MCM7,MKI67,MSH2,MSI2,MSMO1,MY…	115
Cancer,Hematological Disease,Immunological Disease,Organismal Injury and Abnormalities	B-cell neoplasm	0.000113			AMPH,ANXA1,ANXA2,ANXA5,ATP6V1E1,CALD1,CBX2,CDK1,CHD4,COMT,CTBP1,CTBP2,DCHS1,DDB1,DEK,ELOC,EWSR1,FGF2,FLNA,FUBP1,FUS,GNA11,GNA13,GNAI2,GNB1,GTF2I,HMGB1,HSP90B1,KHDRBS1,KPNA2,KRAS,MAP4K4,MCM5,MKI67,MSH2,MSMO1,NCAM1,PCNA,PPP6R3,PSIP1,PTPRZ1,PXDN,RALA,RBM4,RPS15,SF3B2,SLC2A1,SMARCA4,SMARCB1,SNRPD3,SOD1,SWAP70,TOP2A,TOP2B,TP53BP1,TYMS,VANGL2,ZC2HC1A	58
DNA Replication, Recombination, and Repair	Mismatch repair of DNA	0.000114			HMGB1,MCM7,MSH2,PCNA	4
Endocrine System Disorders,Organismal Injury and Abnormalities,Reproductive System Disease	Pituitary lesion	0.000119			AIP,ANXA1,ANXA2,DPYSL4,DUT,GNAS,HMGB2,NCAM1,SMARCA4,SOX2,SRSF1,THY1,TYMS	13
Cancer,Hematological Disease,Immunological Disease,Organismal Injury and Abnormalities	Mature B-cell neoplasm	0.00012			AMPH,ANXA1,ANXA2,ANXA5,ATP6V1E1,CALD1,CBX2,CDK1,CHD4,COMT,CTBP1,CTBP2,DCHS1,DDB1,DEK,ELOC,EWSR1,FGF2,FLNA,FUBP1,FUS,GNA11,GNA13,GNAI2,GNB1,GTF2I,HMGB1,HSP90B1,KHDRBS1,KPNA2,KRAS,MAP4K4,MCM5,MKI67,MSMO1,NCAM1,PCNA,PPP6R3,PSIP1,PTPRZ1,PXDN,RALA,RBM4,RPS15,SF3B2,SMARCA4,SMARCB1,SNRPD3,SOD1,SWAP70,TOP2A,TOP2B,TYMS,VANGL2,ZC2HC1A	55
Cancer,Developmental Disorder,Endocrine System Disorders,Organismal Injury and Abnormalities,Reproductive System Disease	Ovarian sex cord-stromal tumor	0.00012			GNAI2,GNAS,HSP90B1,TOP2A,TOP2B	5
Cell Death and Survival,Organismal Injury and Abnormalities,Renal and Urological Disease	Apoptosis of kidney cell lines	0.000122		-1.221	CALB1,CDK1,DDX17,EEF1A1,GNA13,GNB2,HSPA1A/HSPA1B,HSPA5,HYOU1,KRAS,NRGN,PAK2,PEA15,PSIP1,RALB,YAP1	16
Cancer,Organismal Injury and Abnormalities,Reproductive System Disease	Metastasis of mammary tumor	0.000123	Increased	2.63	ANXA1,CTNND1,FGF2,KRAS,PCNA,PDCD5,SRSF6,TP53BP1	8
Cancer,Organismal Injury and Abnormalities	Poorly differentiated carcinoma	0.000123			CDH2,HSP90B1,KRAS,MCM2,TOP2A,TOP2B,TYMS	7
Cell-To-Cell Signaling and Interaction	Aggregation of tumor cell lines	0.000123			BSG,CTNND1,FGF2,MYH9,NCAM1,SLC3A2,SOD1	7
Cancer,Organismal Injury and Abnormalities,Respiratory Disease	Lung carcinoma	0.000126		-0.277	ACTN1,ALDOA,ANXA2,ASNS,ATP6V1E1,CALD1,CBX2,CDK1,CFDP1,CHMP4B,CRKL,CTNND1,DDX17,DEK,DNAJA1,EEF1A1,EIF4G1,FGF2,FLNA,FUBP1,GLRX5,GNAS,GSTM1,HCFC1,HIST1H1E,HSP90B1,HSPA13,INPP4B,KHDRBS1,KRAS,MAP2,MCM2,MCM5,MKI67,MSH2,MSI2,MTAP,MYEF2,MYH9,NACA,NCAM1,NSFL1C,PCNA,PDCD6,PEA15,PFN2,PODXL,PTBP2,QKI,RALA,RALB,RBBP7,RBM10,RBM3,RCN2,SCFD1,SCP2,SEC61G,SF3B2,SIN3A,SMAD2,SMARCA4,SMC1A,SOX2,SRSF1,STAT1,STMN1,STT3…	78
Cellular Movement	Homing of tumor cell lines	0.000135	Decreased	-2.179	ACTN1,AKAP12,ANXA2,CAPN2,FGF2,GNA13,GNB1,GNB2,HMGB1,HOMER3,MDK,PTPRZ1	12
Gene Expression	Transactivation of RNA	0.000143		-1.734	AMPH,CHD4,EDF1,EWSR1,FGF2,FUS,GNA13,GNB2,GTF2I,HCFC1,HMGB1,KHDRBS1,MCM5,MTDH,NCOA5,PODXL,SF1,SMAD2,SMARCA4,SMARCB1,SND1,SNRPC,SNW1,SOX2,STAT1,TP53BP1,TXN,UBTF	28
Cancer,Hereditary Disorder,Organismal Injury and Abnormalities,Renal and Urological Disease	Hereditary renal cancer	0.000143			ELOC,MSH2,SF3B2,SMARCA4,SMARCB1	5
Cancer,Organismal Injury and Abnormalities	Neoplasia of tumor cell lines	0.000147		-0.642	ANXA1,CAPN2,CDH2,CRIP2,CTSB,DPYSL4,FGF2,FLOT1,GNAS,HNRNPAB,KRAS,PTPRZ1,RALA,RALB,SH3BGRL,SMAD2,SMARCA4,SND1,SOX2,STAT1,THY1,TLN1,YAP1	23
Cancer,Endocrine System Disorders,Organismal Injury and Abnormalities,Reproductive System Disease	Pituitary gland adenoma	0.000147			AIP,ANXA2,DPYSL4,DUT,GNAS,HMGB2,NCAM1,SOX2,SRSF1,THY1,TYMS	11
Cellular Movement,Embryonic Development	Cell movement of embryonic stem cells	0.00015		0	CDH2,HMGB1,SLC3A2,TLN1	4
Cancer,Organismal Injury and Abnormalities	Lymphoreticular neoplasm	0.000152		-0.107	ABAT,AKAP12,AKAP2,AMPH,ANXA1,ANXA2,ATP6V1A,ATP6V1E1,BASP1,CALD1,CAPN2,CBX2,CDK1,CHD4,CMPK1,COMT,CRKL,CTBP1,CTBP2,CYP51A1,DCHS1,DDB1,DDX46,DEK,DNAJA1,DPYSL4,DYNLL2,EEF1A1,EIF4G1,ELOC,EWSR1,FERMT2,FKBP3,FKBP8,FLNA,FUBP1,FUS,GNA11,GNA13,GNAI2,GNAS,GNB1,GPC4,GSTM1,GTF2I,HMGB1,HNRNPD,HSP90B1,HSPA1A/HSPA1B,HSPA5,KPNA2,KRAS,MAP4K4,MCM5,MCM6,MCM7,MKI67,MSH2,MSI2,MYH9,NASP,NCAM1,NUMA1,NUP50,PCNA,PIN1,PPP6…	102
Cancer,Organismal Injury and Abnormalities,Respiratory Disease	Stage IB-II non-small cell lung cancer	0.000154			ANXA2,HSP90B1,KRAS,TOP2A,TOP2B,TYMS	6
DNA Replication, Recombination, and Repair	DNA damage response of cells	0.000158		1.342	ALYREF,CBX1,CBX3,CBX5,CDK1,DDB1,DNAJA1,MCM7,MSH2,PCNA,RPA1,RPA2,TOP2A,TP53BP1,USP11,YAP1	16
Cellular Function and Maintenance	Endocytosis by cervical cancer cell lines	0.000166		-1.937	ATP6V1A,ATP6V1E1,ATP6V1F,EPB41L2,SF3B4,SMARCB1,SRSF3	7
Cancer,Organismal Injury and Abnormalities,Respiratory Disease	Lung adenocarcinoma	0.000167			ACTN1,ALDOA,ASNS,CALD1,CBX2,CDK1,CFDP1,CHMP4B,CRKL,CTNND1,DDX17,DEK,EIF4G1,FUBP1,GNAS,HIST1H1E,HSP90B1,HSPA13,INPP4B,KRAS,MCM2,MCM5,MKI67,MSH2,MSI2,MYEF2,MYH9,NACA,NCAM1,NSFL1C,PCNA,PODXL,PTBP2,QKI,RBM10,RCN2,SCFD1,SCP2,SF3B2,SIN3A,SMAD2,SMARCA4,SMC1A,STAT1,STT3A,TIAL1,TOP2A,TOP2B,TYMS,UBAP2L,UBQLN2,WBP11,YAP1	53
Cancer,Organismal Injury and Abnormalities	Rhabdoid tumor	0.000169			HSP90B1,SMARCA4,SMARCB1,TOP2A,TOP2B	5
Cell-To-Cell Signaling and Interaction,Cellular Assembly and Organization,Skeletal and Muscular System Development and Function	Fusion of muscle cell lines	0.000169		0.762	AMPH,ANXA1,ANXA5,CDH2,CTSB	5
Cancer,Organismal Injury and Abnormalities,Respiratory Disease	Stage I-II non-small cell lung cancer	0.00017			ANXA2,EEF1A1,HSP90B1,KRAS,SEC61G,TOP2A,TOP2B,TYMS	8
Nervous System Development and Function,Organ Morphology,Organismal Development	Morphology of brain	0.000171			AKAP12,ANXA1,ATAT1,CALB1,CETN2,CHMP4B,CSNK2A1,CSTB,CTSB,DCX,DHCR7,DPYSL3,EPB41L2,FGF2,FKBP8,FLNA,FUBP1,GAP43,GNAS,KHDRBS1,MAP2,MDK,MECP2,MID1,NCAM1,PFN2,SLC2A1,STMN1,TOP2B	29
Cell-To-Cell Signaling and Interaction	Response of tumor cell lines	0.000173		-0.602	ANXA1,CTSB,FGF2,GNA13,HSP90B1,MSH2,PFN2,RAB31,RALA,RALB,TOP2A,XRCC1	12
Cell Morphology,Cellular Function and Maintenance,DNA Replication, Recombination, and Repair	Double-stranded DNA break repair of tumor cell lines	0.000174		-1.342	DEK,FGF2,KPNA2,RPA1,SMARCA4,TP53BP1	6
Endocrine System Development and Function,Endocrine System Disorders,Organ Morphology,Organismal Development,Organismal Injury and Abnormalities	Abnormal morphology of thyroid gland	0.000174			CRABP1,CTSB,GNAS,KRAS,LRPAP1,SMAD2	6
Cellular Development,Cellular Growth and Proliferation	Cell proliferation of carcinoma cell lines	0.000176	Decreased	-3.498	AASDHPPT,ANXA1,ANXA2,ASNS,BSG,CRKL,CSNK2A1,FGF2,HK1,HMGB1,KRAS,NASP,NCAM1,RALB,SCD,SLC2A1,SLC3A2,SMARCA4,SMC1A,SOD1,SOX2,STMN1,TIA1,UHRF1,YAP1	25
Cancer,Organismal Injury and Abnormalities	Pelvic tumor	0.000179		1.279	AASDHPPT,ABAT,ACSL3,ACTN1,ACYP1,ADNP,AIP,AKAP12,AKAP2,ALDOA,ALYREF,AMPH,ANP32E,ANXA1,ANXA2,ANXA5,ASNS,ATAT1,ATP6V1A,BSG,BZW1,CALD1,CAPN2,CARS,CBS/CBSL,CBX1,CBX2,CBX3,CBX5,CCAR1,CDH2,CDK1,CDS2,CHD4,CIRBP,CNP,COMT,COX5A,CRABP1,CRKL,CSNK2A1,CTBP2,CTNNA1,CTNND1,CTSB,CYP51A1,DBNL,DCHS1,DCX,DDB1,DDX17,DDX21,DDX46,DHCR7,DHX8,DNAJA1,DPYSL3,DPYSL4,DUT,DYNLRB1,EEF1A1,EIF1B,EIF4G1,EPB41,EPB41L2,ERGIC1,EWSR1…	213
Nervous System Development and Function,Organ Morphology,Organismal Development	Size of brain	0.000179			ANXA1,CSNK2A1,DHCR7,EPB41L2,FGF2,FLNA,GAP43,KHDRBS1,MAP2,MECP2,MID1,NCAM1,TOP2B	13
Cell Morphology,Cellular Movement	Cell spreading of tumor cell lines	0.000182		0.863	AKAP12,CAPN2,FERMT2,FLNA,GAP43,GNA11,MARCKS,MDK,MYH9,PODXL	10
Cancer,Endocrine System Disorders,Organismal Injury and Abnormalities,Respiratory Disease	Extensive stage metastatic small cell lung cancer	0.000184			HSP90B1,TOP2A,TOP2B	3
Cancer,Organismal Injury and Abnormalities,Reproductive System Disease	Bilateral primary HER2 positive invasive breast carcinoma	0.000184			TOP2A,TOP2B,TYMS	3
Cell Cycle	G2 phase of stem cells	0.000184			MSH2,SMARCA4,YAP1	3
Cancer,Endocrine System Disorders,Organismal Injury and Abnormalities	Stage II adrenal cortex carcinoma	0.000184			HSP90B1,TOP2A,TOP2B	3
Cancer,Endocrine System Disorders,Organismal Injury and Abnormalities	Stage I adrenal cortex carcinoma	0.000184			HSP90B1,TOP2A,TOP2B	3
Cancer,Endocrine System Disorders,Organismal Injury and Abnormalities	Stage IV adrenal cortex carcinoma	0.000184			HSP90B1,TOP2A,TOP2B	3
Cancer,Gastrointestinal Disease,Organismal Injury and Abnormalities	Stage IIIC unresectable gastric cancer	0.000184			TOP2A,TOP2B,TYMS	3
Cancer,Endocrine System Disorders,Organismal Injury and Abnormalities,Respiratory Disease	Unresectable small cell lung carcinoma	0.000184			HSP90B1,TOP2A,TOP2B	3
Cancer,Gastrointestinal Disease,Organismal Injury and Abnormalities	Stage IIIB unresectable gastric cancer	0.000184			TOP2A,TOP2B,TYMS	3
Cancer,Endocrine System Disorders,Organismal Injury and Abnormalities	Stage III adrenal cortex carcinoma	0.000184			HSP90B1,TOP2A,TOP2B	3
Cell Cycle	Homologous recombination repair of DNA double strand break site	0.000184			FLNA,FUS,SMARCA4	3
Cancer,Neurological Disease,Organismal Injury and Abnormalities	Intracranial neoplasm	0.000185			ABAT,AKAP12,AKAP2,ANXA1,ANXA2,ATP6V1A,BZW1,CALB1,CDK1,CTBP2,CYP51A1,FGF2,FLNA,FUBP1,GNAS,GRK5,HMGB3,HSP90B1,HYOU1,KPNA2,KRAS,MAP2,MKI67,MSH2,NCAM1,PTPRZ1,RBM10,SF3B2,SMAD2,SMARCA4,SMARCB1,SON,SOX2,SRRM2,TAGLN,TLN1,TOP2A,TOP2B,TYMS,UHRF1,YAP1	41
Cancer,Organismal Injury and Abnormalities	Development of adenocarcinoma	0.000195		0.539	AASDHPPT,ACSL3,ACTN1,ACYP1,ADNP,AKAP2,ALDOA,AMPH,ANP32E,ANXA2,ANXA5,ASNS,BASP1,BSG,CALD1,CAPN2,CBX2,CCAR1,CDH2,CDK1,CDS2,CFDP1,CHD4,CHMP4B,COMT,COX6B1,CRKL,CSNK2A1,CTNNA1,CTNND1,DCHS1,DDB1,DDX17,DEK,DHCR7,DHX8,DNAJA1,DYNLRB1,EIF4G1,ELOC,EPB41L2,ERGIC1,ESYT1,FERMT2,FGF2,FLNA,FLOT1,FUBP1,FUS,FYTTD1,GLRX5,GNA13,GNAI2,GNAS,GNB1,GNB2,GPC4,GRK5,GSTM1,GSTM2,HCFC1,HDLBP,HIST1H1E,HK1,HMGB1,HSP90B1,HSPA13,…	152
Gastrointestinal Disease,Organismal Injury and Abnormalities	Disorder of appendix	0.000199			GNAS,KRAS,SMAD2,TOP2A,TYMS	5
Cellular Movement,Hematological System Development and Function,Immune Cell Trafficking,Inflammatory Response,Lymphoid Tissue Structure and Development	Chemotaxis of natural killer cells	0.000199	Decreased	-2.201	DEK,GNA11,GNA13,GNAI2,GNAS	5
Hereditary Disorder,Neurological Disease,Organismal Injury and Abnormalities	Familial motor neuron disease	0.000213			CHCHD2,CHMP1A,EIF4G1,FUS,GAP43,GARS,PODXL,SOD1,UBQLN2	9
Cell Morphology,Hair and Skin Development and Function	Morphology of epithelial cell lines	0.00022			ADNP,CLNS1A,EPB41,HSPA1A/HSPA1B,KRAS,OXSR1,SRSF1	7
Cellular Function and Maintenance	Receptor-mediated endocytosis by cervical cancer cell lines	0.00022	Decreased	-2.425	ATP6V1E1,ATP6V1F,EPB41L2,SF3B4,SMARCB1,SRSF3	6
Digestive System Development and Function,Hepatic System Development and Function,Organ Morphology,Organismal Development	Morphology of liver	0.000226			AIP,BSG,CBS/CBSL,CRKL,EWSR1,FADS2,FUBP1,GNAS,HADHA,KRAS,LPL,MDK,NCOA5,SAFB,SCP2,SMAD2,SOD1,STAT1,TCEA1,YAP1	20
Cell Cycle	G2/M phase of tumor cell lines	0.000228			DDB1,FGF2,KRAS,MSH2,MTDH,PDCD6,RPA1,TP53BP1,XRCC1	9
Organismal Development	Size of head	0.000229			ANXA1,CRKL,CSNK2A1,CYP51A1,DHCR7,EPB41L2,FGF2,FLNA,GAP43,KHDRBS1,MAP2,MECP2,MID1,NCAM1,TOP2B	15
Cancer,Organismal Injury and Abnormalities,Reproductive System Disease	Breast adenocarcinoma	0.000232			ABAT,AMPH,ANXA1,CDH2,FERMT2,FUBP1,GNAS,HCFC1,HSP90B1,KRAS,MKI67,PAK2,PCNA,PXDN,RBM10,SIN3A,SMAD2,SMARCA4,SMC1A,SOX2,STAT1,TOP2A,TOP2B,TYMS	24
Cellular Movement	Haptotaxis of cells	0.000232		-1.951	AKAP12,CRKL,FGF2,MDK,PTPRZ1	5
Cell Cycle	Mitosis of cervical cancer cell lines	0.000243			ADGRL2,CDK1,ELOC,EWSR1,IK,MECP2,SPC25,TOP2A,TOP2B	9
DNA Replication, Recombination, and Repair	Unwinding of DNA	0.000245			MCM2,MCM6,MCM7,RPA1	4
Cell Morphology,Cellular Function and Maintenance	Homologous recombination repair of bone cancer cell lines	0.000245		-1	CBX5,CHD4,TP53BP1,USP11	4
Cell-To-Cell Signaling and Interaction,Connective Tissue Development and Function	Attachment of fibroblasts	0.000245		1.067	FERMT2,FGF2,LRPAP1,TLN1	4
Cellular Development,Cellular Growth and Proliferation,Nervous System Development and Function,Tissue Development	Development of neurons	0.000247		-1.145	ADGRL2,ADNP,BASP1,CALD1,CDH2,CNP,CRKL,CTNND1,DBNL,DCX,DPYSL2,DPYSL3,DPYSL4,FGF2,FLNA,FLOT1,GAP43,GNA13,HMGB1,HMGB2,MAP2,MARCKS,MECP2,MID1,NCAM1,PFN2,PIN1,PQBP1,PTPRZ1,RALA,RALB,RUFY3,S100B,SOD1,SOX2,STMN1,THY1,TOP2B,UBQLN2	39
Cancer,Organismal Injury and Abnormalities	Adenoma	0.000252			AIP,ANXA2,ANXA5,ATP6V1F,CDH2,CDK1,CTSB,DDX17,DDX5,DPYSL4,DUT,GNAS,HMGB2,KRAS,MSH2,NCAM1,SLC2A1,SMAD2,SOX2,SRSF1,THY1,TYMS,YAP1	23
Cell Cycle	Arrest in G2/M phase	0.000259			DDB1,FGF2,MTDH,PDCD6,RPA1,SMARCA4,TP53BP1,UBQLN2,XRCC1	9
Organismal Development	Arrest in growth of organism	0.000264			GNA13,HSP90B1,KRAS,NASP,SMAD2,SMARCA4,SMARCA5,TLN1,TXN,UBTF,UHRF1,XRCC1	12
DNA Replication, Recombination, and Repair	DNA damage response of tumor cell lines	0.00027		1	CDK1,DDB1,RPA1,RPA2,USP11	5
Hereditary Disorder,Neurological Disease,Organismal Injury and Abnormalities,Psychological Disorders,Skeletal and Muscular Disorders	Familial Parkinson disease	0.00027			CHCHD2,EIF4G1,GAP43,PODXL,SOD1	5
Cancer,Gastrointestinal Disease,Organismal Injury and Abnormalities	Colon adenoma	0.000275			DDX17,DDX5,GNAS,KRAS,MSH2,YAP1	6
Cancer,Organismal Injury and Abnormalities,Reproductive System Disease	Metastatic malignant neoplasm of prostate	0.000276			ANXA1,CALD1,CYP51A1,HSP90B1,KRAS,MSH2,NES,TOP2A,TOP2B	9
Cancer,Organismal Injury and Abnormalities,Reproductive System Disease	Development of mammary tumor	0.000276		1.208	CTNND1,CTSB,FGF2,KRAS,PCNA,PDCD5,PIN1,SMARCA4,SRSF6,STAT1,TP53BP1	11
Cellular Movement	Chemotaxis of tumor cell lines	0.000276		-1.917	ACTN1,AKAP12,ANXA2,CAPN2,FGF2,GNA13,GNB1,GNB2,HMGB1,HOMER3,PTPRZ1	11
Cancer,Gastrointestinal Disease,Organismal Injury and Abnormalities	Colon tumor	0.00029			ACYP1,ADD1,ADNP,AKAP12,AKAP2,ALDOA,ALYREF,ANXA1,ARL2,ASNS,ATAT1,ATP6V1E1,ATP6V1F,BCAM,BDH2,BTF3L4,BZW1,CALD1,CANX,CARS,CBS/CBSL,CBX1,CBX2,CBX3,CBX5,CDH2,CHD4,CHMP1A,CIRBP,CMAS,CNP,CTBP1,CTBP2,CTNND1,CTSB,DBI,DCHS1,DCTN6,DCX,DCXR,DDX17,DDX21,DDX5,DNAJA1,EDF1,EEF1A1,EIF4G1,EIF5,EPB41,EPB41L2,FIP1L1,FKBP8,FLNA,FUBP1,FUS,GNA11,GNA13,GNAS,GNB1,GRK5,GSTM1,HADHA,HCFC1,HDGF,HDLBP,HIST1H1B,HIST1H1E,HMGB1,…	150
Cancer,Organismal Injury and Abnormalities,Tumor Morphology	Invasion of malignant tumor	0.00029		-0.707	BSG,CAPN2,CTNND1,CTSB,FERMT2,FGF2,HMGB1,HSPA5,KRAS,SOX2,UHRF1	11
Cancer,Endocrine System Disorders,Organismal Injury and Abnormalities,Respiratory Disease	Extensive stage extensive stage small cell lung cancer	0.00029			HSP90B1,TOP2A,TOP2B	3
Cell Death and Survival	Cell survival of melanoma cell lines	0.00029			CSNK2A1,GSTM1,SMARCA4	3
Cancer,Organismal Injury and Abnormalities	Poorly differentiated metastatic carcinoma	0.00029			HSP90B1,TOP2A,TOP2B	3
Cancer,Neurological Disease,Organismal Injury and Abnormalities	Recurrent intracranial ependymoma	0.00029			HSP90B1,TOP2A,TOP2B	3
Developmental Disorder,Hereditary Disorder,Neurological Disease,Organismal Injury and Abnormalities	Coffin-Siris syndrome	0.00029			SMARCA4,SMARCB1,SMARCE1	3
Cancer,Organismal Injury and Abnormalities,Reproductive System Disease	Lymph node-negative primary invasive breast cancer	0.00029			TOP2A,TOP2B,TYMS	3
Cancer,Gastrointestinal Disease,Organismal Injury and Abnormalities	Digestive organ tumor	0.000291		0.365	ABAT,ACTN1,ACYP1,ADD1,ADNP,AIP,AKAP12,AKAP2,ALDOA,ALYREF,AMPH,ANP32E,ANXA1,ANXA2,ANXA5,ARL2,ASNS,ATAT1,ATP6V1E1,ATP6V1F,BASP1,BCAM,BDH2,BSG,BTF3,BTF3L4,BZW1,C11orf58,CALB1,CALD1,CANX,CAPN2,CARS,CBS/CBSL,CBX1,CBX2,CBX3,CBX5,CCAR1,CDH2,CDK1,CDS2,CETN2,CFDP1,CHD4,CHMP1A,CHMP4B,CHTOP,CIRBP,CMAS,CMPK1,CNBP,CNP,COMT,COPG1,COTL1,CRABP1,CRIP2,CSNK2A1,CSTB,CTBP1,CTBP2,CTNNA1,CTNND1,CTSB,CYP51A1,CZIB,DBI,D…	307
Cellular Assembly and Organization	Stabilization of filaments	0.000294		-0.489	DCX,DPYSL2,FLNA,GAP43,GNAS,MAP2,MID1,NUMA1,STMN1	9
Cell Morphology,Cellular Function and Maintenance	Homologous recombination repair of sarcoma cell lines	0.000306		-1	CBX5,CHD4,TP53BP1,USP11	4
Cellular Development,Cellular Growth and Proliferation,Nervous System Development and Function	Proliferation of astrocytes	0.000307		0.196	FGF2,KHDRBS1,KRAS,NCAM1,S100B,SOD1	6
Endocrine System Disorders,Organismal Injury and Abnormalities,Reproductive System Disease	Ovarian lesion	0.000309			ABAT,ACYP1,ADNP,AKAP2,ALYREF,BSG,CDH2,CDK1,CDS2,COMT,COX5A,CRKL,DCHS1,DHX8,DNAJA1,DPYSL4,DYNLRB1,EIF4G1,FGF2,FLOT1,FUBP1,FUS,GNA13,GNAI2,GNAS,GPC4,GSTM1,GSTM2,HCFC1,HK1,HSP90B1,INPP4B,JPT1,KPNA2,KRAS,MKI67,MSH2,MTDH,MYH9,NCAM1,NCK2,NUCB1,NUP50,PDAP1,PEA15,PODXL,POLDIP3,PSIP1,PSMB4,QKI,RSL1D1,SERF2,SIN3A,SKP1,SMAD2,SMARCA4,SMC1A,SON,SRSF3,STAT1,STMN1,SWAP70,TIAL1,TOP2A,TOP2B,TYMS,UBE2E3,UBQLN2,VAN…	70
Cell-To-Cell Signaling and Interaction	Detachment of cells	0.000311		0.573	ANXA1,ANXA5,CAPN2,CRKL,FLNA,GNA13,MDK,TLN1	8
Cell-To-Cell Signaling and Interaction,Cellular Compromise	Disassembly of focal adhesions	0.000312		-0.849	FLNA,GNAI2,NCK2,THY1,TLN1	5
Connective Tissue Development and Function,Skeletal and Muscular System Development and Function,Tissue Development	Formation of osteoid	0.000314			CALB1,GNAS	2
Cardiovascular Disease,Cardiovascular System Development and Function,Organ Morphology,Organismal Development,Organismal Injury and Abnormalities,Skeletal and Muscular Disorders	Doxorubicin induced cardiomyopathy	0.000314			TOP2A,TOP2B	2
Cell Cycle	Arrest in G2 phase of endometrial cancer cell lines	0.000314			MSH2,MTDH	2
Infectious Diseases,Inflammatory Disease,Ophthalmic Disease,Organismal Injury and Abnormalities	Staphylococcus epidermidis conjunctivitis	0.000314			TOP2A,TOP2B	2
Infectious Diseases,Inflammatory Disease,Ophthalmic Disease,Organismal Injury and Abnormalities	Haemophilus influenzae conjunctivitis	0.000314			TOP2A,TOP2B	2
Cancer,Organismal Injury and Abnormalities,Renal and Urological Disease	Refractory bladder carcinoma in situ	0.000314			TOP2A,TOP2B	2
Cancer,Endocrine System Disorders,Organismal Injury and Abnormalities,Reproductive System Disease	Refractory testicular tumor	0.000314			TOP2A,TOP2B	2
Infectious Diseases	Gonorrhea	0.000314			TOP2A,TOP2B	2
Nucleic Acid Metabolism,Small Molecule Biochemistry	Biosynthesis of dUMP	0.000314			DUT,TYMS	2
Cell-To-Cell Signaling and Interaction,Cellular Movement,Hematological System Development and Function,Immune Cell Trafficking	Detachment of neutrophils	0.000314			ANXA1,ANXA5	2
Infectious Diseases,Inflammatory Disease,Ophthalmic Disease,Organismal Injury and Abnormalities	Streptococcus mitis conjunctivitis	0.000314			TOP2A,TOP2B	2
Infectious Diseases,Inflammatory Disease,Ophthalmic Disease,Organismal Injury and Abnormalities	Staphylococcus aureus conjunctivitis	0.000314			TOP2A,TOP2B	2
Cellular Movement,Digestive System Development and Function	Cell movement of enterocytes	0.000314			ANXA2,HMGB1	2
Cellular Movement	Anthracycline extravasation	0.000314			TOP2A,TOP2B	2
Infectious Diseases,Inflammatory Disease,Ophthalmic Disease,Organismal Injury and Abnormalities	Corynebacterium propinquum conjunctivitis	0.000314			TOP2A,TOP2B	2
Inflammatory Disease,Neurological Disease,Skeletal and Muscular Disorders	Progressive relapsing multiple sclerosis	0.000314			TOP2A,TOP2B	2
Lipid Metabolism,Molecular Transport,Small Molecule Biochemistry	Accumulation of C16:1 fatty acid	0.000314			HADHA,SCD	2
Cancer,Gastrointestinal Disease,Organismal Injury and Abnormalities	Villous adenoma in cecum	0.000314			GNAS,KRAS	2
Inflammatory Disease,Inflammatory Response,Organismal Injury and Abnormalities,Respiratory Disease	Mild to moderate stage community acquired pneumonia	0.000314			TOP2A,TOP2B	2
Cancer,Hereditary Disorder,Neurological Disease,Organismal Injury and Abnormalities,Renal and Urological Disease	Rhabdoid tumor predisposition syndrome	0.000314			SMARCA4,SMARCB1	2
Cancer,Endocrine System Disorders,Organismal Injury and Abnormalities,Reproductive System Disease	ACTH-secreting pituitary adenoma type 4	0.000314			AIP,GNAS	2
Cardiovascular System Development and Function,Cell Death and Survival,Cellular Development,Organ Morphology,Tissue Development,Tissue Morphology	Regeneration of cardiomyocytes	0.000314			HMGB1,MTPN	2
Cancer,Gastrointestinal Disease,Organismal Injury and Abnormalities	Pyloric-like gland adenoma in duodenum	0.000314			GNAS,KRAS	2
Cell Signaling,Post-Translational Modification,Protein Synthesis	Assembly of exocyst	0.000314			NCAM1,RALB	2
Infectious Diseases,Inflammatory Disease,Ophthalmic Disease,Organismal Injury and Abnormalities	Streptococcus pneumoniae conjunctivitis	0.000314			TOP2A,TOP2B	2
Cancer,Endocrine System Disorders,Gastrointestinal Disease,Organismal Injury and Abnormalities	Cystic tumor of the pancreas	0.000314			GNAS,KRAS	2
Cell Cycle,Gene Expression	Binding of plasmid DNA	0.000314			HMGB1,PCNA	2
Cancer,Organismal Injury and Abnormalities	Rhabdomyosarcoma-like soft tissue sarcoma	0.000314			TOP2A,TOP2B	2
Cancer,Organismal Injury and Abnormalities	Myxoma in fibrous tissue	0.000314			GNAS,KRAS	2
Cell Morphology,Embryonic Development	Surface area of embryonic cell lines	0.000314			CLNS1A,EPB41	2
Cell Morphology,Hair and Skin Development and Function	Surface area of epithelial cell lines	0.000314			CLNS1A,EPB41	2
Cell Morphology,Renal and Urological System Development and Function	Surface area of kidney cell lines	0.000314			CLNS1A,EPB41	2
Cell Morphology,Cellular Assembly and Organization	Size of plasma membrane projections	0.000314			CNP,MYH9	2
Connective Tissue Disorders,Inflammatory Disease,Organismal Injury and Abnormalities,Skeletal and Muscular Disorders	Rheumatic Disease	0.000315		-0.704	ACSL3,ACTL6A,ALDOA,ANXA1,ASNS,ATAT1,CALD1,CAPN2,CHCHD2,CTSB,DEK,EIF1B,FAU,FGF2,FIP1L1,FUBP1,GLRX5,GNAI2,GNAS,GNB2,GPC4,GSTM1,HMGB1,HSP90B1,HSPA1A/HSPA1B,HSPA5,KHSRP,KRAS,MAP4K4,MCM5,MDK,MECP2,MTAP,MYH9,PEA15,PIN1,PSIP1,PXDN,QKI,RAB31,RALA,RALB,RANBP1,SAFB,SEC61A1,SMAD2,SND1,SRSF1,SRSF3,STAT1,STMN1,TIA1,TP53BP1,TXN,TYMS,USP11	56
Embryonic Development,Nervous System Development and Function,Organ Development,Organismal Development,Tissue Development	Development of cerebral cortex	0.000316			ATAT1,CDH2,CRKL,DCX,FGF2,GAP43,MDK,NCAM1,OGA,SOX2,XRCC1,YAP1	12
Developmental Disorder,Hereditary Disorder,Neurological Disease,Organismal Injury and Abnormalities	Familial syndromic intellectual disability	0.000316			CHD4,FLNA,HCFC1,MECP2,PQBP1,RPL10,SIN3A,SMARCA4,SMARCB1,SMARCE1,SMS,SON	12
Cell Death and Survival	Apoptosis of fibroblast cell lines	0.000323		-0.139	CALB1,CDK1,COX5A,EEF1A1,EWSR1,FGF2,FUS,GNA13,GNB2,HSPA5,KRAS,QKI,RALB,RPL10,SMARCB1,STAT1,TOP2A,VPS28,YAP1	19
Cancer,Neurological Disease,Organismal Injury and Abnormalities	Central nervous system cancer	0.000323			ABAT,ACTN1,AKAP12,ALDOA,ANXA1,ATP6V1A,ATP6V1E1,BZW1,CALB1,CTBP2,FGF2,FLNA,FUBP1,GAP43,GNAS,GRK5,HSP90B1,HSPA5,KPNA2,KRAS,MAP2,MAP4K4,MARCKS,MDK,MKI67,MSH2,MYH9,NCAM1,NES,PIN1,PTPRZ1,RBM10,SEC11A,SEC61G,SF3B2,SIN3A,SMAD2,SMARCA4,SMARCB1,SMC1A,SON,SOX2,SRRM2,TAGLN,TLN1,TOP2A,TOP2B,TYMS,YAP1	49
Cellular Function and Maintenance	Endocytosis by tumor cell lines	0.000334	Decreased	-2.178	ATP6V1A,ATP6V1E1,ATP6V1F,EPB41L2,FGF2,SF3B4,SMARCB1,SRSF3	8
Cell-To-Cell Signaling and Interaction,Inflammatory Response	Immune response of tumor cell lines	0.000336		-0.219	ANXA1,CTSB,GNA13,HSP90B1,MSH2,PFN2,RAB31,RALA,RALB,TOP2A,XRCC1	11
Cancer,Neurological Disease,Organismal Injury and Abnormalities	Brain tumor	0.000338			AKAP12,AKAP2,ANXA1,ANXA2,ATP6V1A,BZW1,CALB1,CDK1,CTBP2,CYP51A1,FGF2,FLNA,FUBP1,GNAS,GRK5,HMGB3,HSP90B1,HYOU1,KPNA2,KRAS,MAP2,MKI67,MSH2,NCAM1,PTPRZ1,RBM10,SF3B2,SMAD2,SMARCA4,SMARCB1,SON,SOX2,SRRM2,TAGLN,TLN1,TOP2A,TOP2B,TYMS,UHRF1,YAP1	40
Cell Morphology,Cellular Assembly and Organization,Cellular Function and Maintenance	Reorganization of cytoskeleton	0.000338		-1.066	ADNP,AKAP12,ANXA1,CNP,CRKL,DPYSL2,FGF2,FLNA,HMGB1,KRAS,MARCKS,MYH9,RALA	13
Cellular Compromise,Inflammatory Response	Degranulation of cells	0.000339		-1.486	ACTN1,ALDOA,ANXA1,ANXA2,ANXA5,COTL1,CSTB,CTSB,DBNL,DHCR7,EEF1A1,FLNA,GRK5,HMGB1,HSPA1A/HSPA1B,NCAM1,NCK2,NHLRC2,PAK2,PDAP1,RAB31,RALA,RALB,SLC2A3,SOD1,SURF4,SWAP70,TLN1,TXNDC5	29
DNA Replication, Recombination, and Repair	Transcription-coupled nucleotide-excision repair	0.00034			DDB1,PCNA,RPA1,RPA2,RPA3,TCEA1,XRCC1	7
Cancer,Organismal Injury and Abnormalities,Reproductive System Disease	Germ cell cancer	0.00034			EWSR1,HSP90B1,KRAS,NUDT21,SOX2,TOP2A,TOP2B	7
Cell Morphology,Cellular Assembly and Organization,Cellular Development,Cellular Function and Maintenance,Cellular Growth and Proliferation,Nervous System Development and Function,Organismal Development,Tissue Development	Axonogenesis	0.000365		-0.77	CDH2,CNP,DPYSL2,FGF2,FLOT1,GAP43,MAP2,MID1,PTPRZ1,RUFY3,S100B,SOD1,STMN1,THY1,TOP2B	15
Cancer,Organismal Injury and Abnormalities	Metastasis of cells	0.000371		1.072	ANXA1,CAPN2,CDH2,CTSB,DPYSL4,FGF2,HNRNPAB,PCNA,PDCD5,PTPRZ1,RALB,SH3BGRL,SMAD2,SND1,SRSF6,THY1,TLN1,TP53BP1,YAP1	19
Cell Death and Survival	Cell death of carcinoma cell lines	0.000372		1.321	ANXA2,COX6B1,CSNK2A1,CTSB,FGF2,HK1,HSPA5,KRAS,MDK,MSH2,MTDH,PEA15,RPA2,SCD,SOD1,SRSF1,STAT1,THY1,XRCC1,YAP1	20
Cancer,Organismal Injury and Abnormalities,Respiratory Disease	Advanced lung cancer	0.000374		0.684	AKAP12,ANXA1,ANXA2,CTNND1,CTSB,DPYSL3,EEF1A1,HSP90B1,HSPA1A/HSPA1B,KRAS,PTPRZ1,SEC61G,SND1,TOP2A,TOP2B,TYMS	16
Cancer,Organismal Injury and Abnormalities,Reproductive System Disease	Germ cell tumor	0.000375			EWSR1,FGF2,HSP90B1,KRAS,NUDT21,PIN1,SOX2,TOP2A,TOP2B	9
Cancer,Endocrine System Disorders,Organismal Injury and Abnormalities,Reproductive System Disease	Pituitary gland tumor	0.000377			AIP,ANXA2,DPYSL4,DUT,GNAS,HMGB2,NCAM1,SMARCA4,SOX2,SRSF1,THY1,TYMS	12
Cancer,Neurological Disease,Organismal Injury and Abnormalities	Cerebellar neoplasm	0.000377			CALB1,GNAS,HSP90B1,KRAS,SF3B2,SMARCA4,SMARCB1,SOX2,TOP2A,TOP2B,TYMS,YAP1	12
Cell Death and Survival,Cellular Function and Maintenance	Clearance of blood cells	0.000377			ANXA1,FLNA,HMGB1,PAK2	4
Infectious Diseases	Candidiasis	0.000377			ANXA1,CYP51A1,STAT1,TYMS	4
Cancer,Gastrointestinal Disease,Organismal Injury and Abnormalities	Colon cancer	0.00038			ACYP1,ADD1,ADNP,AKAP12,AKAP2,ALDOA,ANXA1,ARL2,ASNS,ATAT1,ATP6V1E1,ATP6V1F,BCAM,BDH2,BTF3L4,BZW1,CALD1,CANX,CARS,CBS/CBSL,CBX1,CBX2,CBX3,CBX5,CDH2,CHD4,CHMP1A,CIRBP,CMAS,CNP,CTBP1,CTBP2,CTNND1,CTSB,DBI,DCHS1,DCTN6,DCX,DCXR,DDX17,DDX21,DDX5,DNAJA1,EEF1A1,EIF4G1,EIF5,EPB41,EPB41L2,FIP1L1,FKBP8,FLNA,FUBP1,FUS,GNA11,GNA13,GNAS,GNB1,GRK5,GSTM1,HADHA,HCFC1,HDGF,HDLBP,HIST1H1B,HIST1H1E,HMGB1,HMGB2,HMGB3,…	148
Cell Cycle	Arrest in interphase of tumor cell lines	0.000387			AASDHPPT,ANXA2,CBX1,CDK1,CSNK2A1,DCX,DDB1,FGF2,MSH2,MTDH,OGA,PDCD6,RPA1,SMARCB1,SRSF3,TP53BP1,TYMS,XRCC1	18
Cell Cycle	Entry into interphase	0.000387		-1.054	CBX2,CDK1,CSTB,FGF2,GTF2I,KRAS,MCM7,PEA15,RPA2,SMARCB1,UHRF1	11
Dermatological Diseases and Conditions,Organismal Injury and Abnormalities	Psoriasis	0.000389			ANXA1,ANXA2,CBX3,CSTB,CTSB,EEF1A1,EIF5,FADS2,GARS,GSTM1,HSPA5,HSPH1,KPNA2,MARCKS,MECP2,MFSD10,MKI67,PCBD1,PCNA,PEX19,PON2,RANBP1,SEC61B,SEC61G,SPC25,SRSF9,STAT1,TAGLN	28
Cell Death and Survival,Organismal Injury and Abnormalities,Renal and Urological Disease	Cell death of kidney cells	0.000392		-1.295	CALB1,CDK1,DDX17,EEF1A1,FGF2,GNA13,GNB2,HK1,HSPA1A/HSPA1B,HSPA5,HYOU1,KRAS,NRGN,PAK2,PEA15,PSIP1,RALB,SOD1,STMN1,YAP1	20
Cancer,Endocrine System Disorders,Organismal Injury and Abnormalities	Development of endocrine gland tumor	0.000396		1.153	CTSB,GNAS,GSTM1,HSP90B1,KRAS,MKI67,MSH2,SMARCA4,TOP2A,TOP2B	10
Cancer,Hematological Disease,Immunological Disease,Organismal Injury and Abnormalities	Low-grade lymphoma	0.000401			AMPH,ANXA2,CALD1,CBX2,CDK1,COMT,CTBP1,CTBP2,ELOC,EWSR1,FUBP1,FUS,GNB1,GTF2I,KPNA2,KRAS,PCNA,PPP6R3,PSIP1,PTPRZ1,RALA,RBM4,RPS15,SMARCA4,TOP2A,TOP2B,ZC2HC1A	27
Cardiovascular System Development and Function	Morphology of cardiovascular system	0.000407			AKAP12,ATP6V1E1,BCAM,CAPN2,CBS/CBSL,CDH2,CDS2,CRKL,CSNK2A1,CTSB,CYP51A1,DCHS1,FGF2,FLNA,FUBP1,GLRX5,GNA11,GNA13,GNAI2,GNAS,GRK5,HADHA,HMGB1,HSP90B1,KRAS,LPL,MDK,MTPN,MYH9,NDUFS6,SLC25A4,SMAD2,SMARCA4,SRSF10,TLN1,TMPO,TOP2A,TOP2B,TXN,TXN2,YAP1	41
Cell Death and Survival,Organismal Injury and Abnormalities,Renal and Urological Disease	Cell death of kidney cell lines	0.00041		-1.436	CALB1,CDK1,DDX17,EEF1A1,GNA13,GNB2,HK1,HSPA1A/HSPA1B,HSPA5,HYOU1,KRAS,NRGN,PAK2,PEA15,PSIP1,RALB,SOD1,YAP1	18
Cancer,Endocrine System Disorders,Organismal Injury and Abnormalities,Respiratory Disease	Lung neuroendocrine carcinoma	0.000413			GLRX5,GSTM1,HSP90B1,KHDRBS1,KRAS,NCAM1,PDCD6,SMARCA4,SOX2,TOP2A,TOP2B,TYMS,ZC3H4	13
Endocrine System Development and Function,Tissue Development	Formation of endocrine gland	0.000418			ANXA1,CALB1,CBX2,CRKL,MDK,SMAD2	6
Digestive System Development and Function,Gastrointestinal Disease,Hepatic System Development and Function,Hepatic System Disease,Organ Morphology,Organismal Development,Organismal Injury and Abnormalities	Abnormal morphology of liver	0.000419			BSG,CBS/CBSL,CRKL,EWSR1,FADS2,FUBP1,HADHA,KRAS,LPL,NCOA5,SAFB,SCP2,SMAD2,STAT1,YAP1	15
Cancer,Endocrine System Disorders,Organismal Injury and Abnormalities	Benign neoplasm of endocrine gland	0.00043			AIP,ANXA2,ANXA5,CTSB,DPYSL4,DUT,GNAS,HMGB2,NCAM1,SOX2,SRSF1,THY1,TYMS	13
Cellular Development	Differentiation of induced pluripotent stem cells	0.00043			CHCHD2,FGF2,PIN1	3
Protein Degradation,Protein Synthesis	Damage of protein	0.00043			HSP90B1,HSPA5,SOD1	3
