# Supplementary material for: Dysregulation of Ephrin receptor and PPAR signaling pathways in neural progenitor cells infected by Zika virus
Source: Emerg Microbes Infect. 2020 Sep 20;9(1):2046–60. doi: 10.1080/22221751.2020.1818631 (PMC7534353; doi:10.1080/22221751.2020.1818631)
Supplement: Table_S4.xlsx [file TEMI_A_1818631_SM7170.xlsx]

## Sheet: Table S4
Pathway identified in our dataset	GPCR receptor	Reference
IL8 signaling	CXCR1, CXCR2	1
α-Adrenergic signaling	α-adrenergic receptor	2
CXCR4 signaling	CXCR4	3
CCR3 signaling in Eosinophils	CCR3	4
Apelin Receptor signaling	Apelin	5
fMLP Signaling in Neutrophils	fMLP	6
GnRH signaling	GnRH	7
Thrombin signaling	Protease Activated receptors	8
Antiproliferetive role of Somastatin Receptor 2	Somastatin Receptor 2	9
Endothelin-1 signaling	Endothelin-1 receptor	10
References
1. Raghuwanshi SK, Su Y, Singh V, Haynes K, Richmond A, Richardson RM. The chemokine receptors CXCR1 and CXCR2 couple to distinct G protein-coupled receptor kinases to mediate and regulate leukocyte functions. J Immunol. 2012 Sep 15;189(6):2824-32. 2. Cotecchia S. The alpha1-adrenergic receptors: diversity of signaling networks and regulation. J Recept Signal Transduct Res. 2010 Dec;30(6):410-9. …
