# Supplementary material for: Dysregulation of Ephrin receptor and PPAR signaling pathways in neural progenitor cells infected by Zika virus
Source: Emerg Microbes Infect. 2020 Sep 20;9(1):2046–60. doi: 10.1080/22221751.2020.1818631 (PMC7534353; doi:10.1080/22221751.2020.1818631)
Supplement: Table_S3_2nd_revision.xls [file TEMI_A_1818631_SM7169.xls]

## Sheet: Signaling Pathways - IPA (48h)
© 2000-2019 QIAGEN. All rights reserved.
Ingenuity Canonical Pathways	-log(p-value)	Ratio	z-score	Molecules
Cell Cycle Control of Chromosomal Replication	8.46	0.196	N/A	CDK1,MCM2,MCM5,MCM6,MCM7,PCNA,RPA1,RPA2,RPA3,TOP2A,TOP2B
Protein Ubiquitination Pathway	3.96	0.0554	N/A	DNAJA1,DNAJC8,ELOB,ELOC,HSP90B1,HSPA13,HSPA1A/HSPA1B,HSPA5,HSPH1,PSMB4,PSMD5,SKP1,UBE2E3,USO1,USP11
DNA Methylation and Transcriptional Repression Signaling	3.51	0.147	N/A	CHD4,MECP2,RBBP4,RBBP7,SIN3A
Estrogen Receptor Signaling	3.11	0.0657	N/A	CTBP1,CTBP2,DDX5,HNRNPD,KRAS,RALA,RALB,SMARCA4,TAF15
Hereditary Breast Cancer Signaling	2.74	0.0581	N/A	CDK1,KRAS,MSH2,RALA,RALB,RPA1,SMARCA4,SMARCB1,SMARCE1
Mismatch Repair in Eukaryotes	2.58	0.188	N/A	MSH2,PCNA,RPA1
Vitamin-C Transport	2.58	0.188	N/A	SLC2A1,SLC2A3,TXN
Unfolded protein response	2.51	0.0893	N/A	CANX,HSP90B1,HSPA1A/HSPA1B,HSPA5,HSPH1
Glucocorticoid Receptor Signaling	2.38	0.04	N/A	ANXA1,HMGB1,HSP90B1,HSPA1A/HSPA1B,HSPA5,KRAS,RALA,RALB,SMAD2,SMARCA4,SMARCB1,SMARCE1,STAT1,TAF15
Chronic Myeloid Leukemia Signaling	2.33	0.0603	N/A	CRKL,CTBP1,CTBP2,KRAS,RALA,RALB,SIN3A
Phagosome Maturation	2.3	0.0541	N/A	ATP6V1A,ATP6V1E1,ATP6V1F,CANX,CTSB,DYNC1LI2,DYNLRB1,VPS28
Granzyme A Signaling	2.3	0.15	N/A	HIST1H1B,HIST1H1E,HMGB2
Breast Cancer Regulation by Stathmin1	2.28	0.0465	N/A	CDK1,GNA13,GNAI2,GNAS,GNB1,GNB2,KRAS,RALA,RALB,STMN1
Epithelial Adherens Junction Signaling	2.22	0.0523	N/A	ACTN1,CDH2,CTNNA1,CTNND1,KRAS,MYH9,RALA,RALB
HIF1α Signaling	2.08	0.0543	N/A	ELOB,ELOC,KRAS,RALA,RALB,SLC2A1,SLC2A3
Adipogenesis pathway	2	0.0522	N/A	CTBP1,CTBP2,FGF2,LPL,RBBP4,RBBP7,SIN3A
FAK Signaling	1.86	0.0545	N/A	CAPN2,KRAS,PAK2,RALA,RALB,TLN1
G Protein Signaling Mediated by Tubby	1.76	0.0968	N/A	GNAS,GNB1,GNB2
BER pathway	1.74	0.167	N/A	PCNA,XRCC1
Germ Cell-Sertoli Cell Junction Signaling	1.71	0.0426	N/A	ACTN1,CDH2,CTNNA1,CTNND1,KRAS,PAK2,RALA,RALB
Semaphorin Signaling in Neurons	1.66	0.0667	N/A	DPYSL2,DPYSL3,DPYSL4,PAK2
Nucleotide Excision Repair Pathway	1.62	0.0857	N/A	RPA1,RPA2,RPA3
Systemic Lupus Erythematosus Signaling	1.56	0.0377	N/A	KRAS,PRPF31,RALA,RALB,SF3B4,SNRNP40,SNRPA,SNRPC,SNRPD3
Molecular Mechanisms of Cancer	1.55	0.0323	N/A	CDK1,CTNNA1,CTNND1,GNA11,GNA13,GNAI2,GNAS,KRAS,PAK2,RALA,RALB,SIN3A,SMAD2
Axonal Guidance Signaling	1.46	0.0299	N/A	CHMP1A,CRKL,DPYSL2,GNA11,GNA13,GNAI2,GNAS,GNB1,GNB2,KRAS,NCK2,PAK2,PFN2,RALA,RALB
RAN Signaling	1.45	0.118	N/A	KPNA2,RANBP1
Prostate Cancer Signaling	1.39	0.0472	N/A	HSP90B1,KRAS,RALA,RALB,SIN3A
GADD45 Signaling	1.36	0.105	N/A	CDK1,PCNA
RhoGDI Signaling	2.3	0.05	2	CDH2,GNA11,GNA13,GNAI2,GNAS,GNB1,GNB2,PAK2,PIP4K2B
Cell Cycle: G2/M DNA Damage Checkpoint Regulation	1.96	0.0816	2	CDK1,SKP1,TOP2A,TOP2B
Apoptosis Signaling	2.07	0.0606	1.342	CAPN2,CDK1,KRAS,MAP4K4,RALA,RALB
PPAR Signaling	2.59	0.0673	1.134	AIP,HSP90B1,KRAS,MAP4K4,RALA,RALB,SNW1
Superpathway of Cholesterol Biosynthesis	2.84	0.143	1	CYP51A1,DHCR7,HADHA,MSMO1
PPARα/RXRα Activation	2.68	0.0529	1	AIP,GNA11,GNAS,HSP90B1,KRAS,LPL,MAP4K4,RALA,RALB,SMAD2
BAG2 Signaling Pathway	3.02	0.116	0.447	ANXA2,CTSB,HSPA1A/HSPA1B,HSPA5,PSMF1
Cholesterol Biosynthesis I	2.86	0.231	0	CYP51A1,DHCR7,MSMO1
Cholesterol Biosynthesis II (via 24,25-dihydrolanosterol)	2.86	0.231	0	CYP51A1,DHCR7,MSMO1
Cholesterol Biosynthesis III (via Desmosterol)	2.86	0.231	0	CYP51A1,DHCR7,MSMO1
Role of BRCA1 in DNA Damage Response	2.52	0.075	0	MSH2,RPA1,SMARCA4,SMARCB1,SMARCE1,STAT1
Aldosterone Signaling in Epithelial Cells	2.4	0.0517	0	DNAJA1,DNAJC8,HSP90B1,HSPA13,HSPA1A/HSPA1B,HSPA5,HSPH1,KRAS,PIP4K2B
Zymosterol Biosynthesis	2.35	0.333	0	CYP51A1,MSMO1
IL-1 Signaling	2.25	0.0659	0	GNA11,GNA13,GNAI2,GNAS,GNB1,GNB2
ATM Signaling	2.12	0.0619	0	CBX1,CBX3,CBX5,CDK1,SMC1A,TP53BP1
Ketogenesis	1.89	0.2	0	BDH2,HADHA
Ketolysis	1.89	0.2	0	BDH2,HADHA
UDP-N-acetyl-D-galactosamine Biosynthesis II	1.81	0.182	0	GNPDA1,HK1
Acyl Carrier Protein Metabolism	1.75	1	0	AASDHPPT
Asparagine Biosynthesis I	1.75	1	0	ASNS
Fatty Acid β-oxidation I	1.73	0.0938	0	ACSL3,HADHA,SCP2
Oleate Biosynthesis II (Animals)	1.67	0.154	0	FADS2,SCD
Neuregulin Signaling	1.55	0.0521	0	CRKL,HSP90B1,KRAS,RALA,RALB
Remodeling of Epithelial Adherens Junctions	1.47	0.058	0	ACTN1,CTNNA1,CTNND1,RALA
Androgen Signaling	1.46	0.0441	0	GNA11,GNA13,GNAI2,GNAS,GNB1,GNB2
β-alanine Degradation I	1.45	0.5	0	ABAT
Spermine Biosynthesis	1.45	0.5	0	SMS
S-methyl-5'-thioadenosine Degradation II	1.45	0.5	0	MTAP
L-DOPA Degradation	1.45	0.5	0	COMT
Cysteine Biosynthesis/Homocysteine Degradation	1.45	0.5	0	CBS/CBSL
γ-linolenate Biosynthesis II (Animals)	1.45	0.118	0	ACSL3,FADS2
Actin Nucleation by ARP-WASP Complex	1.41	0.0556	0	KRAS,NCK2,RALA,RALB
Valine Degradation I	1.4	0.111	0	ABAT,HADHA
Aryl Hydrocarbon Receptor Signaling	1.37	0.042	0	AIP,GSTM1,GSTM2,HSP90B1,MCM7,SMARCA4
IL-2 Signaling	1.35	0.0533	0	CSNK2A1,KRAS,RALA,RALB
FAT10 Cancer Signaling Pathway	1.32	0.0652	0	EEF1A1,PCNA,SMAD2
PFKFB4 Signaling Pathway	1.32	0.0652	0	FGF2,GNAS,HK1
EIF2 Signaling	2.52	0.0474	-0.378	EIF4G1,EIF5,FAU,HSPA5,KRAS,RALA,RALB,RPL10,RPL35,RPL36A,RPS15
Regulation of Cellular Mechanics by Calpain Protease	3.78	0.106	-0.447	ACTN1,CAPN2,CDK1,KRAS,RALA,RALB,TLN1
Tec Kinase Signaling	2.3	0.05	-1	GNA11,GNA13,GNAI2,GNAS,GNB1,GNB2,GTF2I,PAK2,STAT1
Oncostatin M Signaling	2.16	0.093	-1	KRAS,RALA,RALB,STAT1
Pancreatic Adenocarcinoma Signaling	1.63	0.0484	-1	KRAS,PLD3,RALA,SIN3A,SMAD2,STAT1
CNTF Signaling	1.37	0.0541	-1	KRAS,RALA,RALB,STAT1
Thrombopoietin Signaling	1.35	0.0533	-1	KRAS,RALA,RALB,STAT1
Endometrial Cancer Signaling	1.35	0.0533	-1	CTNNA1,KRAS,RALA,RALB
Paxillin Signaling	2.17	0.0565	-1.134	ACTN1,KRAS,NCK2,PAK2,RALA,RALB,TLN1
Actin Cytoskeleton Signaling	2.99	0.0513	-1.265	ACTN1,CRKL,FGF2,FLNA,GNA13,KRAS,MYH9,PAK2,PFN2,RALA,RALB,TLN1
Integrin Signaling	2.1	0.0437	-1.265	ACTN1,CAPN2,CRKL,KRAS,NCK2,PAK2,PFN2,RALA,RALB,TLN1
Signaling by Rho Family GTPases	1.75	0.0386	-1.342	CDH2,GNA11,GNA13,GNAI2,GNAS,GNB1,GNB2,PAK2,PIP4K2B,STMN1
IL-3 Signaling	1.6	0.0538	-1.342	CRKL,KRAS,RALA,RALB,STAT1
P2Y Purigenic Receptor Signaling Pathway	1.37	0.042	-1.342	GNAI2,GNB1,GNB2,KRAS,RALA,RALB
Sirtuin Signaling Pathway	1.8	0.0377	-1.414	HIST1H1B,HIST1H1E,NDUFA12,NDUFS6,SLC25A4,SLC2A1,SMARCA5,SOD1,TIMM13,TOMM40,TP53BP1
PDGF Signaling	2.03	0.0594	-1.633	CRKL,CSNK2A1,KRAS,RALA,RALB,STAT1
Colorectal Cancer Metastasis Signaling	1.3	0.0337	-1.633	GNAS,GNB1,GNB2,KRAS,MSH2,RALA,RALB,SMAD2,STAT1
Cardiac Hypertrophy Signaling	1.42	0.0354	-1.89	GNA11,GNA13,GNAI2,GNAS,GNB1,GNB2,KRAS,RALA,RALB
Pyrimidine Deoxyribonucleotides De Novo Biosynthesis I	3.18	0.174	-2	AK4,CMPK1,DUT,TYMS
Renal Cell Carcinoma Signaling	2.87	0.0753	-2	ELOB,ELOC,KRAS,PAK2,RALA,RALB,SLC2A1
NRF2-mediated Oxidative Stress Response	2.41	0.0485	-2	DNAJA1,DNAJC8,GSTM1,GSTM2,KRAS,RALA,RALB,SOD1,TXN,UBE2E3
Antiproliferative Role of Somatostatin Receptor 2	1.66	0.0556	-2	GNB1,GNB2,KRAS,RALA,RALB
Bladder Cancer Signaling	1.53	0.0515	-2	FGF2,KRAS,RALA,RALB,SIN3A
ERK5 Signaling	1.41	0.0556	-2	GNA13,KRAS,RALA,RALB
Agrin Interactions at Neuromuscular Junction	1.3	0.0513	-2	KRAS,PAK2,RALA,RALB
Ephrin B Signaling	3.54	0.0972	-2.236	GNA11,GNA13,GNAI2,GNAS,GNB1,GNB2,NCK2
α-Adrenergic Signaling	2.82	0.0737	-2.236	GNAI2,GNAS,GNB1,GNB2,KRAS,RALA,RALB
CCR3 Signaling in Eosinophils	2.45	0.0571	-2.236	GNAI2,GNAS,GNB1,GNB2,KRAS,PAK2,RALA,RALB
Apelin Adipocyte Signaling Pathway	1.86	0.0625	-2.236	GNA11,GNAI2,GSTM1,GSTM2,SOD1
CREB Signaling in Neurons	1.74	0.0405	-2.236	GNA11,GNA13,GNAI2,GNAS,GNB1,GNB2,KRAS,RALA,RALB
Salvage Pathways of Pyrimidine Ribonucleotides	1.53	0.0515	-2.236	AK4,CDK1,CMPK1,GRK5,PAK2
ErbB Signaling	1.35	0.0459	-2.236	KRAS,NCK2,PAK2,RALA,RALB
PAK Signaling	1.31	0.0446	-2.236	KRAS,NCK2,PAK2,RALA,RALB
Gαi Signaling	2.16	0.056	-2.449	GNAI2,GNAS,GNB1,GNB2,KRAS,RALA,RALB
fMLP Signaling in Neutrophils	2.03	0.053	-2.449	GNAI2,GNAS,GNB1,GNB2,KRAS,RALA,RALB
Thrombin Signaling	1.73	0.0404	-2.449	GNA11,GNA13,GNAI2,GNAS,GNB1,GNB2,KRAS,RALA,RALB
Phospholipase C Signaling	1.39	0.035	-2.449	GNA13,GNAS,GNB1,GNB2,KRAS,MARCKS,PLD3,RALA,RALB
SAPK/JNK Signaling	2.35	0.0609	-2.646	CRKL,GNA13,GNB1,KRAS,MAP4K4,RALA,RALB
Role of NFAT in Regulation of the Immune Response	2.07	0.0459	-2.646	GNA11,GNA13,GNAI2,GNAS,GNB1,GNB2,KRAS,RALA,RALB
Apelin Endothelial Signaling Pathway	2.07	0.0538	-2.646	GNA11,GNA13,GNAI2,GNAS,KRAS,RALA,RALB
NER Pathway	4.82	0.0971	-2.828	CETN2,DDB1,PCNA,RPA1,RPA2,RPA3,TCEA1,TOP2A,TOP2B,XRCC1
G Beta Gamma Signaling	3.48	0.0738	-2.828	GNA11,GNA13,GNAI2,GNAS,GNB1,GNB2,KRAS,RALA,RALB
CXCR4 Signaling	2.78	0.0546	-2.828	GNA11,GNA13,GNAI2,GNAS,GNB1,GNB2,KRAS,PAK2,RALA,RALB
GNRH Signaling	1.91	0.0462	-2.828	GNA11,GNAI2,GNAS,GNB1,KRAS,PAK2,RALA,RALB
Endothelin-1 Signaling	1.53	0.0392	-2.828	GNA11,GNA13,GNAI2,GNAS,KRAS,PLD3,RALA,RALB
IL-8 Signaling	3.31	0.0558	-3.317	CSTB,GNA13,GNAI2,GNAS,GNB1,GNB2,KRAS,MAP4K4,PAK2,PLD3,RALA,RALB
Ephrin Receptor Signaling	4.68	0.0722	-3.464	CRKL,GNA11,GNA13,GNAI2,GNAS,GNB1,GNB2,KRAS,MAP4K4,NCK2,PAK2,RALA,RALB

## Sheet: GPCR cross talk cell pathways
Pathway	Reference
Ephrin receptor signaling	Lu Q, Sun EE, Klein RS, Flanagan JG. Ephrin-B reverse signaling is mediated by a novel PDZ-RGS protein and selectively inhibits G protein-coupled chemoattraction. Cell. 2001 Apr 6;105(1):69-79
SAPK/JNK signaling	Zeke A, Misheva M, Remenyi A, Bogoyevitch MA. JNK Signaling: Regulation and Functions Based on Complex Protein-Protein Partnerships. Microbiol Mol Biol Rev. 2016 Jul 27;80(3):793-835
Tec Kinase signaling	Takesono A, Finkelstein LD, Schwartzberg PL. Beyond calcium: new signaling pathways for Tec family kinases. J Cell Sci. 2002 Aug 1;115(Pt 15):3039-48
IL-1 signaling	Mangmool S, Kurose H. G(i/o) protein-dependent and -independent actions of Pertussis Toxin (PTX). Toxins (Basel). 2011 Jul;3(7):884-99
RhoGDI signaling	Cook DR, Rossman KL, Der CJ. Rho guanine nucleotide exchange factors: regulators of Rho GTPase activity in development and disease. Oncogene. 2014 Jul 31;33(31):4021-35
Phospholipase C signaling	Selbie LA, Hill SJ. G protein-coupled-receptor cross-talk: the fine-tuning of multiple receptor-signalling pathways. Trends Pharmacol Sci. 1998 Mar;19(3):87-93
