# Supplementary material for: Dysregulation of Ephrin receptor and PPAR signaling pathways in neural progenitor cells infected by Zika virus
Source: Emerg Microbes Infect. 2020 Sep 20;9(1):2046–60. doi: 10.1080/22221751.2020.1818631 (PMC7534353; doi:10.1080/22221751.2020.1818631)
Supplement: Table_S2_revised_.xlsx [file TEMI_A_1818631_SM7168.xlsx]

## Sheet: 24 hpi
Proteins significantly differentially expressed at 24 hpi
Accession	Description	IC Ratio	Per_CV_Infected	Per_CV_Control
P17677-2	Isoform 2 of Neuromodulin [OS=Homo sapiens]	5.27839	6.88069	40.7935
P02795	metallothionein-2 [OS=Homo sapiens]	4.25596	13.4959	11.9703
P02042	Hemoglobin subunit delta [OS=Homo sapiens]	4.01196	13.5112	64.4018
O60568	Procollagen-lysine,2-oxoglutarate 5-dioxygenase 3 [OS=Homo sapiens]	4.00051	23.5131	70.9251
P13987	CD59 glycoprotein [OS=Homo sapiens]	3.99995	8.82212	66.2907
Q01813	ATP-dependent 6-phosphofructokinase, platelet type [OS=Homo sapiens]	3.71395	20.1777	36.1027
O75369-8	Isoform 8 of Filamin-B [OS=Homo sapiens]	2.86145	9.87396	9.4746
Q14315	Filamin-C [OS=Homo sapiens]	2.8439	11.6592	25.5779
P02751-15	Isoform 15 of Fibronectin [OS=Homo sapiens]	2.65227	14.6164	13.4851
P07951-2	Isoform 2 of Tropomyosin beta chain [OS=Homo sapiens]	2.62612	18.0881	23.0686
P06756	Integrin alpha-V [OS=Homo sapiens]	2.31637	13.1985	56.8588
Q9UM47	Neurogenic locus notch homolog protein 3 [OS=Homo sapiens]	2.2818	24.849	23.9372
Q8WX93-1	palladin [OS=Homo sapiens]	2.26	22.9064	36.5874
Q9NR30-1	Nucleolar RNA helicase 2 [OS=Homo sapiens]	2.23189	9.89177	10.1263
Q9UMY1-1	Nucleolar protein 7 [OS=Homo sapiens]	2.20724	14.6468	41.9944
Q14192	Four and a half LIM domains protein 2 [OS=Homo sapiens]	2.19619	17.5123	34.6036
Q16626	Male-enhanced antigen 1 [OS=Homo sapiens]	2.18114	16.566	44.9192
P06748-3	Isoform 3 of Nucleophosmin [OS=Homo sapiens]	2.05376	11.9561	27.2917
O60613-1	selenoprotein F [OS=Homo sapiens]	2.01868	7.35192	11.6403
P20810-6	Isoform 6 of Calpastatin [OS=Homo sapiens]	2.01029	11.0667	26.3974
Q9Y3D8	Adenylate kinase isoenzyme 6 [OS=Homo sapiens]	1.97424	14.9519	27.2385
P62910	60S ribosomal protein L32 [OS=Homo sapiens]	1.86765	7.942	13.2911
P00505	Aspartate aminotransferase, mitochondrial [OS=Homo sapiens]	1.83252	10.345	34.6968
Q8IVM0-2	Isoform 2 of Coiled-coil domain-containing protein 50 [OS=Homo sapiens]	1.78129	16.9601	30.3492
Q16270-1	Insulin-like growth factor-binding protein 7 [OS=Homo sapiens]	1.77425	18.7349	21.6304
O00151	PDZ and LIM domain protein 1 [OS=Homo sapiens]	1.73944	16.0382	26.9816
P62861	40S ribosomal protein S30 [OS=Homo sapiens]	1.73674	7.29091	3.20396
P37802-2	Isoform 2 of Transgelin-2 [OS=Homo sapiens]	1.715	14.0757	8.56266
Q02952-1	A-kinase anchor protein 12 [OS=Homo sapiens]	1.70804	6.29938	8.87437
P11388-4	Isoform 4 of DNA topoisomerase 2-alpha [OS=Homo sapiens]	1.69558	14.6031	26.8868
P40222	alpha-taxilin [OS=Homo sapiens]	1.66244	8.33787	22.2646
O95347-1	structural maintenance of chromosomes protein 2 [OS=Homo sapiens]	1.62207	6.85911	21.7351
P31689	DnaJ homolog subfamily A member 1 [OS=Homo sapiens]	1.60285	12.214	18.2435
Q01995	transgelin [OS=Homo sapiens]	1.5872	3.91831	4.22372
P47914	60S ribosomal protein L29 [OS=Homo sapiens]	1.57979	8.38644	10.4095
P05937	Calbindin [OS=Homo sapiens]	1.55916	13.2829	21.3599
Q9HAV4	exportin-5 [OS=Homo sapiens]	1.55181	13.5553	21.1495
P55010	Eukaryotic translation initiation factor 5 [OS=Homo sapiens]	1.51828	6.76066	17.9395
Q9UHD1	cysteine and histidine-rich domain-containing protein 1 [OS=Homo sapiens]	1.50209	6.9116	9.20801
Q14978-2	Isoform Beta of Nucleolar and coiled-body phosphoprotein 1 [OS=Homo sapiens]	1.47692	5.695	16.2228
P52951	Homeobox protein GBX-2 [OS=Homo sapiens]	1.47638	10.9348	13.6594
Q9H3K6-1	bola-like protein 2 [OS=Homo sapiens]	1.474	6.42403	19.4381
Q96MC2	Dynein regulatory complex protein 1 [OS=Homo sapiens]	1.46941	6.80689	21.908
O00764-1	Pyridoxal kinase [OS=Homo sapiens]	1.46741	9.83174	17.2272
P52292	Importin subunit alpha-1 [OS=Homo sapiens]	1.46183	4.0899	14.8248
P08708	40S ribosomal protein S17 [OS=Homo sapiens]	1.45782	8.74628	7.92801
P12814-3	Isoform 3 of Alpha-actinin-1 [OS=Homo sapiens]	1.43224	4.23712	6.0049
Q92598	Heat shock protein 105 kDa [OS=Homo sapiens]	1.42446	8.27721	10.1206
Q9Y3U8	60S ribosomal protein L36 [OS=Homo sapiens]	1.40933	4.43602	8.93821
P08195-4	Isoform 4 of 4F2 cell-surface antigen heavy chain [OS=Homo sapiens]	1.40909	6.34879	6.26658
O00461	Golgi integral membrane protein 4 [OS=Homo sapiens]	1.38593	9.8727	9.4829
P00338-3	Isoform 3 of L-lactate dehydrogenase A chain [OS=Homo sapiens]	1.37112	4.79613	3.64731
O60869-1	Endothelial differentiation-related factor 1 [OS=Homo sapiens]	1.36172	12.3926	10.644
O60493-1	sorting nexin-3 [OS=Homo sapiens]	1.35716	7.01556	6.8967
P35579-1	Myosin-9 [OS=Homo sapiens]	1.34868	8.05599	7.63295
Q15287-1	RNA-binding protein with serine-rich domain 1 [OS=Homo sapiens]	1.32945	9.69355	9.81698
O76021	Ribosomal L1 domain-containing protein 1 [OS=Homo sapiens]	1.3281	8.6049	14.0399
P62750	60S ribosomal protein L23a [OS=Homo sapiens]	1.31478	6.38611	4.78112
O75822	Eukaryotic translation initiation factor 3 subunit J [OS=Homo sapiens]	1.31373	4.56154	8.98787
Q01469	Fatty acid-binding protein, epidermal [OS=Homo sapiens]	1.31053	10.0255	7.50645
Q15181	Inorganic pyrophosphatase [OS=Homo sapiens]	1.30354	5.1937	6.96092
Q96A49	Synapse-associated protein 1 [OS=Homo sapiens]	1.30241	7.47469	12.3962
P84098	60S ribosomal protein L19 [OS=Homo sapiens]	1.29972	5.46093	5.70972
P30050-1	60S ribosomal protein L12 [OS=Homo sapiens]	1.29122	3.90388	7.35742
P05387	60S acidic ribosomal protein P2 [OS=Homo sapiens]	1.29067	5.52398	8.80547
P39019	40S ribosomal protein S19 [OS=Homo sapiens]	1.28899	4.64881	4.50554
P36578	60S ribosomal protein L4 [OS=Homo sapiens]	1.28537	4.74741	5.96174
P07919	Cytochrome b-c1 complex subunit 6, mitochondrial [OS=Homo sapiens]	1.27939	4.12256	14.288
P24534	Elongation factor 1-beta [OS=Homo sapiens]	1.27628	4.11221	4.45855
P61254	60S ribosomal protein L26 [OS=Homo sapiens]	1.27559	7.29355	9.40936
P42766	60S ribosomal protein L35 [OS=Homo sapiens]	1.27316	8.69257	8.47942
P51572-2	Isoform 2 of B-cell receptor-associated protein 31 [OS=Homo sapiens]	1.27303	7.5366	3.62328
Q14444-1	Caprin-1 [OS=Homo sapiens]	1.27138	4.47259	2.34761
P06753-2	Isoform 2 of Tropomyosin alpha-3 chain [OS=Homo sapiens]	1.2709	8.97168	3.71629
Q9UMY4-1	Sorting nexin-12 [OS=Homo sapiens]	1.26823	7.36744	10.363
P62424	60S ribosomal protein L7a [OS=Homo sapiens]	1.26327	5.88482	4.775
P12270	Nucleoprotein TPR [OS=Homo sapiens]	1.26262	6.4951	4.81121
P67936	Tropomyosin alpha-4 chain [OS=Homo sapiens]	1.26089	5.84168	5.32001
P09493-3	Isoform 3 of Tropomyosin alpha-1 chain [OS=Homo sapiens]	1.25912	5.06127	6.61722
P62906	60S ribosomal protein L10A [OS=Homo sapiens]	1.25465	6.67111	9.9178
Q9UHB6-2	Isoform Alpha of LIM domain and actin-binding protein 1 [OS=Homo sapiens]	1.25305	5.9492	6.02641
P46782	40S ribosomal protein S5 [OS=Homo sapiens]	1.24582	6.30937	5.04693
P62263	40S ribosomal protein S14 [OS=Homo sapiens]	1.24522	6.67274	10.0629
P46821	microtubule-associated protein 1B [OS=Homo sapiens]	1.23682	5.0867	5.10652
O14950	Myosin regulatory light chain 12B [OS=Homo sapiens]	1.23542	5.69867	8.62671
O60664-1	Perilipin-3 [OS=Homo sapiens]	1.2241	6.45867	4.53971
P60660	Myosin light polypeptide 6 [OS=Homo sapiens]	1.22227	6.80295	8.85483
P46776	60S ribosomal protein L27a [OS=Homo sapiens]	1.22191	5.52525	5.84616
Q07020	60S ribosomal protein L18 [OS=Homo sapiens]	1.22174	5.39824	4.60561
P22087	rRNA 2'-O-methyltransferase fibrillarin [OS=Homo sapiens]	1.21799	4.58761	9.61965
P83731	60S ribosomal protein L24 [OS=Homo sapiens]	1.21629	7.34823	4.42528
P39023	60S ribosomal protein L3 [OS=Homo sapiens]	1.21533	4.35365	6.72497
P25398	40S ribosomal protein S12 [OS=Homo sapiens]	1.21417	7.60064	5.06693
P61247	40S ribosomal protein S3a [OS=Homo sapiens]	1.21323	5.81847	8.06181
P62913	60S ribosomal protein L11 [OS=Homo sapiens]	1.21271	7.34645	4.30751
P18124	60S ribosomal protein L7 [OS=Homo sapiens]	1.20986	5.25114	3.57258
P46778	60S ribosomal protein L21 [OS=Homo sapiens]	1.20917	5.72573	9.26784
P13693	Translationally-controlled tumor protein [OS=Homo sapiens]	1.20883	4.39687	8.6836
P13639	Elongation factor 2 [OS=Homo sapiens]	1.20656	1.82558	6.02826
P05556-1	Integrin beta-1 [OS=Homo sapiens]	1.20245	4.12921	3.78823
P48681	Nestin [OS=Homo sapiens]	1.20146	2.68828	3.11416
Q09666-1	Neuroblast differentiation-associated protein AHNAK [OS=Homo sapiens]	1.20141	6.75639	6.35628
Q1KMD3	heterogeneous nuclear ribonucleoprotein U-like protein 2 [OS=Homo sapiens]	-1.21294	3.7219	7.57592
P48735	Isocitrate dehydrogenase [NADP], mitochondrial [OS=Homo sapiens]	-1.21299	3.92017	3.08976
P36871-1	Phosphoglucomutase-1 [OS=Homo sapiens]	-1.2523	5.63916	9.11817
P04216	Thy-1 membrane glycoprotein [OS=Homo sapiens]	-1.25388	7.4127	7.73716
P00387-3	Isoform 3 of NADH-cytochrome b5 reductase 3 [OS=Homo sapiens]	-1.25745	9.01044	5.34685
P21266	glutathione S-transferase Mu 3 [OS=Homo sapiens]	-1.25796	7.77501	6.369
P62805	histone H4 [OS=Homo sapiens]	-1.26178	6.61373	3.72951
P27144	Adenylate kinase 4, mitochondrial [OS=Homo sapiens]	-1.28801	6.46765	7.99591
O95168-1	NADH dehydrogenase [ubiquinone] 1 beta subcomplex subunit 4 [OS=Homo sapiens]	-1.29975	8.59943	10.8304
P62879	Guanine nucleotide-binding protein G(I)/G(S)/G(T) subunit beta-2 [OS=Homo sapiens]	-1.3007	6.12413	5.07054
O60264	SWI/SNF-related matrix-associated actin-dependent regulator of chromatin subfamily A member 5 [OS=Homo sapiens]	-1.30305	11.8757	7.96187
Q53GQ0	Very-long-chain 3-oxoacyl-CoA reductase [OS=Homo sapiens]	-1.31149	6.101	7.41102
P14550	alcohol dehydrogenase [NADP(+)] [OS=Homo sapiens]	-1.32318	11.3923	5.53056
P02452	Collagen alpha-1(I) chain [OS=Homo sapiens]	-1.33085	8.43109	9.13647
Q9UKA9-2	Isoform 2 of Polypyrimidine tract-binding protein 2 [OS=Homo sapiens]	-1.33105	8.18959	8.65295
Q9NUJ1	Mycophenolic acid acyl-glucuronide esterase, mitochondrial [OS=Homo sapiens]	-1.33246	4.84664	8.22202
P51659-1	peroxisomal multifunctional enzyme type 2 [OS=Homo sapiens]	-1.33616	5.74002	8.30153
Q16850-1	lanosterol 14-alpha demethylase [OS=Homo sapiens]	-1.35934	8.22594	11.3572
P33993-1	DNA replication licensing factor MCM7 [OS=Homo sapiens]	-1.36155	4.51555	6.33561
P41252	isoleucine--tRNA ligase, cytoplasmic [OS=Homo sapiens]	-1.37671	9.62438	5.97121
Q71DI3	histone H3.2 [OS=Homo sapiens]	-1.38926	11.2041	5.8517
P53007	Tricarboxylate transport protein, mitochondrial [OS=Homo sapiens]	-1.45796	9.38566	14.4617
Q14240-2	Isoform 2 of Eukaryotic initiation factor 4A-II [OS=Homo sapiens]	-1.49652	15.3533	15.1505
P37268	squalene synthase [OS=Homo sapiens]	-1.50242	13.193	12.628
P02461	Collagen alpha-1(III) chain [OS=Homo sapiens]	-1.59963	7.83245	4.3788
P08123	Collagen alpha-2(I) chain [OS=Homo sapiens]	-1.60108	5.15765	4.85206
O95864	fatty acid desaturase 2 [OS=Homo sapiens]	-1.64982	3.84398	5.3492
Q9UBM7	7-dehydrocholesterol reductase [OS=Homo sapiens]	-1.65108	13.8003	12.8483
P21810	biglycan [OS=Homo sapiens]	-1.80277	26.583	4.45586
P11166	Solute carrier family 2, facilitated glucose transporter member 1 [OS=Homo sapiens]	-1.80468	5.55046	7.401
P42166	Lamina-associated polypeptide 2, isoform alpha [OS=Homo sapiens]	-1.85811	21.4017	21.1207
Q99715-1	Collagen alpha-1(XII) chain [OS=Homo sapiens]	-1.87671	22.7749	22.7959
Q07954	prolow-density lipoprotein receptor-related protein 1 [OS=Homo sapiens]	-1.91545	15.0635	23.4363
Q15334	Lethal(2) giant larvae protein homolog 1 [OS=Homo sapiens]	-2.00705	39.6062	18.8093
O43602	Neuronal migration protein doublecortin [OS=Homo sapiens]	-2.04976	28.0338	13.9896
Q96FS4	signal-induced proliferation-associated protein 1 [OS=Homo sapiens]	-2.39505	59.7305	22.5796
P04040	catalase [OS=Homo sapiens]	-2.46723	43.1407	18.8322
O15075-1	serine/threonine-protein kinase DCLK1 [OS=Homo sapiens]	-2.61792	65.4785	14.8697
Q5KU26	Collectin-12 [OS=Homo sapiens]	-2.73189	24.9082	14.3329
O95819-3	Isoform 3 of Mitogen-activated protein kinase kinase kinase kinase 4 [OS=Homo sapiens]	-2.87114	81.7819	24.3977
Legend
IC ratio - Fold change in protein expression in infected cell lysate compared to mock-infected cell lysate
Per_CV_Infected	Percentage of Coefficient of Variation of abundance values in infected samples
Per_CV_Control	Percentage of Coefficient of Variation of abundance values in control samples

## Sheet: 48 hpi
Proteins significantly differentially expressed at 48 hpi
Accession	Description	IC_ratio	Per_CV_Infected	Per_CV_Control
Q01995	transgelin [OS=Homo sapiens]	10.3883	0.084555	0.186734
P17677-2	Isoform 2 of Neuromodulin [OS=Homo sapiens]	3.54359	0.131648	0.239858
P08195-4	Isoform 4 of 4F2 cell-surface antigen heavy chain [OS=Homo sapiens]	3.24388	0.0522956	0.0878973
O15344-1	E3 ubiquitin-protein ligase Midline-1 [OS=Homo sapiens]	3.02798	0.402215	0.696338
O00592	Podocalyxin [OS=Homo sapiens]	2.94375	0.145897	0.271968
O15400	Syntaxin-7 [OS=Homo sapiens]	2.90554	0.184219	0.173587
Q9UI09	NADH dehydrogenase [ubiquinone] 1 alpha subcomplex subunit 12 [OS=Homo sapiens]	2.79474	0.357664	0.4329
P35520-2	Isoform 2 of Cystathionine beta-synthase [OS=Homo sapiens]	2.6679	0.28531	0.584322
P08243-1	Asparagine synthetase [glutamine-hydrolyzing] [OS=Homo sapiens]	2.3672	0.0860402	0.0509795
Q9Y678	Coatomer subunit gamma-1 [OS=Homo sapiens]	2.33082	0.138194	0.3774
P07355-2	Isoform 2 of Annexin A2 [OS=Homo sapiens]	2.1468	0.0474947	0.0249704
P42224-1	Signal transducer and activator of transcription 1-alpha/beta [OS=Homo sapiens]	2.09609	0.117844	0.360497
P49589-3	Isoform 3 of Cysteine--tRNA ligase, cytoplasmic [OS=Homo sapiens]	2.08449	0.157581	0.353506
O95573	long-chain-fatty-acid--CoA ligase 3 [OS=Homo sapiens]	2.0227	0.0356344	0.300991
Q16850-1	lanosterol 14-alpha demethylase [OS=Homo sapiens]	1.92049	0.0628584	0.0851047
Q9UBM7	7-dehydrocholesterol reductase [OS=Homo sapiens]	1.80985	0.180396	0.218033
P21964-1	Catechol O-methyltransferase [OS=Homo sapiens]	1.76942	0.0872651	0.215241
P17655-1	Calpain-2 catalytic subunit [OS=Homo sapiens]	1.68082	0.0710966	0.26549
O15260-1	surfeit locus protein 4 [OS=Homo sapiens]	1.67082	0.0966895	0.227665
Q92616	eIF-2-alpha kinase activator GCN1 [OS=Homo sapiens]	1.65137	0.127173	0.298408
Q969H8	Myeloid-derived growth factor [OS=Homo sapiens]	1.58952	0.0564633	0.0652606
P61619	Protein transport protein Sec61 subunit alpha isoform 1 [OS=Homo sapiens]	1.58734	0.0883615	0.100621
Q96AC1-3	Isoform 3 of Fermitin family homolog 2 [OS=Homo sapiens]	1.54598	0.101574	0.146176
P04083	annexin A1 [OS=Homo sapiens]	1.53315	0.0668416	0.0574493
Q8WVM8	Sec1 family domain-containing protein 1 [OS=Homo sapiens]	1.52063	0.169342	0.228832
O60763-1	General vesicular transport factor p115 [OS=Homo sapiens]	1.51017	0.137498	0.132173
Q9NR30-1	Nucleolar RNA helicase 2 [OS=Homo sapiens]	1.50578	0.0793486	0.149333
Q14562	ATP-dependent RNA helicase dhx8 [OS=Homo sapiens]	1.50559	0.147813	0.185648
P41250	Glycine--tRNA ligase [OS=Homo sapiens]	1.50309	0.0334185	0.100309
P11021	78 kDa glucose-regulated protein [OS=Homo sapiens]	1.46528	0.0338728	0.0181219
Q02952-1	A-kinase anchor protein 12 [OS=Homo sapiens]	1.43554	0.0826095	0.0962679
P46977	Dolichyl-diphosphooligosaccharide--protein glycosyltransferase subunit STT3A [OS=Homo sapiens]	1.43083	0.0779256	0.077782
P12814-1	Alpha-actinin-1 [OS=Homo sapiens]	1.42453	0.029993	0.0919541
Q14728	Major facilitator superfamily domain-containing protein 10 [OS=Homo sapiens]	1.40962	0.115257	0.159047
O96008	Mitochondrial import receptor subunit TOM40 homolog [OS=Homo sapiens]	1.40084	0.1294	0.124947
Q13636	ras-related protein rab-31 [OS=Homo sapiens]	1.38454	0.0589882	0.0338922
Q9Y4L1	Hypoxia up-regulated protein 1 [OS=Homo sapiens]	1.36584	0.0237221	0.0458496
Q00341-1	Vigilin [OS=Homo sapiens]	1.35376	0.0877758	0.136772
P60468	protein transport protein Sec61 subunit beta [OS=Homo sapiens]	1.34465	0.0954092	0.0760682
P08758	annexin A5 [OS=Homo sapiens]	1.34109	0.0247752	0.0364831
Q9BSJ8-2	Isoform 2 of Extended synaptotagmin-1 [OS=Homo sapiens]	1.33619	0.0144143	0.14342
O76021	Ribosomal L1 domain-containing protein 1 [OS=Homo sapiens]	1.31933	0.0672324	0.120805
P68104	Elongation factor 1-alpha 1 [OS=Homo sapiens]	1.31373	0.0285569	0.0415312
Q9Y490	Talin-1 [OS=Homo sapiens]	1.3119	0.0943224	0.0676517
P51571	translocon-associated protein subunit delta [OS=Homo sapiens]	1.31132	0.0814998	0.0385668
P05937	Calbindin [OS=Homo sapiens]	1.30476	0.0267669	0.0406851
P48681	Nestin [OS=Homo sapiens]	1.2957	0.046488	0.020704
O75487	Glypican-4 [OS=Homo sapiens]	1.2844	0.100323	0.10049
P35579-1	Myosin-9 [OS=Homo sapiens]	1.28217	0.0250407	0.0507379
P52788-1	Spermine synthase [OS=Homo sapiens]	1.27762	0.0296745	0.133015
Q04637-9	Isoform 9 of Eukaryotic translation initiation factor 4 gamma 1 [OS=Homo sapiens]	1.27515	0.0556625	0.132755
P19367-3	Isoform 3 of Hexokinase-1 [OS=Homo sapiens]	1.2711	0.0452838	0.0569281
P27635	60S ribosomal protein L10 [OS=Homo sapiens]	1.26958	0.0591316	0.118712
P14625	Endoplasmin [OS=Homo sapiens]	1.26439	0.0259416	0.0149168
P83881	60S ribosomal protein L36a [OS=Homo sapiens]	1.26382	0.0923022	0.111596
P40939	Trifunctional enzyme subunit alpha, mitochondrial [OS=Homo sapiens]	1.26284	0.0734609	0.107683
P60059	Protein transport protein Sec61 subunit gamma [OS=Homo sapiens]	1.26032	0.0814781	0.10883
Q8NBS9-1	Thioredoxin domain-containing protein 5 [OS=Homo sapiens]	1.25396	0.12747	0.0590766
Q05682-1	Caldesmon [OS=Homo sapiens]	1.24838	0.0394939	0.0659043
P27824-2	Isoform 2 of Calnexin [OS=Homo sapiens]	1.24542	0.0436665	0.0227354
Q9UHB9	Signal recognition particle subunit SRP68 [OS=Homo sapiens]	1.24067	0.0471029	0.143164
O75955	Flotillin-1 [OS=Homo sapiens]	1.23732	0.0452554	0.11414
Q15165-1	Isoform 1 of Serum paraoxonase/arylesterase 2 [OS=Homo sapiens]	1.2362	0.104682	0.0359569
P42766	60S ribosomal protein L35 [OS=Homo sapiens]	1.22574	0.0758433	0.0511311
P55010	Eukaryotic translation initiation factor 5 [OS=Homo sapiens]	1.2158	0.0963681	0.0596977
P38606	V-type proton ATPase catalytic subunit A [OS=Homo sapiens]	1.21241	0.058239	0.0789613
Q92598	Heat shock protein 105 kDa [OS=Homo sapiens]	1.21231	0.0490426	0.0916616
P04075-2	Isoform 2 of Fructose-bisphosphate aldolase A [OS=Homo sapiens]	1.2123	0.0328749	0.0310339
Q7KZF4	staphylococcal nuclease domain-containing protein 1 [OS=Homo sapiens]	1.2104	0.0252997	0.0491733
P21333	Filamin-A [OS=Homo sapiens]	1.2095	0.0235173	0.0245144
P12235	ADP/ATP translocase 1 [OS=Homo sapiens]	1.20423	0.0455403	0.0356435
Q96AG4	Leucine-rich repeat-containing protein 59 [OS=Homo sapiens]	1.20347	0.0316646	0.0950622
Q9P2K5-1	Myelin expression factor 2 [OS=Homo sapiens]	-1.2	0.0254761	0.0451153
Q9UNZ2-5	Isoform 3 of NSFL1 cofactor p47 [OS=Homo sapiens]	-1.20049	0.0504866	0.0818868
P07858	Cathepsin B [OS=Homo sapiens]	-1.20291	0.0610922	0.077882
P29966	Myristoylated alanine-rich C-kinase substrate [OS=Homo sapiens]	-1.20319	0.050606	0.0489618
P11137	microtubule-associated protein 2 [OS=Homo sapiens]	-1.2033	0.0610845	0.0806754
Q07666	KH domain-containing, RNA-binding, signal transduction-associated protein 1 [OS=Homo sapiens]	-1.20362	0.0414032	0.0535082
Q7L1Q6-3	Isoform 3 of Basic leucine zipper and W2 domain-containing protein 1 [OS=Homo sapiens]	-1.20498	0.0352941	0.0366036
P10599-1	thioredoxin [OS=Homo sapiens]	-1.20716	0.0574247	0.0585389
Q13247	Serine/arginine-rich splicing factor 6 [OS=Homo sapiens]	-1.20738	0.094623	0.0699328
Q15121-2	Isoform 2 of Astrocytic phosphoprotein PEA-15 [OS=Homo sapiens]	-1.2084	0.0416423	0.0576705
P26885	Peptidyl-prolyl cis-trans isomerase FKBP2 [OS=Homo sapiens]	-1.20876	0.0492789	0.07973
O60716-1	Catenin delta-1 [OS=Homo sapiens]	-1.20915	0.0487011	0.100714
P33992	DNA replication licensing factor mcm5 [OS=Homo sapiens]	-1.20974	0.0851766	0.043869
Q15637-5	Isoform 5 of Splicing factor 1 [OS=Homo sapiens]	-1.20997	0.0509801	0.047406
O75475-1	PC4 and SFRS1-interacting protein [OS=Homo sapiens]	-1.20998	0.0356713	0.0669695
P04899-1	guanine nucleotide-binding protein G(i) subunit alpha-2 [OS=Homo sapiens]	-1.21157	0.0326997	0.0144518
Q13177	Serine/threonine-protein kinase PAK 2 [OS=Homo sapiens]	-1.21184	0.0382746	0.0629058
Q9UKA9-2	Isoform 2 of Polypyrimidine tract-binding protein 2 [OS=Homo sapiens]	-1.21261	0.0272244	0.0346553
O14979-2	Isoform 2 of Heterogeneous nuclear ribonucleoprotein D-like [OS=Homo sapiens]	-1.21288	0.0432961	0.0670037
P84103	Serine/arginine-rich splicing factor 3 [OS=Homo sapiens]	-1.21436	0.0382061	0.0650929
P04216	Thy-1 membrane glycoprotein [OS=Homo sapiens]	-1.21516	0.0260841	0.0526429
P0DMV8	heat shock 70 kDa protein 1A [OS=Homo sapiens]	-1.21587	0.0193911	0.0245495
P31483	nucleolysin TIA-1 isoform p40 [OS=Homo sapiens]	-1.21594	0.0795516	0.0266725
P09012	U1 SMALL NUCLEAR RIBONUCLEOPROTEIN A [OS=Homo sapiens]	-1.2172	0.069082	0.0942765
P12004	proliferating cell nuclear antigen [OS=Homo sapiens]	-1.21728	0.0333739	0.0944027
P62873	Guanine nucleotide-binding protein G(I)/G(S)/G(T) subunit beta-1 [OS=Homo sapiens]	-1.22085	0.110523	0.083557
Q14566	DNA replication licensing factor MCM6 [OS=Homo sapiens]	-1.22191	0.0611138	0.0514129
P36405	ADP-ribosylation factor-like protein 3 [OS=Homo sapiens]	-1.22226	0.0442048	0.0494523
P15927-3	Isoform 3 of Replication protein A 32 kDa subunit [OS=Homo sapiens]	-1.22279	0.0463179	0.01367
Q16629	serine/arginine-rich splicing factor 7 [OS=Homo sapiens]	-1.22409	0.0459214	0.0492104
Q07955-1	Serine/arginine-rich splicing factor 1 [OS=Homo sapiens]	-1.22521	0.052706	0.0776371
P43246-1	DNA mismatch repair protein MSH2 [OS=Homo sapiens]	-1.2258	0.0838987	0.0851345
Q9UJU6-1	Drebrin-like protein [OS=Homo sapiens]	-1.2261	0.0649537	0.0502734
Q14019	coactosin-like protein [OS=Homo sapiens]	-1.22626	0.0779763	0.0266023
Q16555-1	Dihydropyrimidinase-related protein 2 [OS=Homo sapiens]	-1.22914	0.0424617	0.0488027
Q96DI7-2	Isoform 2 of U5 small nuclear ribonucleoprotein 40 kDa protein [OS=Homo sapiens]	-1.23167	0.0329098	0.0633927
P04080	Cystatin-B [OS=Homo sapiens]	-1.23219	0.0901112	0.0958908
P80404	4-aminobutyrate aminotransferase, mitochondrial [OS=Homo sapiens]	-1.23285	0.107969	0.0950021
Q9H444	Charged multivesicular body protein 4b [OS=Homo sapiens]	-1.23404	0.104016	0.0908927
P16401	Histone H1.5 [OS=Homo sapiens]	-1.23465	0.0344664	0.0372656
P98175-1	RNA-binding protein 10 [OS=Homo sapiens]	-1.23594	0.131886	0.0741644
Q9BUJ2-1	Heterogeneous nuclear ribonucleoprotein U-like protein 1 [OS=Homo sapiens]	-1.2373	0.0840377	0.0426145
Q08170	Serine/arginine-rich splicing factor 4 [OS=Homo sapiens]	-1.23819	0.0727464	0.0722604
P46926	glucosamine-6-phosphate isomerase 1 [OS=Homo sapiens]	-1.23832	0.0867545	0.0545024
Q96AE4	Far upstream element-binding protein 1 [OS=Homo sapiens]	-1.2386	0.0219569	0.0399008
P80723	Brain acid soluble protein 1 [OS=Homo sapiens]	-1.23966	0.0795539	0.0563217
P10412	Histone H1.4 [OS=Homo sapiens]	-1.24005	0.0551243	0.0423135
Q02880	DNA topoisomerase 2-beta [OS=Homo sapiens]	-1.24057	0.0463357	0.0696837
O43809	Cleavage and polyadenylation specificity factor subunit 5 [OS=Homo sapiens]	-1.24087	0.0122163	0.0707248
Q13363-1	C-terminal-binding protein 1 [OS=Homo sapiens]	-1.24093	0.0764554	0.0713276
P28070	Proteasome subunit beta type-4 [OS=Homo sapiens]	-1.24121	0.092487	0.0978759
Q14103	heterogeneous nuclear ribonucleoprotein D0 [OS=Homo sapiens]	-1.24123	0.0338003	0.0357761
P27694	Replication protein A 70 kDa DNA-binding subunit [OS=Homo sapiens]	-1.24261	0.108507	0.0874618
E9PAV3	Nascent polypeptide-associated complex subunit alpha, muscle-specific form [OS=Homo sapiens]	-1.24328	0.018754	0.0652074
P31153	S-adenosylmethionine synthase isoform type-2 [OS=Homo sapiens]	-1.2457	0.0570966	0.0663453
P58546	Myotrophin [OS=Homo sapiens]	-1.24576	0.0173526	0.097156
Q5JWF2-1	Guanine nucleotide-binding protein G(S) subunit alpha isoforms XLas [OS=Homo sapiens]	-1.24674	0.082057	0.0418424
P62879	Guanine nucleotide-binding protein G(I)/G(S)/G(T) subunit beta-2 [OS=Homo sapiens]	-1.24903	0.0516506	0.0242134
O14737	Programmed cell death protein 5 [OS=Homo sapiens]	-1.24905	0.077568	0.116547
Q15293	Reticulocalbin-1 [OS=Homo sapiens]	-1.2491	0.0624533	0.0638065
Q9NP97	Dynein light chain roadblock-type 1 [OS=Homo sapiens]	-1.24913	0.0724141	0.0593569
P09543-1	2',3'-cyclic-nucleotide 3'-phosphodiesterase [OS=Homo sapiens]	-1.24977	0.0942799	0.0738583
Q92841	Probable ATP-dependent RNA helicase DDX17 [OS=Homo sapiens]	-1.25235	0.0155746	0.0404506
Q14157-5	Isoform 5 of Ubiquitin-associated protein 2-like [OS=Homo sapiens]	-1.25278	0.0356633	0.0740738
Q13151	Heterogeneous nuclear ribonucleoprotein A0 [OS=Homo sapiens]	-1.25688	0.0508049	0.0354529
Q9BUT1-1	3-hydroxybutyrate dehydrogenase type 2 [OS=Homo sapiens]	-1.25739	0.0888477	0.0219642
Q9BTT0	Acidic leucine-rich nuclear phosphoprotein 32 family member E [OS=Homo sapiens]	-1.25758	0.0592851	0.126496
O96019-1	Actin-like protein 6A [OS=Homo sapiens]	-1.25883	0.0721325	0.0126381
Q9C005	Protein dpy-30 homolog [OS=Homo sapiens]	-1.25931	0.0458998	0.0798964
P35637-1	RNA-binding protein FUS [OS=Homo sapiens]	-1.25995	0.0278539	0.0355815
Q01844-5	Isoform 5 of RNA-binding protein EWS [OS=Homo sapiens]	-1.26045	0.0348238	0.0538155
P62318	small nuclear ribonucleoprotein sm d3 [OS=Homo sapiens]	-1.26136	0.117781	0.110303
P62633-1	Cellular nucleic acid-binding protein [OS=Homo sapiens]	-1.26235	0.0915748	0.115023
Q14839-2	Isoform 2 of Chromodomain-helicase-DNA-binding protein 4 [OS=Homo sapiens]	-1.26368	0.061946	0.0350805
Q15369-1	elongin-C [OS=Homo sapiens]	-1.26532	0.0315862	0.0207959
P35080-1	Profilin-2 [OS=Homo sapiens]	-1.26599	0.117721	0.0753343
P49321	Nuclear autoantigenic sperm protein [OS=Homo sapiens]	-1.26718	0.0227977	0.0439263
Q96PU8	protein quaking [OS=Homo sapiens]	-1.2732	0.144328	0.0898373
Q99729-3	Isoform 3 of Heterogeneous nuclear ribonucleoprotein A/B [OS=Homo sapiens]	-1.27435	0.0438905	0.0693308
Q92945	Far upstream element-binding protein 2 [OS=Homo sapiens]	-1.277	0.0211382	0.0490781
P33993-1	DNA replication licensing factor MCM7 [OS=Homo sapiens]	-1.2773	0.0160342	0.0905499
P52292	Importin subunit alpha-1 [OS=Homo sapiens]	-1.27741	0.0595114	0.101767
O75347	Tubulin-specific chaperone A [OS=Homo sapiens]	-1.28081	0.0312899	0.0748604
P09488	Glutathione S-transferase Mu 1 [OS=Homo sapiens]	-1.28219	0.14516	0.0875025
Q9UHV9	Prefoldin subunit 2 [OS=Homo sapiens]	-1.28385	0.0388251	0.0499868
Q14257-2	Isoform 2 of Reticulocalbin-2 [OS=Homo sapiens]	-1.28393	0.0757665	0.121627
P16949-1	Stathmin [OS=Homo sapiens]	-1.28539	0.0691372	0.110858
Q9NZ01-1	Very-long-chain enoyl-CoA reductase [OS=Homo sapiens]	-1.28546	0.049833	0.0612113
O43237	Cytoplasmic dynein 1 light intermediate chain 2 [OS=Homo sapiens]	-1.28571	0.0772169	0.110553
P49736	DNA replication licensing factor mcm2 [OS=Homo sapiens]	-1.28625	0.0671	0.0721067
Q00688	peptidyl-prolyl cis-trans isomerase FKBP3 [OS=Homo sapiens]	-1.2895	0.0222756	0.114526
O14531	dihydropyrimidinase-related protein 4 [OS=Homo sapiens]	-1.29009	0.0682763	0.0174644
Q8WXF1	Paraspeckle component 1 [OS=Homo sapiens]	-1.29155	0.0712079	0.115398
O60502	protein O-GlcNAcase [OS=Homo sapiens]	-1.29174	0.0762559	0.115927
Q9P1F3	Costars family protein ABRACL [OS=Homo sapiens]	-1.29195	0.0497174	0.123698
P11233	Ras-related protein Ral-A [OS=Homo sapiens]	-1.29597	0.0704455	0.0662108
P06493	Cyclin-dependent kinase 1 [OS=Homo sapiens]	-1.29708	0.0485793	0.0401961
Q9NQG5	regulation of nuclear pre-mRNA domain-containing protein 1B [OS=Homo sapiens]	-1.29872	0.0785681	0.114836
O00170	AH receptor-interacting protein [OS=Homo sapiens]	-1.29928	0.0857448	0.0933235
Q13435	Splicing factor 3b subunit 2 [OS=Homo sapiens]	-1.30233	0.0304295	0.029241
Q16531	DNA damage-binding protein 1 [OS=Homo sapiens]	-1.30274	0.0563595	0.0877267
Q9Y2W2	WW domain-binding protein 11 [OS=Homo sapiens]	-1.3032	0.110767	0.113247
P30085	UMP-CMP kinase [OS=Homo sapiens]	-1.30399	0.151869	0.0850288
P78347	General transcription factor II-I [OS=Homo sapiens]	-1.3047	0.0675269	0.047746
Q14011	Cold-inducible RNA-binding protein [OS=Homo sapiens]	-1.30503	0.0520068	0.0768829
Q15056-1	Eukaryotic translation initiation factor 4H [OS=Homo sapiens]	-1.30726	0.0731607	0.0374827
Q14318-2	Isoform 2 of Peptidyl-prolyl cis-trans isomerase FKBP8 [OS=Homo sapiens]	-1.3078	0.135601	0.130051
Q15370-2	Isoform 2 of Elongin-B [OS=Homo sapiens]	-1.30787	0.141435	0.0936914
Q09028	Histone-binding protein RBBP4 [OS=Homo sapiens]	-1.31039	0.0594177	0.0624818
P51532-1	Transcription activator BRG1 [OS=Homo sapiens]	-1.31152	0.0893386	0.0790231
Q9Y2S6	Translation machinery-associated protein 7 [OS=Homo sapiens]	-1.31295	0.0807574	0.130646
P35659-1	Protein DEK [OS=Homo sapiens]	-1.3166	0.0201071	0.0279056
P62841	40S ribosomal protein S15 [OS=Homo sapiens]	-1.32018	0.0472924	0.126581
P45973	chromobox protein homolog 5 [OS=Homo sapiens]	-1.32116	0.0463952	0.0514612
P28161	Glutathione S-transferase Mu 2 [OS=Homo sapiens]	-1.3227	0.0811992	0.113945
P00441	Superoxide dismutase [Cu-Zn] [OS=Homo sapiens]	-1.3234	0.07663	0.0909586
P52943-2	Isoform 2 of Cysteine-rich protein 2 [OS=Homo sapiens]	-1.32387	0.154759	0.0879121
P09429	High mobility group protein B1 [OS=Homo sapiens]	-1.32419	0.0508887	0.065986
P36543	V-type proton ATPase subunit E 1 [OS=Homo sapiens]	-1.32452	0.056825	0.134238
P18887	DNA repair protein XRCC1 [OS=Homo sapiens]	-1.32715	0.153634	0.123401
Q13442	28 kDa heat- and acid-stable phosphoprotein [OS=Homo sapiens]	-1.32979	0.0565324	0.0876755
P43487	Ran-specific GTPase-activating protein [OS=Homo sapiens]	-1.33102	0.0150586	0.0293464
P35611-3	Isoform 3 of Alpha-adducin [OS=Homo sapiens]	-1.3317	0.0961254	0.0590084
P01116-2	Isoform 2B of GTPase KRas [OS=Homo sapiens]	-1.33174	0.0885064	0.0998527
Q13242	serine/arginine-rich splicing factor 9 [OS=Homo sapiens]	-1.33429	0.0658799	0.0312113
P26583	High mobility group protein B2 [OS=Homo sapiens]	-1.33888	0.0353416	0.0910019
Q9NRN7	L-aminoadipate-semialdehyde dehydrogenase-phosphopantetheinyl transferase [OS=Homo sapiens]	-1.33943	0.135718	0.103222
Q14683	structural maintenance of chromosomes protein 1a [OS=Homo sapiens]	-1.34156	0.110527	0.0938568
P20962	Parathymosin [OS=Homo sapiens]	-1.34227	0.0668043	0.0673552
O60264	SWI/SNF-related matrix-associated actin-dependent regulator of chromatin subfamily A member 5 [OS=Homo sapiens]	-1.34502	0.0764801	0.111726
P22307-1	Non-specific lipid-transfer protein [OS=Homo sapiens]	-1.34631	0.0767429	0.165872
P56545-2	Isoform 2 of C-terminal-binding protein 2 [OS=Homo sapiens]	-1.34838	0.129478	0.137881
Q9UK76-2	Isoform 2 of Jupiter microtubule associated homolog 1 [OS=Homo sapiens]	-1.34839	0.0269784	0.068857
Q14195-2	Isoform LCRMP-4 of Dihydropyrimidinase-related protein 3 [OS=Homo sapiens]	-1.34994	0.0441449	0.0346149
O75494-1	Serine/arginine-rich splicing factor 10 [OS=Homo sapiens]	-1.35051	0.0346618	0.112722
P11169	Solute carrier family 2, facilitated glucose transporter member 3 [OS=Homo sapiens]	-1.35576	0.0412165	0.0207343
P83916	Chromobox protein homolog 1 [OS=Homo sapiens]	-1.35686	0.066256	0.0457558
Q13526	peptidyl-prolyl cis-trans isomerase NIMA-interacting 1 [OS=Homo sapiens]	-1.35714	0.140424	0.0742686
Q15427	Splicing factor 3b subunit 4 [OS=Homo sapiens]	-1.35742	0.087163	0.0844879
P51610-4	Isoform 4 of Host cell factor 1 [OS=Homo sapiens]	-1.35758	0.062167	0.123121
Q9NRX4	14 kDa phosphohistidine phosphatase [OS=Homo sapiens]	-1.35819	0.0539676	0.0546436
Q9UHD9	Ubiquilin-2 [OS=Homo sapiens]	-1.35976	0.10593	0.122836
Q9Y3Y2-3	Isoform 2 of Chromatin target of PRMT1 protein [OS=Homo sapiens]	-1.36435	0.055902	0.0383864
Q14980-2	Isoform 2 of Nuclear mitotic apparatus protein 1 [OS=Homo sapiens]	-1.36449	0.0267464	0.0524912
P82979	SAP domain-containing ribonucleoprotein [OS=Homo sapiens]	-1.36493	0.072909	0.0388638
P33316-3	Deoxyuridine 5'-triphosphate nucleotidohydrolase, mitochondrial [OS=Homo sapiens]	-1.36585	0.0742994	0.146458
O75368	SH3 domain-binding glutamic acid-rich-like protein [OS=Homo sapiens]	-1.36801	0.0590392	0.0669459
P05204	Non-histone chromosomal protein HMG-17 [OS=Homo sapiens]	-1.36809	0.158543	0.0724586
Q9NUJ1	Mycophenolic acid acyl-glucuronide esterase, mitochondrial [OS=Homo sapiens]	-1.37056	0.0736063	0.0798475
P54105	Methylosome subunit pICln [OS=Homo sapiens]	-1.37412	0.078125	0.0685065
Q9BWW4	Single-stranded DNA-binding protein 3 [OS=Homo sapiens]	-1.37476	0.143943	0.0905968
P20674	Cytochrome c oxidase subunit 5A, mitochondrial [OS=Homo sapiens]	-1.37603	0.0445719	0.0765555
Q9BPW8	Protein NipSnap homolog 1 [OS=Homo sapiens]	-1.3778	0.136801	0.0605213
Q9BQ61	Uncharacterized protein C19orf43 [OS=Homo sapiens]	-1.38001	0.121589	0.0754262
Q14344	Guanine nucleotide-binding protein subunit alpha-13 [OS=Homo sapiens]	-1.38751	0.204759	0.0720183
P46109	Crk-like protein [OS=Homo sapiens]	-1.38779	0.0964879	0.0699359
P20290-1	transcription factor BTF3 [OS=Homo sapiens]	-1.38864	0.0608276	0.103876
Q15424-3	Isoform 3 of Scaffold attachment factor B1 [OS=Homo sapiens]	-1.38996	0.0989752	0.115288
P51858	hepatoma-derived growth factor [OS=Homo sapiens]	-1.39161	0.112183	0.177388
Q7L099-2	Isoform 2 of Protein RUFY3 [OS=Homo sapiens]	-1.39843	0.0704916	0.0436341
Q16576-1	Histone-binding protein RBBP7 [OS=Homo sapiens]	-1.40316	0.0629015	0.0739713
Q9H910-3	Isoform 3 of Jupiter microtubule associated homolog 2 [OS=Homo sapiens]	-1.40406	0.0420853	0.070997
Q13185	chromobox protein homolog 3 [OS=Homo sapiens]	-1.4093	0.0921032	0.0899792
Q9H1B7	interferon regulatory factor 2-binding protein-like [OS=Homo sapiens]	-1.40951	0.101691	0.0740022
Q5H9R7-5	Isoform 5 of Serine/threonine-protein phosphatase 6 regulatory subunit 3 [OS=Homo sapiens]	-1.41193	0.176044	0.13326
Q9HCD5	Nuclear receptor coactivator 5 [OS=Homo sapiens]	-1.41502	0.143872	0.0937494
P17844	probable ATP-dependent RNA helicase DDX5 [OS=Homo sapiens]	-1.41816	0.0595758	0.0243902
P68400	Casein kinase II subunit alpha [OS=Homo sapiens]	-1.41855	0.0866123	0.0735196
P49903	Selenide, water dikinase 1 [OS=Homo sapiens]	-1.4231	0.0568155	0.0836599
P19022	Cadherin-2 [OS=Homo sapiens]	-1.42892	0.114113	0.0854645
Q86V81	THO complex subunit 4 [OS=Homo sapiens]	-1.4298	0.0760081	0.0683297
P49458	Signal recognition particle 9 kDa protein [OS=Homo sapiens]	-1.43034	0.11979	0.155006
P51784	Ubiquitin carboxyl-terminal hydrolase 11 [OS=Homo sapiens]	-1.43282	0.100327	0.101682
P23193	Transcription elongation factor A protein 1 [OS=Homo sapiens]	-1.43648	0.0368785	0.158731
Q9BWF3-1	RNA-binding protein 4 [OS=Homo sapiens]	-1.43838	0.0805381	0.0470586
O75380	NADH dehydrogenase [ubiquinone] iron-sulfur protein 6, mitochondrial [OS=Homo sapiens]	-1.43893	0.22348	0.137228
P63208	s-phase kinase-associated protein 1 [OS=Homo sapiens]	-1.44091	0.13261	0.111481
P07108-5	Isoform 5 of Acyl-CoA-binding protein [OS=Homo sapiens]	-1.44474	0.0707998	0.0635389
P11171-1	protein 4.1 [OS=Homo sapiens]	-1.45028	0.0857438	0.14336
P14854	Cytochrome c oxidase subunit 6B1 [OS=Homo sapiens]	-1.4507	0.138792	0.121647
P35244	Replication protein A 14 kDa subunit [OS=Homo sapiens]	-1.45335	0.0357178	0.115912
Q9Y2V2	Calcium-regulated heat-stable protein 1 [OS=Homo sapiens]	-1.4545	0.0807026	0.0913943
P62861	40S ribosomal protein S30 [OS=Homo sapiens]	-1.45715	0.121241	0.0853042
Q96DH6-1	RNA-binding protein Musashi homolog 2 [OS=Homo sapiens]	-1.458	0.186001	0.15242
P35221	Catenin alpha-1 [OS=Homo sapiens]	-1.45912	0.123697	0.0555304
O15347	High mobility group protein B3 [OS=Homo sapiens]	-1.46424	0.0400981	0.069951
Q15287-1	RNA-binding protein with serine-rich domain 1 [OS=Homo sapiens]	-1.46494	0.0840741	0.0800373
Q13126-2	Isoform 2 of S-methyl-5'-thioadenosine phosphorylase [OS=Homo sapiens]	-1.46881	0.0843435	0.117354
P09038-4	Fibroblast growth factor 2 [OS=Homo sapiens]	-1.47188	0.180725	0.081876
O60739	eukaryotic translation initiation factor 1b [OS=Homo sapiens]	-1.47856	0.0644813	0.132903
Q92804-1	TATA-binding protein-associated factor 2N [OS=Homo sapiens]	-1.47946	0.092494	0.127968
Q9GZS3	WD repeat-containing protein 61 [OS=Homo sapiens]	-1.48483	0.206767	0.0975961
Q7L014	probable ATP-dependent RNA helicase DDX46 [OS=Homo sapiens]	-1.48622	0.187783	0.101286
Q86UE4	protein LYRIC [OS=Homo sapiens]	-1.49294	0.0901108	0.0769644
Q9NWV4	UPF0587 protein C1orf123 [OS=Homo sapiens]	-1.49472	0.129658	0.101689
Q8IX12	Cell division cycle and apoptosis regulator protein 1 [OS=Homo sapiens]	-1.4966	0.0986651	0.186531
Q12888-2	Isoform 2 of TP53-binding protein 1 [OS=Homo sapiens]	-1.49683	0.0815866	0.154782
Q9UQ35	serine/arginine repetitive matrix protein 2 [OS=Homo sapiens]	-1.50531	0.0468801	0.0808978
P41208	centrin-2 [OS=Homo sapiens]	-1.51288	0.0940971	0.137655
O95747	Serine/threonine-protein kinase OSR1 [OS=Homo sapiens]	-1.51746	0.150226	0.0989896
P31689	DnaJ homolog subfamily A member 1 [OS=Homo sapiens]	-1.52272	0.127635	0.0800097
P61457	Pterin-4-alpha-carbinolamine dehydratase [OS=Homo sapiens]	-1.52799	0.263661	0.155595
P0CG35	thymosin beta-15B [OS=Homo sapiens]	-1.53637	0.120116	0.0825042
P48431	Transcription factor SOX-2 [OS=Homo sapiens]	-1.53809	0.194225	0.189487
O43504	Ragulator complex protein LAMTOR5 [OS=Homo sapiens]	-1.54052	0.132306	0.114393
P48723	Heat shock 70 kDa protein 13 [OS=Homo sapiens]	-1.54662	0.205607	0.163116
Q7Z4W1	L-xylulose reductase [OS=Homo sapiens]	-1.54778	0.311733	0.0874723
P98179	RNA-binding protein 3 [OS=Homo sapiens]	-1.54951	0.141872	0.046836
O75340	programmed cell death protein 6 [OS=Homo sapiens]	-1.55117	0.263889	0.0746001
Q9UPT8	Zinc finger CCCH domain-containing protein 4 [OS=Homo sapiens]	-1.55119	0.131767	0.137107
P42285	Superkiller viralicidic activity 2-like 2 [OS=Homo sapiens]	-1.55738	0.250205	0.0986397
Q5SQI0-1	Alpha-tubulin N-acetyltransferase 1 [OS=Homo sapiens]	-1.56105	0.110633	0.0960847
Q01085-2	Isoform 2 of Nucleolysin TIAR [OS=Homo sapiens]	-1.56401	0.101258	0.102401
Q8IXM2-3	Isoform 3 of Chromatin complexes subunit BAP18 [OS=Homo sapiens]	-1.56799	0.0962409	0.0507166
P27144	Adenylate kinase 4, mitochondrial [OS=Homo sapiens]	-1.56807	0.135572	0.208433
Q969G3	SWI/SNF-related matrix-associated actin-dependent regulator of chromatin subfamily E member 1 [OS=Homo sapiens]	-1.56867	0.252877	0.142787
Q8NFW8	N-acylneuraminate cytidylyltransferase [OS=Homo sapiens]	-1.57487	0.196951	0.144085
O00193	Small acidic protein [OS=Homo sapiens]	-1.5804	0.114241	0.176294
Q9UKX7	Nuclear pore complex protein Nup50 [OS=Homo sapiens]	-1.58769	0.2565	0.158564
Q96B54	Zinc finger protein 428 [OS=Homo sapiens]	-1.5901	0.110561	0.0639973
Q92530	proteasome inhibitor PI31 subunit [OS=Homo sapiens]	-1.60256	0.296939	0.0627487
P61601	Neurocalcin-delta [OS=Homo sapiens]	-1.60608	0.107371	0.130944
Q9BW83-1	Intraflagellar transport protein 27 homolog [OS=Homo sapiens]	-1.62221	0.0784614	0.207885
Q969X5	Endoplasmic reticulum-Golgi intermediate compartment protein 1 [OS=Homo sapiens]	-1.62375	0.119725	0.198208
O60869-1	Endothelial differentiation-related factor 1 [OS=Homo sapiens]	-1.63111	0.0635101	0.0489666
O43491-1	band 4.1-like protein 2 [OS=Homo sapiens]	-1.63158	0.192646	0.1351
P30533	alpha-2-macroglobulin receptor-associated protein [OS=Homo sapiens]	-1.6408	0.144702	0.149201
P35613	Basigin [OS=Homo sapiens]	-1.64391	0.142972	0.0570556
P42166	Lamina-associated polypeptide 2, isoform alpha [OS=Homo sapiens]	-1.64925	0.11097	0.151311
Q96QD9-1	UAP56-interacting factor [OS=Homo sapiens]	-1.64961	0.272716	0.0892073
Q969T4	Ubiquitin-conjugating enzyme E2 E3 [OS=Homo sapiens]	-1.66456	0.0950209	0.0403804
Q96GY0	Zinc finger C2HC domain-containing protein 1A [OS=Homo sapiens]	-1.6652	0.133029	0.162994
P36404	ADP-ribosylation factor-like protein 2 [OS=Homo sapiens]	-1.69267	0.204681	0.10218
P07311	Acylphosphatase-1 [OS=Homo sapiens]	-1.70318	0.0756986	0.098287
Q9HBM1	Kinetochore protein Spc25 [OS=Homo sapiens]	-1.72213	0.13648	0.239406
Q15796-1	Mothers against decapentaplegic homolog 2 [OS=Homo sapiens]	-1.72746	0.234399	0.243863
Q13123	Protein Red [OS=Homo sapiens]	-1.73006	0.104964	0.210428
O75937	DnaJ homolog subfamily C member 8 [OS=Homo sapiens]	-1.73469	0.0504786	0.0908931
P18583-9	Isoform I of Protein SON [OS=Homo sapiens]	-1.73665	0.274937	0.145766
P29762	Cellular retinoic acid-binding protein 1 [OS=Homo sapiens]	-1.73983	0.0992946	0.023868
P56211	cAMP-regulated phosphoprotein 19 [OS=Homo sapiens]	-1.74146	0.188924	0.0881643
P17480-1	Nucleolar transcription factor 1 [OS=Homo sapiens]	-1.7617	0.0834632	0.0459901
Q92686	Neurogranin [OS=Homo sapiens]	-1.76883	0.176392	0.0378313
P46937-9	Isoform 9 of Transcriptional coactivator YAP1 [OS=Homo sapiens]	-1.78557	0.069101	0.199766
Q96JM3	Chromosome alignment-maintaining phosphoprotein 1 [OS=Homo sapiens]	-1.78829	0.257068	0.214784
P09234	U1 small nuclear ribonucleoprotein C [OS=Homo sapiens]	-1.7928	0.111457	0.17058
Q8WWY3	U4/U6 small nuclear ribonucleoprotein Prp31 [OS=Homo sapiens]	-1.79567	0.413149	0.140254
Q9NWH9-1	SAFB-like transcription modulator [OS=Homo sapiens]	-1.79652	0.322264	0.0804335
Q96ST3	Paired amphipathic helix protein Sin3a [OS=Homo sapiens]	-1.81402	0.249584	0.121629
O95674-1	phosphatidate cytidylyltransferase 2 [OS=Homo sapiens]	-1.81506	0.145371	0.220092
Q9Y237-2	Isoform 2 of Peptidyl-prolyl cis-trans isomerase NIMA-interacting 4 [OS=Homo sapiens]	-1.82117	0.0581846	0.196515
O43602	Neuronal migration protein doublecortin [OS=Homo sapiens]	-1.82753	0.0439187	0.0605223
Q9Y5L4	mitochondrial import inner membrane translocase subunit TIM13 [OS=Homo sapiens]	-1.83038	0.185562	0.272607
P67812-3	Isoform 3 of Signal peptidase complex catalytic subunit SEC11A [OS=Homo sapiens]	-1.84261	0.399434	0.151471
Q9H6K5	proline-rich protein 36 [OS=Homo sapiens]	-1.84567	0.140713	0.126643
Q96FN4	Copine-2 [OS=Homo sapiens]	-1.84834	0.0811501	0.137047
Q9HD42-1	Charged multivesicular body protein 1a [OS=Homo sapiens]	-1.86667	0.264773	0.249263
Q8NBF2-1	NHL repeat-containing protein 2 [OS=Homo sapiens]	-1.86984	0.363894	0.206561
Q96FJ2	Dynein light chain 2, cytoplasmic [OS=Homo sapiens]	-1.87008	0.249922	0.146273
P13591-2	Neural cell adhesion molecule 1 [OS=Homo sapiens]	-1.87317	0.10455	0.0337297
Q8WU90	Zinc finger CCCH domain-containing protein 15 [OS=Homo sapiens]	-1.87729	0.462836	0.16971
Q9UK41-1	vacuolar protein sorting-associated protein 28 homolog [OS=Homo sapiens]	-1.88509	0.337394	0.229467
Q9BY77	Polymerase delta-interacting protein 3 [OS=Homo sapiens]	-1.8874	0.171465	0.214254
Q16864-2	Isoform 2 of V-type proton ATPase subunit F [OS=Homo sapiens]	-1.89402	0.226996	0.263825
Q9UHY1	Nuclear receptor-binding protein [OS=Homo sapiens]	-1.94458	0.375675	0.276538
Q92626	peroxidasin homolog [OS=Homo sapiens]	-1.95577	0.175316	0.0978997
Q9NPA8	Transcription and mRNA export factor ENY2 [OS=Homo sapiens]	-1.96523	0.143028	0.162131
Q15800	Methylsterol monooxygenase 1 [OS=Homo sapiens]	-1.97925	0.306132	0.138774
Q6FI13	Histone H2A type 2-A [OS=Homo sapiens]	-1.98035	0.0437187	0.144117
O43768-4	Isoform 4 of Alpha-endosulfine [OS=Homo sapiens]	-1.9874	0.16001	0.121403
P04818	thymidylate synthase [OS=Homo sapiens]	-1.99591	0.121335	0.111513
O95864	fatty acid desaturase 2 [OS=Homo sapiens]	-2.00226	0.0968803	0.0517468
P34947	G protein-coupled receptor kinase 5 [OS=Homo sapiens]	-2.00684	0.107475	0.16391
O95819-3	Isoform 3 of Mitogen-activated protein kinase kinase kinase kinase 4 [OS=Homo sapiens]	-2.00931	0.389479	0.178879
Q86SX6	Glutaredoxin-related protein 5, mitochondrial [OS=Homo sapiens]	-2.03846	0.348965	0.151229
P04271	Protein S100-B [OS=Homo sapiens]	-2.04175	0.19661	0.130605
Q12824-1	SWI/SNF-related matrix-associated actin-dependent regulator of chromatin subfamily B member 1 [OS=Homo sapiens]	-2.08159	0.236803	0.118706
C9JLW8	Mapk-regulated corepressor-interacting protein 1 [OS=Homo sapiens]	-2.09068	0.160198	0.146376
Q8IV08	Phospholipase D3 [OS=Homo sapiens]	-2.09294	0.207527	0.0857593
O43639	Cytoplasmic protein NCK2 [OS=Homo sapiens]	-2.11052	0.527213	0.188516
P00374	dihydrofolate reductase [OS=Homo sapiens]	-2.14729	0.35537	0.115603
O60828	Polyglutamine-binding protein 1 [OS=Homo sapiens]	-2.19001	0.323888	0.327695
Q6UXN9	WD repeat-containing protein 82 [OS=Homo sapiens]	-2.19184	0.477426	0.101344
P78356	Phosphatidylinositol 5-phosphate 4-kinase type-2 beta [OS=Homo sapiens]	-2.2178	0.356305	0.314288
P11234-2	Isoform 2 of Ras-related protein Ral-B [OS=Homo sapiens]	-2.23046	0.457465	0.320755
O00767	acyl-CoA desaturase [OS=Homo sapiens]	-2.26268	0.559423	0.278907
Q9Y639-2	Neuroplastin [OS=Homo sapiens]	-2.26296	0.350436	0.225089
Q9UIL1-1	Short coiled-coil protein [OS=Homo sapiens]	-2.28594	0.166233	0.0986002
P49418	amphiphysin [OS=Homo sapiens]	-2.36012	0.708024	0.146945
P29992	guanine nucleotide-binding protein subunit alpha-11 [OS=Homo sapiens]	-2.41216	0.441186	0.302192
P11166	Solute carrier family 2, facilitated glucose transporter member 1 [OS=Homo sapiens]	-2.42645	0.0600434	0.0466377
Q9ULK5	Vang-like protein 2 [OS=Homo sapiens]	-2.45174	0.357316	0.359365
O15327	Type II inositol 3,4-bisphosphate 4-phosphatase [OS=Homo sapiens]	-2.46251	0.306057	0.244307
O95490-6	Isoform 6 of Adhesion G protein-coupled receptor L2 [OS=Homo sapiens]	-2.48555	0.1529	0.0598739
Q02818	Nucleobindin-1 [OS=Homo sapiens]	-2.55548	0.129737	0.0600808
P51608-2	Isoform B of Methyl-CpG-binding protein 2 [OS=Homo sapiens]	-2.56122	0.515178	0.0784564
P61962	DDB1- and CUL4-associated factor 7 [OS=Homo sapiens]	-2.56805	0.673909	0.28563
Q6UN15-1	Pre-mRNA 3'-end-processing factor FIP1 [OS=Homo sapiens]	-2.61197	0.356006	0.274096
Q9UEE9-1	Craniofacial development protein 1 [OS=Homo sapiens]	-2.62851	0.1735	0.107813
Q96JQ0	Protocadherin-16 [OS=Homo sapiens]	-2.69869	0.606449	0.212249
P50895	Basal cell adhesion molecule [OS=Homo sapiens]	-2.71916	0.649585	0.27494
O00399	Dynactin subunit 6 [OS=Homo sapiens]	-2.74238	0.579062	0.363527
Q9UH65	Switch-associated protein 70 [OS=Homo sapiens]	-2.74323	0.309982	0.219342
P11388-4	Isoform 4 of DNA topoisomerase 2-alpha [OS=Homo sapiens]	-2.99195	0.242923	0.118224
P40855-1	Peroxisomal biogenesis factor 19 [OS=Homo sapiens]	-2.99314	0.227594	0.0720685
Q9Y2D5-4	Isoform 3 of A-kinase anchor protein 2 [OS=Homo sapiens]	-3.07665	0.346217	0.0844952
Q96T88-2	Isoform 2 of E3 ubiquitin-protein ligase UHRF1 [OS=Homo sapiens]	-3.10185	0.124491	0.150383
Q9H2P0	Activity-dependent neuroprotector homeobox protein [OS=Homo sapiens]	-3.14215	0.587006	0.327554
Q9Y6H1	Coiled-coil-helix-coiled-coil-helix domain-containing protein 2 [OS=Homo sapiens]	-3.25557	0.426723	0.338808
P21741	Midkine [OS=Homo sapiens]	-3.37446	0.388926	0.247617
Q16401	26S proteasome non-ATPase regulatory subunit 5 [OS=Homo sapiens]	-3.45183	0.789947	0.230816
Q99757	Thioredoxin, mitochondrial [OS=Homo sapiens]	-3.50012	0.47142	0.234656
Q92541	RNA polymerase-associated protein RTF1 homolog [OS=Homo sapiens]	-3.52195	0.521076	0.361648
O75506	Heat shock factor-binding protein 1 [OS=Homo sapiens]	-3.58647	0.0917656	0.30976
Q14781-1	Chromobox protein homolog 2 [OS=Homo sapiens]	-3.71642	0.7407	0.365285
Q9NSC5-1	homer protein homolog 3 [OS=Homo sapiens]	-3.72641	1.05431	0.351971
Q8TAT2	Fibroblast growth factor-binding protein 3 [OS=Homo sapiens]	-3.79702	0.176795	0.253693
Q13573	SNW domain-containing protein 1 [OS=Homo sapiens]	-3.84882	0.431538	0.360238
Q9Y5V0	Zinc finger protein 706 [OS=Homo sapiens]	-4.17442	0.264596	0.14448
Q96K17-1	transcription factor BTF3 homolog 4 [OS=Homo sapiens]	-4.20879	0.780564	0.394612
P46013	Proliferation marker protein Ki-67 [OS=Homo sapiens]	-4.46961	0.43346	0.313832
P23471-1	Receptor-type tyrosine-protein phosphatase zeta [OS=Homo sapiens]	-4.62185	0.84554	0.117815
P06858	lipoprotein lipase [OS=Homo sapiens]	-4.92888	0.331545	0.125801
P84101-2	Isoform 2 of Small EDRK-rich factor 2 [OS=Homo sapiens]	-9.06653	0.602729	0.138958
Legend
IC ratio - Fold change in protein expression in infected cell lysate compared to mock-infected cell lysate
Per_CV_Infected	Percentage of Coefficient of Variation of abundance values in infected samples
Per_CV_Control	Percentage of Coefficient of Variation of abundance values in control samples
