# Supplementary material for: Dysregulation of Ephrin receptor and PPAR signaling pathways in neural progenitor cells infected by Zika virus
Source: Emerg Microbes Infect. 2020 Sep 20;9(1):2046–60. doi: 10.1080/22221751.2020.1818631 (PMC7534353; doi:10.1080/22221751.2020.1818631)
Supplement: Table_S1_revised.xlsx [file TEMI_A_1818631_SM7167.xlsx]

## Sheet: 24 hpi- summary
Proteins identified by Mass spectrometry in 24 hpi cell lysate
Accession	Description	Mean_Control	Mean_Infected	PM_Control	PM_Infected	IC_T_fdr_p	IC_Ratio	StatSig_IC_FDR
O00151	PDZ and LIM domain protein 1 [OS=Homo sapiens]	2.87304e+07	4.99748e+07	0	0	0.0403616	1.73944	1
O00461	Golgi integral membrane protein 4 [OS=Homo sapiens]	2.36218e+07	3.27382e+07	0	0	0.021013	1.38593	1
O00764-1	Pyridoxal kinase [OS=Homo sapiens]	3.27626e+07	4.8076e+07	0	0	0.0310193	1.46741	1
O14950	Myosin regulatory light chain 12B [OS=Homo sapiens]	9.59607e+08	1.18552e+09	0	0	0.0295038	1.23542	1
O15075-1	serine/threonine-protein kinase DCLK1 [OS=Homo sapiens]	9.44002e+06	3.60593e+06	20	0	0.0494536	0.381983	1
O43602	Neuronal migration protein doublecortin [OS=Homo sapiens]	5.90334e+07	2.88002e+07	0	0	0.0120799	0.487863	1
O43707	Alpha-actinin-4 [OS=Homo sapiens]	3.23796e+09	3.73302e+09	0	0	0.0321131	1.15289	1
O60264	SWI/SNF-related matrix-associated actin-dependent regulator of chromatin subfamily A member 5 [OS=Homo sapiens]	1.98408e+08	1.52265e+08	0	0	0.0392602	0.767432	1
O60493-1	sorting nexin-3 [OS=Homo sapiens]	1.28342e+08	1.74181e+08	0	0	0.00703612	1.35716	1
O60568	Procollagen-lysine,2-oxoglutarate 5-dioxygenase 3 [OS=Homo sapiens]	4.05639e+06	1.62276e+07	0	0	0.0133615	4.00051	1
O60613-1	selenoprotein F [OS=Homo sapiens]	1.65528e+07	3.34149e+07	0	0	0.000582305	2.01868	1
O60664-1	Perilipin-3 [OS=Homo sapiens]	4.69096e+08	5.74223e+08	0	0	0.0152784	1.2241	1
O60869-1	Endothelial differentiation-related factor 1 [OS=Homo sapiens]	1.86649e+08	2.54164e+08	0	0	0.0489608	1.36172	1
O60884	DnaJ homolog subfamily A member 2 [OS=Homo sapiens]	1.90354e+08	2.19455e+08	0	0	0.0460277	1.15288	1
O75369-8	Isoform 8 of Filamin-B [OS=Homo sapiens]	3.98091e+08	1.13912e+09	0	0	0.000305192	2.86145	1
O75822	Eukaryotic translation initiation factor 3 subunit J [OS=Homo sapiens]	1.32886e+08	1.74577e+08	0	0	0.00830274	1.31373	1
O76021	Ribosomal L1 domain-containing protein 1 [OS=Homo sapiens]	2.279e+08	3.02675e+08	0	0	0.0489608	1.3281	1
O95168-1	NADH dehydrogenase [ubiquinone] 1 beta subcomplex subunit 4 [OS=Homo sapiens]	1.23798e+07	9.52478e+06	0	0	0.0489608	0.769378	1
O95347-1	structural maintenance of chromosomes protein 2 [OS=Homo sapiens]	2.04919e+07	3.32392e+07	0	0	0.0133615	1.62207	1
O95819-3	Isoform 3 of Mitogen-activated protein kinase kinase kinase kinase 4 [OS=Homo sapiens]	4.6762e+06	1.62869e+06	0	20	0.0432734	0.348294	1
O95864	fatty acid desaturase 2 [OS=Homo sapiens]	1.62661e+08	9.85936e+07	0	0	0.000279008	0.606127	1
P00338-3	Isoform 3 of L-lactate dehydrogenase A chain [OS=Homo sapiens]	1.8618e+09	2.55276e+09	0	0	0.000769624	1.37112	1
P00387-3	Isoform 3 of NADH-cytochrome b5 reductase 3 [OS=Homo sapiens]	3.50203e+08	2.78503e+08	0	0	0.0217662	0.795259	1
P00403	Cytochrome c oxidase subunit 2 [OS=Homo sapiens]	2.15467e+08	1.86221e+08	0	0	0.00454087	0.864267	1
P00505	Aspartate aminotransferase, mitochondrial [OS=Homo sapiens]	1.27998e+08	2.34559e+08	0	0	0.029988	1.83252	1
P02042	Hemoglobin subunit delta [OS=Homo sapiens]	1.27657e+07	5.12153e+07	40	0	0.00858212	4.01196	1
P02452	Collagen alpha-1(I) chain [OS=Homo sapiens]	6.87093e+09	5.16281e+09	0	0	0.0235461	0.751399	1
P02461	Collagen alpha-1(III) chain [OS=Homo sapiens]	9.45069e+09	5.90806e+09	0	0	0.000509644	0.625145	1
P02751-15	Isoform 15 of Fibronectin [OS=Homo sapiens]	4.47747e+08	1.18755e+09	0	0	0.00227826	2.65227	1
P02795	metallothionein-2 [OS=Homo sapiens]	4.51141e+07	1.92004e+08	0	0	0.00731257	4.25596	1
P04040	catalase [OS=Homo sapiens]	3.39986e+07	1.378e+07	0	0	0.021013	0.405312	1
P04216	Thy-1 membrane glycoprotein [OS=Homo sapiens]	5.38307e+08	4.29314e+08	0	0	0.0310193	0.797527	1
P04843	Dolichyl-diphosphooligosaccharide--protein glycosyltransferase subunit 1 [OS=Homo sapiens]	1.51201e+09	1.41136e+09	0	0	0.021013	0.93343	1
P05387	60S acidic ribosomal protein P2 [OS=Homo sapiens]	3.43556e+09	4.43417e+09	0	0	0.0130744	1.29067	1
P05556-1	Integrin beta-1 [OS=Homo sapiens]	1.19445e+09	1.43627e+09	0	0	0.00571888	1.20245	1
P05937	Calbindin [OS=Homo sapiens]	1.00964e+08	1.57418e+08	0	0	0.042881	1.55916	1
P06733-1	alpha-enolase [OS=Homo sapiens]	1.49055e+10	1.71061e+10	0	0	0.00599862	1.14763	1
P06748-3	Isoform 3 of Nucleophosmin [OS=Homo sapiens]	9.35988e+06	1.92229e+07	0	0	0.00835472	2.05376	1
P06753-2	Isoform 2 of Tropomyosin alpha-3 chain [OS=Homo sapiens]	6.43418e+09	8.17717e+09	0	0	0.0227031	1.2709	1
P06756	Integrin alpha-V [OS=Homo sapiens]	1.2312e+07	2.85192e+07	0	0	0.0332459	2.31637	1
P07919	Cytochrome b-c1 complex subunit 6, mitochondrial [OS=Homo sapiens]	9.47065e+07	1.21167e+08	0	0	0.0473974	1.27939	1
P07951-2	Isoform 2 of Tropomyosin beta chain [OS=Homo sapiens]	4.59129e+07	1.20573e+08	0	0	0.00686147	2.62612	1
P08123	Collagen alpha-2(I) chain [OS=Homo sapiens]	2.19586e+09	1.37149e+09	0	0	0.000299198	0.624578	1
P08195-4	Isoform 4 of 4F2 cell-surface antigen heavy chain [OS=Homo sapiens]	6.52095e+07	9.18862e+07	0	0	0.00304555	1.40909	1
P08708	40S ribosomal protein S17 [OS=Homo sapiens]	7.9205e+08	1.15467e+09	0	0	0.00703612	1.45782	1
P09493-3	Isoform 3 of Tropomyosin alpha-1 chain [OS=Homo sapiens]	1.47372e+09	1.85559e+09	0	0	0.0089337	1.25912	1
P10155-1	60 kDa SS-A/Ro ribonucleoprotein [OS=Homo sapiens]	2.02579e+08	1.76093e+08	0	0	0.0347776	0.869257	1
P11166	Solute carrier family 2, facilitated glucose transporter member 1 [OS=Homo sapiens]	2.13706e+08	1.18418e+08	0	0	0.00053066	0.554116	1
P11388-4	Isoform 4 of DNA topoisomerase 2-alpha [OS=Homo sapiens]	3.21708e+07	5.45481e+07	0	0	0.040377	1.69558	1
P12270	Nucleoprotein TPR [OS=Homo sapiens]	2.06298e+08	2.60476e+08	0	0	0.00961934	1.26262	1
P12814-3	Isoform 3 of Alpha-actinin-1 [OS=Homo sapiens]	1.44338e+09	2.06726e+09	0	0	0.00069207	1.43224	1
P13489	Ribonuclease inhibitor [OS=Homo sapiens]	4.72026e+08	5.46897e+08	0	0	0.0357868	1.15862	1
P13639	Elongation factor 2 [OS=Homo sapiens]	8.5273e+09	1.02887e+10	0	0	0.00571888	1.20656	1
P13693	Translationally-controlled tumor protein [OS=Homo sapiens]	1.22873e+09	1.48533e+09	0	0	0.032561	1.20883	1
P13797	Plastin-3 [OS=Homo sapiens]	2.03109e+09	2.43438e+09	0	0	0.0279685	1.19856	1
P13987	CD59 glycoprotein [OS=Homo sapiens]	1.43989e+07	5.75947e+07	20	0	0.0401661	3.99995	1
P14550	alcohol dehydrogenase [NADP(+)] [OS=Homo sapiens]	1.29411e+08	9.7803e+07	0	0	0.018262	0.755754	1
P15170-3	Isoform 3 of Eukaryotic peptide chain release factor GTP-binding subunit ERF3A [OS=Homo sapiens]	2.95803e+08	3.46776e+08	0	0	0.0374042	1.17232	1
P16104	Histone H2AX [OS=Homo sapiens]	6.32818e+10	5.52958e+10	0	0	0.0139079	0.873804	1
P17677-2	Isoform 2 of Neuromodulin [OS=Homo sapiens]	2.70166e+07	1.42604e+08	0	0	0.000134405	5.27839	1
P18124	60S ribosomal protein L7 [OS=Homo sapiens]	1.93876e+09	2.34562e+09	0	0	0.00835472	1.20986	1
P20810-6	Isoform 6 of Calpastatin [OS=Homo sapiens]	2.99331e+06	6.01742e+06	0	20	0.00703612	2.01029	1
P21266	glutathione S-transferase Mu 3 [OS=Homo sapiens]	1.77046e+08	1.40741e+08	0	0	0.021013	0.794939	1
P21810	biglycan [OS=Homo sapiens]	7.4501e+07	4.13259e+07	0	0	0.0310193	0.554703	1
P22087	rRNA 2'-O-methyltransferase fibrillarin [OS=Homo sapiens]	2.27002e+08	2.76487e+08	0	0	0.0374042	1.21799	1
P22234	multifunctional protein ADE2 [OS=Homo sapiens]	1.36317e+09	1.52376e+09	0	0	0.0225562	1.1178	1
P23284	peptidyl-prolyl cis-trans isomerase B [OS=Homo sapiens]	7.16411e+09	8.15776e+09	0	0	0.0129048	1.1387	1
P23396	40S ribosomal protein S3 [OS=Homo sapiens]	3.42305e+09	3.87143e+09	0	0	0.0210218	1.13099	1
P24534	Elongation factor 1-beta [OS=Homo sapiens]	1.02196e+09	1.30431e+09	0	0	0.00227826	1.27628	1
P25398	40S ribosomal protein S12 [OS=Homo sapiens]	1.99355e+09	2.42052e+09	0	0	0.03326	1.21417	1
P27144	Adenylate kinase 4, mitochondrial [OS=Homo sapiens]	4.28641e+07	3.32795e+07	0	0	0.0189824	0.776394	1
P27635	60S ribosomal protein L10 [OS=Homo sapiens]	1.22393e+09	1.46523e+09	0	0	0.00875719	1.19714	1
P30050-1	60S ribosomal protein L12 [OS=Homo sapiens]	1.32751e+09	1.71411e+09	0	0	0.00571085	1.29122	1
P31689	DnaJ homolog subfamily A member 1 [OS=Homo sapiens]	2.55027e+08	4.0877e+08	0	0	0.0227031	1.60285	1
P31939	bifunctional purine biosynthesis protein purH [OS=Homo sapiens]	4.10753e+08	4.8511e+08	0	0	0.0227031	1.18103	1
P32119	Peroxiredoxin-2 [OS=Homo sapiens]	4.16544e+09	3.54693e+09	0	0	0.0076028	0.851514	1
P33993-1	DNA replication licensing factor MCM7 [OS=Homo sapiens]	3.11389e+08	2.28702e+08	0	0	0.00304555	0.734458	1
P35232	Prohibitin [OS=Homo sapiens]	1.0469e+09	9.96446e+08	0	0	0.0357012	0.95181	1
P35579-1	Myosin-9 [OS=Homo sapiens]	1.16868e+10	1.57618e+10	0	0	0.0119975	1.34868	1
P36578	60S ribosomal protein L4 [OS=Homo sapiens]	3.16312e+09	4.06577e+09	0	0	0.0052405	1.28537	1
P36871-1	Phosphoglucomutase-1 [OS=Homo sapiens]	8.18507e+07	6.53605e+07	0	0	0.0363218	0.798534	1
P37268	squalene synthase [OS=Homo sapiens]	4.14365e+08	2.75799e+08	0	0	0.0268826	0.665594	1
P37802-2	Isoform 2 of Transgelin-2 [OS=Homo sapiens]	3.05522e+08	5.23972e+08	0	0	0.00926817	1.715	1
P38646	Stress-70 protein, mitochondrial [OS=Homo sapiens]	2.3447e+09	2.7279e+09	0	0	0.00397983	1.16343	1
P39019	40S ribosomal protein S19 [OS=Homo sapiens]	2.1016e+09	2.70893e+09	0	0	0.00276286	1.28899	1
P39023	60S ribosomal protein L3 [OS=Homo sapiens]	1.62187e+09	1.97111e+09	0	0	0.0139256	1.21533	1
P40222	alpha-taxilin [OS=Homo sapiens]	4.48708e+07	7.45951e+07	0	0	0.0139079	1.66244	1
P41252	isoleucine--tRNA ligase, cytoplasmic [OS=Homo sapiens]	7.86068e+07	5.70975e+07	0	0	0.00760164	0.726368	1
P42166	Lamina-associated polypeptide 2, isoform alpha [OS=Homo sapiens]	3.63735e+07	1.95755e+07	0	0	0.0392602	0.538181	1
P42766	60S ribosomal protein L35 [OS=Homo sapiens]	5.99808e+08	7.63652e+08	0	0	0.0374042	1.27316	1
P46776	60S ribosomal protein L27a [OS=Homo sapiens]	1.20458e+09	1.4719e+09	0	0	0.0145837	1.22191	1
P46778	60S ribosomal protein L21 [OS=Homo sapiens]	5.57221e+08	6.73774e+08	0	0	0.0490475	1.20917	1
P46782	40S ribosomal protein S5 [OS=Homo sapiens]	1.61691e+09	2.01437e+09	0	0	0.0119972	1.24582	1
P46821	microtubule-associated protein 1B [OS=Homo sapiens]	4.74496e+09	5.86868e+09	0	0	0.00810635	1.23682	1
P47914	60S ribosomal protein L29 [OS=Homo sapiens]	6.03632e+08	9.5361e+08	0	0	0.00454087	1.57979	1
P48681	Nestin [OS=Homo sapiens]	6.94902e+09	8.349e+09	0	0	0.0013417	1.20146	1
P48735	Isocitrate dehydrogenase [NADP], mitochondrial [OS=Homo sapiens]	1.72313e+09	1.42056e+09	0	0	0.00253112	0.824408	1
P49327	Fatty acid synthase [OS=Homo sapiens]	7.05533e+09	5.98055e+09	0	0	0.0076028	0.847663	1
P51572-2	Isoform 2 of B-cell receptor-associated protein 31 [OS=Homo sapiens]	4.40964e+08	5.61363e+08	0	0	0.011433	1.27303	1
P51659-1	peroxisomal multifunctional enzyme type 2 [OS=Homo sapiens]	3.87303e+08	2.89863e+08	0	0	0.0107854	0.748415	1
P52292	Importin subunit alpha-1 [OS=Homo sapiens]	2.81407e+08	4.11369e+08	0	0	0.00835472	1.46183	1
P52951	Homeobox protein GBX-2 [OS=Homo sapiens]	2.69636e+07	3.98085e+07	0	0	0.0227031	1.47638	1
P53007	Tricarboxylate transport protein, mitochondrial [OS=Homo sapiens]	2.27918e+08	1.56327e+08	0	0	0.0362398	0.685891	1
P53618	Coatomer subunit beta [OS=Homo sapiens]	3.37189e+08	3.85506e+08	0	0	0.0347776	1.14329	1
P55010	Eukaryotic translation initiation factor 5 [OS=Homo sapiens]	2.17124e+08	3.29655e+08	0	0	0.0139574	1.51828	1
P55786	puromycin-sensitive aminopeptidase [OS=Homo sapiens]	4.64733e+08	3.97976e+08	0	0	0.0374042	0.856353	1
P60660	Myosin light polypeptide 6 [OS=Homo sapiens]	3.92748e+09	4.80042e+09	0	0	0.047789	1.22227	1
P60842	Eukaryotic initiation factor 4A-I [OS=Homo sapiens]	3.42774e+09	4.00345e+09	0	0	0.000961223	1.16796	1
P60866-2	Isoform 2 of 40S ribosomal protein S20 [OS=Homo sapiens]	8.5066e+08	9.88623e+08	0	0	0.0268826	1.16218	1
P61247	40S ribosomal protein S3a [OS=Homo sapiens]	3.87228e+09	4.69795e+09	0	0	0.0361461	1.21323	1
P61254	60S ribosomal protein L26 [OS=Homo sapiens]	1.72704e+09	2.203e+09	0	0	0.0310193	1.27559	1
P62263	40S ribosomal protein S14 [OS=Homo sapiens]	1.07948e+09	1.3442e+09	0	0	0.042881	1.24522	1
P62424	60S ribosomal protein L7a [OS=Homo sapiens]	2.629e+09	3.32113e+09	0	0	0.00760164	1.26327	1
P62750	60S ribosomal protein L23a [OS=Homo sapiens]	1.47483e+09	1.93908e+09	0	0	0.00571085	1.31478	1
P62805	histone H4 [OS=Homo sapiens]	7.72185e+10	6.11981e+10	0	0	0.00571888	0.792531	1
P62861	40S ribosomal protein S30 [OS=Homo sapiens]	3.05826e+08	5.3114e+08	0	0	0.00633066	1.73674	1
P62879	Guanine nucleotide-binding protein G(I)/G(S)/G(T) subunit beta-2 [OS=Homo sapiens]	1.89527e+08	1.45711e+08	0	0	0.0052405	0.768817	1
P62906	60S ribosomal protein L10A [OS=Homo sapiens]	1.72899e+09	2.16928e+09	0	0	0.0374042	1.25465	1
P62910	60S ribosomal protein L32 [OS=Homo sapiens]	3.42091e+08	6.38904e+08	0	0	0.00138467	1.86765	1
P62913	60S ribosomal protein L11 [OS=Homo sapiens]	1.0757e+09	1.30451e+09	0	0	0.0279685	1.21271	1
P62917	60S ribosomal protein L8 [OS=Homo sapiens]	2.03642e+09	2.40449e+09	0	0	0.0374042	1.18074	1
P67936	Tropomyosin alpha-4 chain [OS=Homo sapiens]	4.73043e+09	5.96457e+09	0	0	0.00835472	1.26089	1
P68104	Elongation factor 1-alpha 1 [OS=Homo sapiens]	1.85994e+10	2.16931e+10	0	0	0.023933	1.16634	1
P83731	60S ribosomal protein L24 [OS=Homo sapiens]	1.25671e+09	1.52852e+09	0	0	0.0268826	1.21629	1
P84098	60S ribosomal protein L19 [OS=Homo sapiens]	1.06006e+09	1.37778e+09	0	0	0.00565816	1.29972	1
Q01469	Fatty acid-binding protein, epidermal [OS=Homo sapiens]	4.07251e+08	5.33715e+08	0	0	0.032561	1.31053	1
Q01581	hydroxymethylglutaryl-CoA synthase, cytoplasmic [OS=Homo sapiens]	3.52127e+09	3.0027e+09	0	0	0.0360104	0.852732	1
Q01813	ATP-dependent 6-phosphofructokinase, platelet type [OS=Homo sapiens]	9.7998e+06	3.63959e+07	20	0	0.0148799	3.71395	1
Q01995	transgelin [OS=Homo sapiens]	3.41445e+09	5.4194e+09	0	0	0.000134405	1.5872	1
Q02952-1	A-kinase anchor protein 12 [OS=Homo sapiens]	2.04406e+09	3.49133e+09	0	0	0.00069207	1.70804	1
Q03252	Lamin-B2 [OS=Homo sapiens]	7.96563e+08	7.08047e+08	0	0	0.0392602	0.888879	1
Q07020	60S ribosomal protein L18 [OS=Homo sapiens]	1.37363e+09	1.67822e+09	0	0	0.00961934	1.22174	1
Q07954	prolow-density lipoprotein receptor-related protein 1 [OS=Homo sapiens]	2.13103e+08	1.11255e+08	0	0	0.0388168	0.52207	1
Q09666-1	Neuroblast differentiation-associated protein AHNAK [OS=Homo sapiens]	4.33105e+09	5.20335e+09	0	0	0.0374042	1.20141	1
Q14192	Four and a half LIM domains protein 2 [OS=Homo sapiens]	4.80115e+06	1.05442e+07	40	0	0.0290798	2.19619	1
Q14240-2	Isoform 2 of Eukaryotic initiation factor 4A-II [OS=Homo sapiens]	3.40647e+07	2.27626e+07	0	0	0.0489608	0.668218	1
Q14315	Filamin-C [OS=Homo sapiens]	7.03406e+07	2.00041e+08	0	0	0.00135881	2.8439	1
Q14444-1	Caprin-1 [OS=Homo sapiens]	7.6109e+08	9.67631e+08	0	0	0.00135881	1.27138	1
Q14697-1	Neutral alpha-glucosidase AB [OS=Homo sapiens]	2.85847e+09	2.4634e+09	0	0	0.0279685	0.861792	1
Q14978-2	Isoform Beta of Nucleolar and coiled-body phosphoprotein 1 [OS=Homo sapiens]	1.80951e+08	2.67251e+08	0	0	0.0121535	1.47692	1
Q15181	Inorganic pyrophosphatase [OS=Homo sapiens]	2.61369e+08	3.40705e+08	0	0	0.00633066	1.30354	1
Q15287-1	RNA-binding protein with serine-rich domain 1 [OS=Homo sapiens]	1.50682e+08	2.00324e+08	0	0	0.03326	1.32945	1
Q15334	Lethal(2) giant larvae protein homolog 1 [OS=Homo sapiens]	1.57944e+07	7.86943e+06	0	0	0.046801	0.498243	1
Q16270-1	Insulin-like growth factor-binding protein 7 [OS=Homo sapiens]	3.24644e+07	5.76002e+07	0	0	0.0374042	1.77425	1
Q16626	Male-enhanced antigen 1 [OS=Homo sapiens]	6.7096e+06	1.46346e+07	0	0	0.032561	2.18114	1
Q16658	Fascin [OS=Homo sapiens]	2.93205e+09	2.50878e+09	0	0	0.00633066	0.855641	1
Q16850-1	lanosterol 14-alpha demethylase [OS=Homo sapiens]	1.57248e+08	1.15679e+08	0	0	0.032561	0.73565	1
Q1KMD3	heterogeneous nuclear ribonucleoprotein U-like protein 2 [OS=Homo sapiens]	5.80851e+08	4.78877e+08	0	0	0.0279685	0.82444	1
Q53GQ0	Very-long-chain 3-oxoacyl-CoA reductase [OS=Homo sapiens]	2.18175e+08	1.66357e+08	0	0	0.010347	0.762491	1
Q5KU26	Collectin-12 [OS=Homo sapiens]	2.42785e+07	8.88705e+06	0	0	0.00304555	0.366047	1
Q71DI3	histone H3.2 [OS=Homo sapiens]	2.57679e+10	1.85479e+10	0	0	0.00896628	0.719807	1
Q8IVM0-2	Isoform 2 of Coiled-coil domain-containing protein 50 [OS=Homo sapiens]	1.44705e+07	2.57762e+07	0	0	0.0482951	1.78129	1
Q8WX93-1	palladin [OS=Homo sapiens]	1.2563e+07	2.83924e+07	0	0	0.0361461	2.26	1
Q92522	Histone H1x [OS=Homo sapiens]	7.1859e+08	6.04917e+08	0	0	0.0279685	0.841811	1
Q92598	Heat shock protein 105 kDa [OS=Homo sapiens]	5.14779e+08	7.33284e+08	0	0	0.0100662	1.42446	1
Q96A49	Synapse-associated protein 1 [OS=Homo sapiens]	1.20077e+08	1.5639e+08	0	0	0.0392602	1.30241	1
Q96FS4	signal-induced proliferation-associated protein 1 [OS=Homo sapiens]	6.27797e+06	2.62123e+06	20	0	0.0494536	0.417528	1
Q96MC2	Dynein regulatory complex protein 1 [OS=Homo sapiens]	1.56934e+08	2.306e+08	0	0	0.0374042	1.46941	1
Q99715-1	Collagen alpha-1(XII) chain [OS=Homo sapiens]	4.74819e+07	2.53006e+07	0	0	0.0490475	0.532847	1
Q9H3K6-1	bola-like protein 2 [OS=Homo sapiens]	1.14555e+08	1.68854e+08	0	0	0.0258674	1.474	1
Q9HAV4	exportin-5 [OS=Homo sapiens]	2.17123e+07	3.36935e+07	0	0	0.0460277	1.55181	1
Q9NR30-1	Nucleolar RNA helicase 2 [OS=Homo sapiens]	7.4873e+07	1.67109e+08	0	0	0.00069207	2.23189	1
Q9NUJ1	Mycophenolic acid acyl-glucuronide esterase, mitochondrial [OS=Homo sapiens]	1.10164e+08	8.26771e+07	0	0	0.00948762	0.750493	1
Q9UBM7	7-dehydrocholesterol reductase [OS=Homo sapiens]	6.45179e+07	3.90763e+07	0	0	0.0130074	0.605666	1
Q9UHB6-2	Isoform Alpha of LIM domain and actin-binding protein 1 [OS=Homo sapiens]	2.61801e+08	3.28051e+08	0	0	0.0119199	1.25305	1
Q9UHD1	cysteine and histidine-rich domain-containing protein 1 [OS=Homo sapiens]	3.81768e+07	5.73451e+07	0	0	0.0035329	1.50209	1
Q9UHD8-1	Septin-9 [OS=Homo sapiens]	1.87071e+09	1.58905e+09	0	0	0.0139574	0.849434	1
Q9UHV9	Prefoldin subunit 2 [OS=Homo sapiens]	5.7538e+08	6.81987e+08	0	0	0.024407	1.18528	1
Q9UKA9-2	Isoform 2 of Polypyrimidine tract-binding protein 2 [OS=Homo sapiens]	2.44686e+08	1.83829e+08	0	0	0.0201251	0.751288	1
Q9UKM9-1	RNA-binding protein Raly [OS=Homo sapiens]	1.76241e+09	1.53354e+09	0	0	0.0465713	0.87014	1
Q9UM47	Neurogenic locus notch homolog protein 3 [OS=Homo sapiens]	6.67408e+06	1.52289e+07	0	0	0.0310193	2.2818	1
Q9UMY1-1	Nucleolar protein 7 [OS=Homo sapiens]	5.35082e+06	1.18106e+07	0	20	0.0374042	2.20724	1
Q9UMY4-1	Sorting nexin-12 [OS=Homo sapiens]	5.63383e+07	7.14501e+07	0	0	0.0392602	1.26823	1
Q9Y3D8	Adenylate kinase isoenzyme 6 [OS=Homo sapiens]	3.78824e+06	7.47888e+06	20	0	0.0227031	1.97424	1
Q9Y3U8	60S ribosomal protein L36 [OS=Homo sapiens]	5.28491e+08	7.44821e+08	0	0	0.00304555	1.40933	1
A0A087WXM9	meiosis-specific kinetochore protein [OS=Homo sapiens]	6.45047e+06	9.87794e+06	20	0	0.602754	1.53135	0
A0AVT1-1	Ubiquitin-like modifier-activating enzyme 6 [OS=Homo sapiens]	7.78644e+07	5.33451e+07	0	0	0.323992	0.685104	0
A1L0T0	Acetolactate synthase-like protein [OS=Homo sapiens]	2.68496e+07	2.21515e+07	0	0	0.389749	0.825022	0
A1X283	SH3 and PX domain-containing protein 2B [OS=Homo sapiens]	8.39527e+07	8.10303e+07	0	0	0.912184	0.96519	0
A5YKK6	CCR4-NOT transcription complex subunit 1 [OS=Homo sapiens]	4.91231e+06	4.59646e+06	0	0	0.910441	0.935702	0
A6NCE7	Microtubule-associated proteins 1A/1B light chain 3 beta 2 [OS=Homo sapiens]	3.02532e+07	2.41467e+07	0	0	0.209117	0.798154	0
A6ND91-1	putative L-aspartate dehydrogenase [OS=Homo sapiens]	2.41104e+07	1.59539e+07	0	0	0.273895	0.661701	0
A6NDG6	glycerol-3-phosphate phosphatase [OS=Homo sapiens]	7.39104e+06	9.68863e+06	20	0	0.487835	1.31086	0
A6NHR9-1	structural maintenance of chromosomes flexible hinge domain-containing protein 1 [OS=Homo sapiens]	1.46846e+07	1.12697e+07	0	0	0.469641	0.76745	0
A8MWD9	Putative small nuclear ribonucleoprotein G-like protein 15 [OS=Homo sapiens]	9.15717e+07	8.24887e+07	0	0	0.754218	0.90081	0
B5ME19	eukaryotic translation initiation factor 3 subunit C-like protein [OS=Homo sapiens]	2.33941e+08	2.57004e+08	0	0	0.342887	1.09858	0
B7ZW38	Heterogeneous nuclear ribonucleoprotein C-like 3 [OS=Homo sapiens]	1.26552e+08	9.21032e+07	0	0	0.123341	0.727788	0
C9JLW8	Mapk-regulated corepressor-interacting protein 1 [OS=Homo sapiens]	7.97193e+07	8.55607e+07	0	0	0.723056	1.07327	0
E9PAV3	Nascent polypeptide-associated complex subunit alpha, muscle-specific form [OS=Homo sapiens]	8.71325e+08	1.09258e+09	0	0	0.281268	1.25393	0
E9PRG8	Uncharacterized protein C11orf98 [OS=Homo sapiens]	7.91672e+06	1.74909e+07	0	0	0.185977	2.20936	0
O00116	Alkyldihydroxyacetonephosphate synthase, peroxisomal [OS=Homo sapiens]	9.6522e+06	1.34859e+07	0	0	0.682179	1.39718	0
O00139-4	Isoform 4 of Kinesin-like protein KIF2A [OS=Homo sapiens]	2.97238e+07	2.5784e+07	0	0	0.725188	0.867454	0
O00148	ATP-dependent RNA helicase DDX39A [OS=Homo sapiens]	3.03752e+07	2.03812e+07	0	0	0.0592967	0.670983	0
O00154	cytosolic acyl coenzyme A thioester hydrolase [OS=Homo sapiens]	5.37498e+08	5.61917e+08	0	0	0.711878	1.04543	0
O00161	Synaptosomal-associated protein 23 [OS=Homo sapiens]	1.49214e+07	2.32528e+07	0	0	0.0571751	1.55835	0
O00170	AH receptor-interacting protein [OS=Homo sapiens]	1.59805e+07	1.66802e+07	0	0	0.910979	1.04379	0
O00178	GTP-binding protein 1 [OS=Homo sapiens]	1.17249e+07	1.32278e+07	0	0	0.790615	1.12819	0
O00193	Small acidic protein [OS=Homo sapiens]	1.40466e+08	1.34512e+08	0	0	0.913318	0.957611	0
O00203-1	AP-3 complex subunit beta-1 [OS=Homo sapiens]	1.7123e+07	1.51703e+07	0	0	0.713139	0.885962	0
O00217	NADH dehydrogenase [ubiquinone] iron-sulfur protein 8, mitochondrial [OS=Homo sapiens]	2.52664e+07	2.1578e+07	0	0	0.816603	0.854019	0
O00220	Tumor necrosis factor receptor superfamily member 10A [OS=Homo sapiens]	4.83902e+06	7.15074e+06	40	20	0.328669	1.47773	0
O00231	26S proteasome non-ATPase regulatory subunit 11 [OS=Homo sapiens]	3.84638e+08	3.72176e+08	0	0	0.853576	0.967599	0
O00232-1	26s proteasome non-atpase regulatory subunit 12 [OS=Homo sapiens]	2.19626e+08	2.37587e+08	0	0	0.748072	1.08178	0
O00233-1	26S proteasome non-ATPase regulatory subunit 9 [OS=Homo sapiens]	8.68421e+07	9.35721e+07	0	0	0.79827	1.0775	0
O00244	Copper transport protein ATOX1 [OS=Homo sapiens]	2.7974e+08	2.98149e+08	0	0	0.789596	1.06581	0
O00264	Membrane-associated progesterone receptor component 1 [OS=Homo sapiens]	8.11746e+08	7.31992e+08	0	0	0.289547	0.90175	0
O00273-1	DNA fragmentation factor subunit alpha [OS=Homo sapiens]	7.73915e+07	8.97373e+07	0	0	0.27104	1.15952	0
O00291	Huntingtin-interacting protein 1 [OS=Homo sapiens]	8.32709e+06	4.7872e+06	0	20	0.247415	0.574895	0
O00299	chloride intracellular channel protein 1 [OS=Homo sapiens]	3.27499e+09	3.22716e+09	0	0	0.817869	0.985397	0
O00303	Eukaryotic translation initiation factor 3 subunit F [OS=Homo sapiens]	2.39338e+08	2.4202e+08	0	0	0.938098	1.0112	0
O00399	Dynactin subunit 6 [OS=Homo sapiens]	3.62828e+06	4.58463e+06	0	0	0.771468	1.26358	0
O00401	Neural Wiskott-Aldrich syndrome protein [OS=Homo sapiens]	1.36916e+07	2.1636e+07	0	0	0.147664	1.58025	0
O00410-3	Isoform 3 of Importin-5 [OS=Homo sapiens]	7.99596e+08	9.0673e+08	0	0	0.0521204	1.13398	0
O00422	Histone deacetylase complex subunit SAP18 [OS=Homo sapiens]	1.16879e+08	1.46109e+08	0	0	0.281726	1.25009	0
O00425	Insulin-like growth factor 2 mRNA-binding protein 3 [OS=Homo sapiens]	8.59498e+08	8.58944e+08	0	0	0.992836	0.999356	0
O00429-6	Isoform 6 of Dynamin-1-like protein [OS=Homo sapiens]	6.06802e+07	6.26087e+07	0	0	0.906655	1.03178	0
O00468	Agrin [OS=Homo sapiens]	9.80219e+06	5.01959e+06	0	0	0.318598	0.512089	0
O00479	High mobility group nucleosome-binding domain-containing protein 4 [OS=Homo sapiens]	6.35352e+07	4.76725e+07	0	0	0.654002	0.750332	0
O00483	Cytochrome c oxidase subunit NDUFA4 [OS=Homo sapiens]	2.18131e+08	2.12164e+08	0	0	0.703804	0.972649	0
O00487	26S proteasome non-ATPase regulatory subunit 14 [OS=Homo sapiens]	1.08496e+08	1.21298e+08	0	0	0.204601	1.118	0
O00499	Myc box-dependent-interacting protein 1 [OS=Homo sapiens]	3.0998e+07	2.49707e+07	0	0	0.603726	0.805557	0
O00505	Importin subunit alpha-4 [OS=Homo sapiens]	1.07717e+08	8.92916e+07	0	0	0.360774	0.828946	0
O00541-1	Pescadillo homolog [OS=Homo sapiens]	9.30169e+06	1.60364e+07	0	0	0.09859	1.72404	0
O00560-1	Syntenin-1 [OS=Homo sapiens]	4.72617e+06	2.54587e+06	20	20	0.238728	0.538675	0
O00567	Nucleolar protein 56 [OS=Homo sapiens]	1.49478e+08	1.96589e+08	0	0	0.0571751	1.31517	0
O00571	ATP-dependent RNA helicase DDX3X [OS=Homo sapiens]	9.16871e+08	9.98523e+08	0	0	0.304454	1.08906	0
O00592	Podocalyxin [OS=Homo sapiens]	7.31906e+07	9.08856e+07	0	0	0.352113	1.24177	0
O00625	Pirin [OS=Homo sapiens]	6.74517e+07	5.99177e+07	0	0	0.553452	0.888305	0
O00629	Importin subunit alpha-3 [OS=Homo sapiens]	3.89688e+07	4.28387e+07	0	0	0.695947	1.09931	0
O00754	Lysosomal alpha-mannosidase [OS=Homo sapiens]	1.21653e+07	1.77765e+07	0	0	0.486573	1.46125	0
O00767	acyl-CoA desaturase [OS=Homo sapiens]	7.36025e+06	6.87941e+06	0	20	0.86663	0.934671	0
O14498	Immunoglobulin superfamily containing leucine-rich repeat protein [OS=Homo sapiens]	3.08896e+07	1.61203e+07	0	0	0.094696	0.521869	0
O14519	Cyclin-dependent kinase 2-associated protein 1 [OS=Homo sapiens]	2.02601e+06	2.89056e+06	20	20	0.789226	1.42672	0
O14530	Thioredoxin domain-containing protein 9 [OS=Homo sapiens]	3.20185e+07	3.85544e+07	0	0	0.175701	1.20413	0
O14531	dihydropyrimidinase-related protein 4 [OS=Homo sapiens]	4.69314e+08	4.94721e+08	0	0	0.498237	1.05414	0
O14561	Acyl carrier protein, mitochondrial [OS=Homo sapiens]	1.8905e+08	2.1665e+08	0	0	0.293922	1.14599	0
O14562	Ubiquitin domain-containing protein UBFD1 [OS=Homo sapiens]	1.73368e+07	1.08573e+07	20	0	0.204601	0.62626	0
O14579-1	coatomer subunit epsilon [OS=Homo sapiens]	5.19879e+07	5.72834e+07	0	0	0.483523	1.10186	0
O14602	Eukaryotic translation initiation factor 1A, Y-chromosomal [OS=Homo sapiens]	9.78796e+07	1.09724e+08	0	0	0.39732	1.12101	0
O14617-5	Isoform 5 of AP-3 complex subunit delta-1 [OS=Homo sapiens]	8.82666e+06	1.10074e+07	0	0	0.582234	1.24707	0
O14683	Tumor protein p53-inducible protein 11 [OS=Homo sapiens]	1.29264e+07	1.04261e+07	0	0	0.654002	0.806572	0
O14737	Programmed cell death protein 5 [OS=Homo sapiens]	5.04068e+08	6.05769e+08	0	0	0.192967	1.20176	0
O14744	Protein arginine N-methyltransferase 5 [OS=Homo sapiens]	2.75316e+07	3.37779e+07	0	0	0.232716	1.22688	0
O14745	Na(+)/H(+) exchange regulatory cofactor NHE-RF1 [OS=Homo sapiens]	2.65284e+07	2.68264e+07	0	0	0.984758	1.01123	0
O14776-1	Transcription elongation regulator 1 [OS=Homo sapiens]	1.43355e+07	2.38002e+07	0	0	0.456901	1.66023	0
O14787-2	Isoform 2 of Transportin-2 [OS=Homo sapiens]	1.548e+06	827805	0	20	0.411729	0.534757	0
O14818-1	Proteasome subunit alpha type-7 [OS=Homo sapiens]	1.78299e+08	1.7253e+08	0	0	0.888524	0.967644	0
O14828	Secretory carrier-associated membrane protein 3 [OS=Homo sapiens]	6.79754e+06	9.27884e+06	40	20	0.604265	1.36503	0
O14880	Microsomal glutathione S-transferase 3 [OS=Homo sapiens]	1.10122e+07	2.9061e+06	0	20	0.0515469	0.263899	0
O14907	Tax1-binding protein 3 [OS=Homo sapiens]	5.70761e+06	1.25409e+07	20	0	0.163059	2.19723	0
O14929	histone acetyltransferase type B catalytic subunit [OS=Homo sapiens]	5.89886e+07	7.15837e+07	0	0	0.338691	1.21352	0
O14949	Cytochrome b-c1 complex subunit 8 [OS=Homo sapiens]	3.42365e+07	9.7028e+06	20	0	0.238779	0.283405	0
O14964	Hepatocyte growth factor-regulated tyrosine kinase substrate [OS=Homo sapiens]	1.22377e+07	1.18114e+07	0	20	0.950061	0.965165	0
O14974	Protein phosphatase 1 regulatory subunit 12A [OS=Homo sapiens]	1.33659e+08	1.19073e+08	0	0	0.639787	0.89087	0
O14979-1	Heterogeneous nuclear ribonucleoprotein D-like [OS=Homo sapiens]	2.85737e+09	2.97191e+09	0	0	0.761938	1.04009	0
O14979-2	Isoform 2 of Heterogeneous nuclear ribonucleoprotein D-like [OS=Homo sapiens]	2.53735e+07	4.11615e+07	20	0	0.0521204	1.62222	0
O14980	Exportin-1 [OS=Homo sapiens]	2.56049e+08	2.52084e+08	0	0	0.902714	0.984514	0
O15027-5	Isoform 5 of Protein transport protein Sec16A [OS=Homo sapiens]	1.39005e+07	1.39582e+07	0	0	0.990906	1.00415	0
O15042	U2 snRNP-associated SURP motif-containing protein [OS=Homo sapiens]	2.8863e+06	2.95172e+06	40	40	0.978136	1.02267	0
O15067	Phosphoribosylformylglycinamidine synthase [OS=Homo sapiens]	9.35632e+07	9.15597e+07	0	0	0.933191	0.978587	0
O15116	U6 snRNA-associated Sm-like protein LSm1 [OS=Homo sapiens]	1.20903e+07	1.12265e+07	0	0	0.920376	0.928552	0
O15143	Actin-related protein 2/3 complex subunit 1B [OS=Homo sapiens]	4.55616e+07	6.10187e+07	0	0	0.327884	1.33926	0
O15144	Actin-related protein 2/3 complex subunit 2 [OS=Homo sapiens]	2.94751e+08	2.98233e+08	0	0	0.938098	1.01181	0
O15145	Actin-related protein 2/3 complex subunit 3 [OS=Homo sapiens]	3.03367e+08	2.83136e+08	0	0	0.353594	0.933312	0
O15173-2	Isoform 2 of Membrane-associated progesterone receptor component 2 [OS=Homo sapiens]	4.1154e+07	4.05359e+07	0	0	0.949519	0.98498	0
O15212	Prefoldin subunit 6 [OS=Homo sapiens]	1.8422e+08	2.22141e+08	0	0	0.245522	1.20585	0
O15228	Dihydroxyacetone phosphate acyltransferase [OS=Homo sapiens]	664309	367375	40	40	0.122623	0.553019	0
O15344-1	E3 ubiquitin-protein ligase Midline-1 [OS=Homo sapiens]	7.07007e+06	8.36945e+06	20	0	0.518465	1.18379	0
O15347	High mobility group protein B3 [OS=Homo sapiens]	8.79618e+08	9.07992e+08	0	0	0.78696	1.03226	0
O15355	Protein phosphatase 1G [OS=Homo sapiens]	2.9838e+08	3.42135e+08	0	0	0.304454	1.14664	0
O15371	Eukaryotic translation initiation factor 3 subunit D [OS=Homo sapiens]	1.19139e+08	1.37227e+08	0	0	0.471409	1.15183	0
O15372	Eukaryotic translation initiation factor 3 subunit H [OS=Homo sapiens]	2.11363e+08	2.20778e+08	0	0	0.75096	1.04455	0
O15400	Syntaxin-7 [OS=Homo sapiens]	1.94258e+07	1.91061e+07	0	0	0.954862	0.983541	0
O15460-1	Prolyl 4-hydroxylase subunit alpha-2 [OS=Homo sapiens]	5.00555e+06	1.3133e+07	20	0	0.0851485	2.62369	0
O15498	Synaptobrevin homolog YKT6 [OS=Homo sapiens]	9.11018e+07	8.92295e+07	0	0	0.88517	0.979449	0
O15511-2	Isoform 2 of Actin-related protein 2/3 complex subunit 5 [OS=Homo sapiens]	6.11846e+07	8.7943e+07	0	0	0.672256	1.43734	0
O15540	Fatty acid-binding protein, brain [OS=Homo sapiens]	9.98273e+08	8.67946e+08	0	0	0.0573281	0.869447	0
O43143	Pre-mRNA-splicing factor ATP-dependent RNA helicase DHX15 [OS=Homo sapiens]	5.74271e+08	5.66951e+08	0	0	0.88517	0.987252	0
O43169	Cytochrome b5 type B [OS=Homo sapiens]	1.41947e+08	1.28481e+08	0	0	0.703804	0.905137	0
O43172-1	U4/U6 small nuclear ribonucleoprotein Prp4 [OS=Homo sapiens]	1.11276e+07	1.15873e+07	0	20	0.94107	1.04132	0
O43175	D-3-phosphoglycerate dehydrogenase [OS=Homo sapiens]	1.68117e+09	1.47524e+09	0	0	0.0673	0.877508	0
O43181	NADH dehydrogenase [ubiquinone] iron-sulfur protein 4, mitochondrial [OS=Homo sapiens]	1.70067e+07	1.9907e+07	0	0	0.682179	1.17054	0
O43237	Cytoplasmic dynein 1 light intermediate chain 2 [OS=Homo sapiens]	1.65667e+08	1.78614e+08	0	0	0.654002	1.07815	0
O43242	26S proteasome non-ATPase regulatory subunit 3 [OS=Homo sapiens]	2.82749e+08	2.70953e+08	0	0	0.545073	0.958281	0
O43251-8	Isoform 8 of RNA binding protein fox-1 homolog 2 [OS=Homo sapiens]	2.30326e+07	1.76245e+07	0	0	0.295168	0.765196	0
O43252	bifunctional 3'-phosphoadenosine 5'-phosphosulfate synthase 1 [OS=Homo sapiens]	4.28096e+07	5.63534e+07	0	0	0.337436	1.31637	0
O43290	U4/U6.U5 tri-snRNP-associated protein 1 [OS=Homo sapiens]	4.01847e+07	4.90848e+07	0	0	0.340656	1.22148	0
O43294-1	Transforming growth factor beta-1-induced transcript 1 protein [OS=Homo sapiens]	2.11406e+07	2.91518e+07	0	0	0.12309	1.37895	0
O43324-1	Eukaryotic translation elongation factor 1 epsilon-1 [OS=Homo sapiens]	5.2848e+06	5.25593e+06	20	20	0.987339	0.994536	0
O43347	RNA-binding protein Musashi homolog 1 [OS=Homo sapiens]	9.12521e+07	1.11731e+08	0	0	0.469023	1.22442	0
O43390-1	heterogeneous nuclear ribonucleoprotein r [OS=Homo sapiens]	1.37663e+09	1.38911e+09	0	0	0.937148	1.00907	0
O43395	U4/U6 small nuclear ribonucleoprotein Prp3 [OS=Homo sapiens]	2.20349e+07	2.94074e+07	0	0	0.20121	1.33458	0
O43396	Thioredoxin-like protein 1 [OS=Homo sapiens]	1.71094e+08	1.6637e+08	0	0	0.870324	0.972385	0
O43399-7	Isoform 7 of Tumor protein D54 [OS=Homo sapiens]	1.40682e+08	2.0311e+08	0	0	0.09859	1.44375	0
O43447	peptidyl-prolyl cis-trans isomerase H [OS=Homo sapiens]	1.28437e+07	1.38702e+07	0	0	0.875313	1.07992	0
O43488	aflatoxin B1 aldehyde reductase member 2 [OS=Homo sapiens]	9.67857e+07	7.7412e+07	0	0	0.185977	0.799829	0
O43491-1	band 4.1-like protein 2 [OS=Homo sapiens]	8.83858e+07	8.68662e+07	0	0	0.918527	0.982808	0
O43493-1	Trans-Golgi network integral membrane protein 2 [OS=Homo sapiens]	2.86917e+06	5.98555e+06	0	0	0.224193	2.08616	0
O43504	Ragulator complex protein LAMTOR5 [OS=Homo sapiens]	5.87231e+07	5.84675e+07	0	0	0.984281	0.995648	0
O43592	Exportin-T [OS=Homo sapiens]	4.77514e+06	2.84263e+06	20	0	0.397315	0.595296	0
O43615	Mitochondrial import inner membrane translocase subunit TIM44 [OS=Homo sapiens]	6.08544e+07	7.36804e+07	0	0	0.316596	1.21076	0
O43617	Trafficking protein particle complex subunit 3 [OS=Homo sapiens]	2.10965e+07	1.95329e+07	20	0	0.634555	0.925881	0
O43633	charged multivesicular body protein 2a [OS=Homo sapiens]	5.63758e+06	1.1074e+07	20	0	0.129063	1.96433	0
O43639	Cytoplasmic protein NCK2 [OS=Homo sapiens]	8.16419e+06	7.94766e+06	0	20	0.95715	0.973479	0
O43657	Tetraspanin-6 [OS=Homo sapiens]	2.66479e+06	2.29062e+06	0	20	0.727821	0.859586	0
O43660-1	Pleiotropic regulator 1 [OS=Homo sapiens]	1.07169e+07	1.15387e+07	20	0	0.902714	1.07668	0
O43670-4	Isoform 4 of BUB3-interacting and GLEBS motif-containing protein ZNF207 [OS=Homo sapiens]	1.6509e+07	2.47909e+07	0	0	0.147218	1.50166	0
O43676	NADH dehydrogenase [ubiquinone] 1 beta subcomplex subunit 3 [OS=Homo sapiens]	1.30204e+07	1.25749e+07	0	0	0.938098	0.965784	0
O43681	ATPase ASNA1 [OS=Homo sapiens]	6.89386e+07	5.76176e+07	0	0	0.290954	0.835782	0
O43684	Mitotic checkpoint protein BUB3 [OS=Homo sapiens]	1.49992e+08	1.50118e+08	0	0	0.994733	1.00084	0
O43719	HIV Tat-specific factor 1 [OS=Homo sapiens]	8.33197e+06	1.17934e+07	0	0	0.610123	1.41544	0
O43747-2	Isoform 2 of AP-1 complex subunit gamma-1 [OS=Homo sapiens]	5.75049e+07	3.97337e+07	0	0	0.292039	0.690962	0
O43765	Small glutamine-rich tetratricopeptide repeat-containing protein alpha [OS=Homo sapiens]	3.57316e+08	4.01343e+08	0	0	0.24918	1.12322	0
O43768-4	Isoform 4 of Alpha-endosulfine [OS=Homo sapiens]	3.83333e+07	4.0082e+07	0	0	0.884166	1.04562	0
O43776	Asparagine--tRNA ligase, cytoplasmic [OS=Homo sapiens]	1.12566e+08	1.43798e+08	0	0	0.147664	1.27746	0
O43795	Unconventional myosin-Ib [OS=Homo sapiens]	1.4889e+08	1.28124e+08	0	0	0.185977	0.860523	0
O43805	Sjoegren syndrome nuclear autoantigen 1 [OS=Homo sapiens]	2.37617e+06	2.94032e+06	0	20	0.640542	1.23742	0
O43809	Cleavage and polyadenylation specificity factor subunit 5 [OS=Homo sapiens]	3.83632e+08	3.7833e+08	0	0	0.958037	0.986181	0
O43813	LanC-like protein 1 [OS=Homo sapiens]	1.40684e+07	1.21356e+07	0	0	0.804045	0.862612	0
O43823	A-kinase anchor protein 8 [OS=Homo sapiens]	2.23048e+06	2.50781e+06	40	0	0.809084	1.12434	0
O43847-2	Isoform 2 of Nardilysin [OS=Homo sapiens]	4.24189e+06	3.85783e+06	0	0	0.929092	0.90946	0
O43852-3	Isoform 3 of Calumenin [OS=Homo sapiens]	3.10939e+09	3.57536e+09	0	0	0.203399	1.14986	0
O43865	S-adenosylhomocysteine hydrolase-like protein 1 [OS=Homo sapiens]	5.94218e+07	6.0873e+07	0	0	0.906655	1.02442	0
O60216	Double-strand-break repair protein rad21 homolog [OS=Homo sapiens]	3.8581e+06	3.9488e+06	20	40	0.969955	1.02351	0
O60220	Mitochondrial import inner membrane translocase subunit Tim8 A [OS=Homo sapiens]	3.61591e+06	3.64061e+06	20	40	0.983875	1.00683	0
O60239	SH3 domain-binding protein 5 [OS=Homo sapiens]	2.93853e+07	3.36436e+07	0	0	0.709094	1.14491	0
O60256-1	Phosphoribosyl pyrophosphate synthase-associated protein 2 [OS=Homo sapiens]	8.78146e+07	5.98551e+07	0	0	0.079376	0.681608	0
O60271	C-jun-amino-terminal kinase-interacting protein 4 [OS=Homo sapiens]	88546993	9.55805e+07	0	0	0.777704	1.07943	0
O60313-10	Isoform 4 of Dynamin-like 120 kDa protein, mitochondrial [OS=Homo sapiens]	4.31956e+07	4.10562e+07	0	0	0.919256	0.950471	0
O60315-1	zinc finger E-box-binding homeobox 2 [OS=Homo sapiens]	2.87865e+06	3.5005e+06	20	20	0.589715	1.21602	0
O60333-4	Isoform 4 of Kinesin-like protein KIF1B [OS=Homo sapiens]	9.98425e+06	1.07956e+07	0	0	0.915473	1.08126	0
O60341-2	Isoform 2 of Lysine-specific histone demethylase 1A [OS=Homo sapiens]	6.86954e+06	4.81189e+06	0	0	0.4905	0.700468	0
O60502	protein O-GlcNAcase [OS=Homo sapiens]	1.10442e+08	1.05013e+08	0	0	0.810558	0.950839	0
O60506	Heterogeneous nuclear ribonucleoprotein Q [OS=Homo sapiens]	2.44384e+09	2.49499e+09	0	0	0.78696	1.02093	0
O60610-1	Protein diaphanous homolog 1 [OS=Homo sapiens]	2.13198e+07	2.60863e+07	0	0	0.546868	1.22357	0
O60684	Importin subunit alpha-7 [OS=Homo sapiens]	3.07837e+06	2.69661e+06	40	0	0.87462	0.875984	0
O60701	UDP-glucose 6-dehydrogenase [OS=Homo sapiens]	5.67115e+08	5.87017e+08	0	0	0.601019	1.03509	0
O60716-1	Catenin delta-1 [OS=Homo sapiens]	2.37121e+08	3.20155e+08	0	0	0.302587	1.35018	0
O60739	eukaryotic translation initiation factor 1b [OS=Homo sapiens]	1.01354e+08	1.42734e+08	0	0	0.196115	1.40828	0
O60749	Sorting nexin-2 [OS=Homo sapiens]	2.02167e+07	2.51862e+07	0	0	0.437987	1.24581	0
O60763-2	Isoform 2 of General vesicular transport factor p115 [OS=Homo sapiens]	1.18697e+08	1.23703e+08	0	0	0.87462	1.04218	0
O60784-2	Isoform 2 of Target of Myb protein 1 [OS=Homo sapiens]	6.34317e+06	6.08337e+06	20	0	0.902127	0.959043	0
O60826	Coiled-coil domain-containing protein 22 [OS=Homo sapiens]	1.69085e+06	1.94071e+06	20	40	0.848305	1.14777	0
O60828	Polyglutamine-binding protein 1 [OS=Homo sapiens]	2.46621e+06	7.59883e+06	0	20	0.389749	3.08117	0
O60831	PRA1 family protein 2 [OS=Homo sapiens]	8.88778e+07	9.25602e+07	0	0	0.801687	1.04143	0
O60832-1	H/ACA ribonucleoprotein complex subunit 4 [OS=Homo sapiens]	3.3674e+07	4.14857e+07	0	0	0.393652	1.23198	0
O60841	Eukaryotic translation initiation factor 5B [OS=Homo sapiens]	1.03736e+08	1.39722e+08	0	0	0.0649181	1.34689	0
O60885-1	Bromodomain-containing protein 4 [OS=Homo sapiens]	1.36614e+07	1.09854e+07	0	0	0.519682	0.804116	0
O60888-2	Isoform A of Protein CutA [OS=Homo sapiens]	2.65329e+07	1.44243e+07	0	0	0.0978675	0.543637	0
O60925	prefoldin subunit 1 [OS=Homo sapiens]	2.5229e+08	2.75805e+08	0	0	0.549987	1.09321	0
O75044	SLIT-ROBO Rho GTPase-activating protein 2 [OS=Homo sapiens]	1.37068e+07	1.08877e+07	0	0	0.641798	0.794325	0
O75083	WD repeat-containing protein 1 [OS=Homo sapiens]	1.5564e+09	1.54175e+09	0	0	0.945553	0.990588	0
O75116	Rho-associated protein kinase 2 [OS=Homo sapiens]	2.35885e+06	3.0773e+06	20	20	0.353594	1.30458	0
O75131	Copine-3 [OS=Homo sapiens]	7.86833e+07	7.41681e+07	0	0	0.849436	0.942615	0
O75151	lysine-specific demethylase phf2 [OS=Homo sapiens]	2.15488e+06	1.71017e+06	20	40	0.634071	0.793625	0
O75223-1	gamma-glutamylcyclotransferase [OS=Homo sapiens]	9.7733e+07	1.0344e+08	0	0	0.519682	1.0584	0
O75251	NADH dehydrogenase [ubiquinone] iron-sulfur protein 7, mitochondrial [OS=Homo sapiens]	2.87106e+07	2.92334e+07	0	0	0.979231	1.01821	0
O75306	NADH dehydrogenase [ubiquinone] iron-sulfur protein 2, mitochondrial [OS=Homo sapiens]	7.66743e+06	5.73658e+06	0	0	0.599634	0.748176	0
O75312	Zinc finger protein ZPR1 [OS=Homo sapiens]	1.53175e+07	2.73588e+07	0	0	0.103545	1.78611	0
O75323-1	Protein NipSnap homolog 2 [OS=Homo sapiens]	2.82283e+07	2.09063e+07	0	0	0.446007	0.740614	0
O75340	programmed cell death protein 6 [OS=Homo sapiens]	2.83536e+07	1.68015e+07	0	0	0.128744	0.59257	0
O75347	Tubulin-specific chaperone A [OS=Homo sapiens]	1.75935e+09	1.82111e+09	0	0	0.777704	1.03511	0
O75348	V-type proton ATPase subunit G 1 [OS=Homo sapiens]	2.43308e+07	2.75514e+07	0	0	0.485187	1.13237	0
O75351	Vacuolar protein sorting-associated protein 4B [OS=Homo sapiens]	6.17832e+06	4.37478e+06	40	20	0.590331	0.708086	0
O75367-1	Core histone macro-H2A.1 [OS=Homo sapiens]	3.12215e+09	3.00245e+09	0	0	0.651049	0.961659	0
O75368	SH3 domain-binding glutamic acid-rich-like protein [OS=Homo sapiens]	7.51253e+08	6.39019e+08	0	0	0.272052	0.850604	0
O75380	NADH dehydrogenase [ubiquinone] iron-sulfur protein 6, mitochondrial [OS=Homo sapiens]	5.93156e+07	6.17897e+07	0	0	0.883128	1.04171	0
O75390	citrate synthase, mitochondrial [OS=Homo sapiens]	7.99096e+08	8.18763e+08	0	0	0.722974	1.02461	0
O75391	Sperm-associated antigen 7 [OS=Homo sapiens]	3.04239e+07	3.1554e+07	0	0	0.851927	1.03715	0
O75396	Vesicle-trafficking protein SEC22b [OS=Homo sapiens]	2.45626e+08	2.271e+08	0	0	0.353594	0.924576	0
O75400	pre-mRNA-processing factor 40 homolog A [OS=Homo sapiens]	1.01344e+08	9.95039e+07	0	0	0.849436	0.981845	0
O75436-1	Vacuolar protein sorting-associated protein 26A [OS=Homo sapiens]	5.60187e+07	5.1421e+07	0	0	0.688327	0.917926	0
O75475-1	PC4 and SFRS1-interacting protein [OS=Homo sapiens]	6.12552e+08	5.66964e+08	0	0	0.53775	0.925577	0
O75477	erlin-1 [OS=Homo sapiens]	6.44046e+06	4.03521e+06	0	20	0.469023	0.62654	0
O75487	Glypican-4 [OS=Homo sapiens]	3.25954e+08	2.77738e+08	0	0	0.372185	0.852078	0
O75489	NADH dehydrogenase [ubiquinone] iron-sulfur protein 3, mitochondrial [OS=Homo sapiens]	7.596e+07	7.68411e+07	0	0	0.984758	1.0116	0
O75494-1	Serine/arginine-rich splicing factor 10 [OS=Homo sapiens]	4.48897e+07	3.56949e+07	20	0	0.288758	0.795167	0
O75506	Heat shock factor-binding protein 1 [OS=Homo sapiens]	4.95506e+07	4.94377e+07	0	0	0.992836	0.997721	0
O75525-1	KH domain-containing, RNA-binding, signal transduction-associated protein 3 [OS=Homo sapiens]	7.32722e+06	8.70984e+06	0	0	0.718194	1.1887	0
O75531	Barrier-to-autointegration factor [OS=Homo sapiens]	1.3324e+08	1.39333e+08	0	0	0.924445	1.04572	0
O75533-1	splicing factor 3B subunit 1 [OS=Homo sapiens]	4.01371e+08	4.62084e+08	0	0	0.128357	1.15126	0
O75534-4	Isoform 4 of Cold shock domain-containing protein E1 [OS=Homo sapiens]	2.02186e+08	2.33962e+08	0	0	0.231797	1.15716	0
O75569-1	Interferon-inducible double-stranded RNA-dependent protein kinase activator A [OS=Homo sapiens]	6.07862e+06	4.07146e+06	0	20	0.634555	0.6698	0
O75608	Acyl-protein thioesterase 1 [OS=Homo sapiens]	6.00828e+07	6.24003e+07	0	0	0.853576	1.03857	0
O75643-1	U5 small nuclear ribonucleoprotein 200 kDa helicase [OS=Homo sapiens]	4.25782e+08	4.22762e+08	0	0	0.980458	0.992908	0
O75663	TIP41-like protein [OS=Homo sapiens]	1.3971e+07	9.14219e+06	0	0	0.551204	0.654368	0
O75695	Protein XRP2 [OS=Homo sapiens]	1.22826e+07	1.38323e+07	0	0	0.777218	1.12617	0
O75718	Cartilage-associated protein [OS=Homo sapiens]	3.49407e+07	2.45541e+07	0	0	0.30605	0.702735	0
O75794	Cell division cycle protein 123 homolog [OS=Homo sapiens]	1.91849e+06	2.52852e+06	20	0	0.386395	1.31797	0
O75821	Eukaryotic translation initiation factor 3 subunit G [OS=Homo sapiens]	8.03337e+07	8.61535e+07	0	0	0.723056	1.07245	0
O75832	26S proteasome non-ATPase regulatory subunit 10 [OS=Homo sapiens]	2.32998e+08	2.27477e+08	0	0	0.541208	0.976304	0
O75874	Isocitrate dehydrogenase [NADP] cytoplasmic [OS=Homo sapiens]	2.73157e+09	2.66053e+09	0	0	0.517932	0.973991	0
O75915	PRA1 family protein 3 [OS=Homo sapiens]	3.13481e+07	2.88465e+07	0	0	0.793608	0.920199	0
O75935	Dynactin subunit 3 [OS=Homo sapiens]	4.75304e+07	3.59824e+07	0	0	0.0573281	0.757039	0
O75937	DnaJ homolog subfamily C member 8 [OS=Homo sapiens]	9.94522e+07	9.93904e+07	0	0	0.995551	0.999379	0
O75940	Survival of motor neuron-related-splicing factor 30 [OS=Homo sapiens]	4.15731e+06	8.44055e+06	40	20	0.225564	2.03029	0
O75947-1	ATP synthase subunit d, mitochondrial [OS=Homo sapiens]	5.30172e+08	5.55814e+08	0	0	0.441324	1.04837	0
O75955	Flotillin-1 [OS=Homo sapiens]	5.24861e+07	4.58385e+07	0	0	0.596814	0.873346	0
O75964	ATP synthase subunit g, mitochondrial [OS=Homo sapiens]	2.31233e+08	2.06962e+08	0	0	0.17242	0.895035	0
O75976	Carboxypeptidase D [OS=Homo sapiens]	4.98139e+06	4.5503e+06	40	20	0.902714	0.91346	0
O76003	glutaredoxin-3 [OS=Homo sapiens]	2.6404e+08	2.86163e+08	0	0	0.511994	1.08379	0
O76070	Gamma-synuclein [OS=Homo sapiens]	2.51947e+07	2.21382e+07	0	0	0.777218	0.878685	0
O76094	Signal recognition particle subunit SRP72 [OS=Homo sapiens]	9.65078e+07	1.04205e+08	0	0	0.586385	1.07976	0
O94760-1	N(G),N(G)-dimethylarginine dimethylaminohydrolase 1 [OS=Homo sapiens]	8.09306e+08	7.78719e+08	0	0	0.440461	0.962207	0
O94776	Metastasis-associated protein MTA2 [OS=Homo sapiens]	2.94462e+07	2.0482e+07	0	0	0.481362	0.695573	0
O94826	Mitochondrial import receptor subunit TOM70 [OS=Homo sapiens]	6.76595e+07	7.68179e+07	0	0	0.672309	1.13536	0
O94855-2	Isoform 2 of Protein transport protein Sec24D [OS=Homo sapiens]	1.89828e+07	3.73379e+07	0	0	0.28978	1.96693	0
O94874-1	E3 UFM1-protein ligase 1 [OS=Homo sapiens]	1.18576e+07	1.17787e+07	0	0	0.987772	0.993346	0
O94875-11	Isoform 11 of Sorbin and SH3 domain-containing protein 2 [OS=Homo sapiens]	1.61707e+07	2.14587e+07	0	0	0.621532	1.32701	0
O94888	UBX domain-containing protein 7 [OS=Homo sapiens]	1.04479e+07	1.54076e+07	0	0	0.416398	1.47471	0
O94903	Pyridoxal phosphate homeostasis protein [OS=Homo sapiens]	3.75357e+07	2.67902e+07	0	0	0.499085	0.713727	0
O94905-1	Erlin-2 [OS=Homo sapiens]	1.7386e+08	1.37754e+08	0	0	0.115208	0.79233	0
O94906-1	Pre-mRNA-processing factor 6 [OS=Homo sapiens]	1.58732e+07	1.3616e+07	20	0	0.829274	0.857797	0
O94919	endonuclease domain-containing 1 protein [OS=Homo sapiens]	5.94898e+07	6.04387e+07	0	0	0.952478	1.01595	0
O94973-2	Isoform 2 of AP-2 complex subunit alpha-2 [OS=Homo sapiens]	2.02147e+07	2.05816e+07	0	0	0.976033	1.01815	0
O94979-8	Isoform 8 of Protein transport protein Sec31A [OS=Homo sapiens]	2.07574e+08	2.2902e+08	0	0	0.505018	1.10331	0
O95071	E3 ubiquitin-protein ligase UBR5 [OS=Homo sapiens]	1.18595e+06	1.24275e+06	40	20	0.937795	1.0479	0
O95104	Splicing factor, arginine/serine-rich 15 [OS=Homo sapiens]	7.52345e+06	8.63007e+06	0	0	0.748208	1.14709	0
O95166	Gamma-aminobutyric acid receptor-associated protein [OS=Homo sapiens]	1.94191e+07	2.77917e+07	0	0	0.265065	1.43115	0
O95182	NADH dehydrogenase [ubiquinone] 1 alpha subcomplex subunit 7 [OS=Homo sapiens]	1.18632e+07	1.03701e+07	0	0	0.815411	0.874135	0
O95197	Reticulon-3 [OS=Homo sapiens]	1.56866e+08	1.03376e+08	0	0	0.0851485	0.659013	0
O95202-1	mitochondrial proton/calcium exchanger protein [OS=Homo sapiens]	1.65147e+07	2.13793e+07	0	0	0.17938	1.29456	0
O95218-1	Zinc finger Ran-binding domain-containing protein 2 [OS=Homo sapiens]	1.25241e+08	1.4697e+08	0	0	0.342887	1.1735	0
O95232-1	Luc7-like protein 3 [OS=Homo sapiens]	7.79242e+07	9.52537e+07	0	0	0.386395	1.22239	0
O95239-1	Chromosome-associated kinesin KIF4A [OS=Homo sapiens]	3.83943e+06	5.78395e+06	0	0	0.597725	1.50646	0
O95292	Vesicle-associated membrane protein-associated protein B/C [OS=Homo sapiens]	1.66255e+08	1.75051e+08	0	0	0.760856	1.05291	0
O95299	NADH dehydrogenase [ubiquinone] 1 alpha subcomplex subunit 10, mitochondrial [OS=Homo sapiens]	2.00112e+07	1.29016e+07	0	0	0.0904996	0.64472	0
O95302	Peptidyl-prolyl cis-trans isomerase FKBP9 [OS=Homo sapiens]	3.03549e+08	2.49695e+08	0	0	0.274254	0.822583	0
O95319-3	Isoform 3 of CUGBP Elav-like family member 2 [OS=Homo sapiens]	4.65994e+06	4.91027e+06	20	0	0.937795	1.05372	0
O95336	6-phosphogluconolactonase [OS=Homo sapiens]	3.06133e+08	2.66065e+08	0	0	0.138071	0.869118	0
O95372	acyl-protein thioesterase 2 [OS=Homo sapiens]	2.77569e+07	3.03495e+07	0	0	0.739511	1.0934	0
O95373	Importin-7 [OS=Homo sapiens]	2.13151e+08	2.23616e+08	0	0	0.633865	1.04909	0
O95394-4	Isoform 3 of Phosphoacetylglucosamine mutase [OS=Homo sapiens]	5.10953e+07	5.59257e+07	0	0	0.469641	1.09454	0
O95400	CD2 antigen cytoplasmic tail-binding protein 2 [OS=Homo sapiens]	6.94001e+06	1.08743e+07	20	0	0.39732	1.56689	0
O95425	Supervillin [OS=Homo sapiens]	4.95012e+06	7.5309e+06	0	20	0.428905	1.52136	0
O95433	activator of 90 kDa heat shock protein ATPase homolog 1 [OS=Homo sapiens]	2.53766e+07	2.32653e+07	0	0	0.888977	0.916805	0
O95470	sphingosine-1-phosphate lyase 1 [OS=Homo sapiens]	2.87523e+07	3.36601e+07	0	0	0.54752	1.1707	0
O95490-6	Isoform 6 of Adhesion G protein-coupled receptor L2 [OS=Homo sapiens]	1.13044e+08	1.00011e+08	0	0	0.949519	0.88471	0
O95573	long-chain-fatty-acid--CoA ligase 3 [OS=Homo sapiens]	7.34742e+07	8.24183e+07	0	0	0.568907	1.12173	0
O95671-1	N-acetylserotonin O-methyltransferase-like protein [OS=Homo sapiens]	4.17915e+06	3.82635e+06	20	20	0.875839	0.91558	0
O95747	Serine/threonine-protein kinase OSR1 [OS=Homo sapiens]	6.00726e+07	5.65112e+07	0	0	0.86663	0.940715	0
O95757	Heat shock 70 kDa protein 4L [OS=Homo sapiens]	3.04594e+06	4.51952e+06	20	0	0.526851	1.48378	0
O95782	AP-2 complex subunit alpha-1 [OS=Homo sapiens]	2.3114e+08	2.19481e+08	0	0	0.79162	0.949557	0
O95793	double-stranded RNA-binding protein Staufen homolog 1 [OS=Homo sapiens]	1.02054e+08	1.29454e+08	0	0	0.0814822	1.26849	0
O95831-1	Apoptosis-inducing factor 1, mitochondrial [OS=Homo sapiens]	2.37062e+08	2.59953e+08	0	0	0.39732	1.09656	0
O95865	N(G),N(G)-dimethylarginine dimethylaminohydrolase 2 [OS=Homo sapiens]	1.52857e+09	1.37849e+09	0	0	0.0647489	0.901815	0
O95881	Thioredoxin domain-containing protein 12 [OS=Homo sapiens]	3.49801e+08	3.65369e+08	0	0	0.79827	1.04451	0
O95983-1	methyl-CpG-binding domain protein 3 [OS=Homo sapiens]	1.46648e+07	1.90613e+07	0	0	0.204601	1.2998	0
O96000	NADH dehydrogenase [ubiquinone] 1 beta subcomplex subunit 10 [OS=Homo sapiens]	6.08902e+06	5.00187e+06	0	0	0.727359	0.821456	0
O96005-1	Cleft lip and palate transmembrane protein 1 [OS=Homo sapiens]	9.46603e+06	1.37393e+07	0	0	0.327884	1.45143	0
O96008	Mitochondrial import receptor subunit TOM40 homolog [OS=Homo sapiens]	2.97368e+07	2.80461e+07	0	0	0.855404	0.943145	0
O96013-1	serine/threonine-protein kinase PAK 4 [OS=Homo sapiens]	5.13478e+06	6.12735e+06	0	0	0.761938	1.1933	0
O96019-1	Actin-like protein 6A [OS=Homo sapiens]	2.59974e+08	1.51627e+08	0	0	0.552393	0.583241	0
P00167-1	Cytochrome b5 [OS=Homo sapiens]	2.75084e+06	2.1764e+06	40	20	0.698914	0.791177	0
P00367	Glutamate dehydrogenase 1, mitochondrial [OS=Homo sapiens]	4.861e+08	4.58943e+08	0	0	0.386395	0.944132	0
P00374	dihydrofolate reductase [OS=Homo sapiens]	1.82972e+07	2.46115e+07	0	0	0.469234	1.34509	0
P00390	Glutathione reductase, mitochondrial [OS=Homo sapiens]	8.96823e+07	8.82291e+07	0	0	0.94107	0.983796	0
P00441	Superoxide dismutase [Cu-Zn] [OS=Homo sapiens]	1.3647e+09	1.47851e+09	0	0	0.353594	1.08339	0
P00491	purine nucleoside phosphorylase [OS=Homo sapiens]	2.10034e+06	2.14466e+06	40	0	0.978136	1.0211	0
P00492	Hypoxanthine-guanine phosphoribosyltransferase [OS=Homo sapiens]	8.18604e+06	1.50284e+07	20	0	0.0790428	1.83585	0
P00558	phosphoglycerate kinase 1 [OS=Homo sapiens]	5.31416e+09	6.12352e+09	0	0	0.115208	1.1523	0
P00568	Adenylate kinase isoenzyme 1 [OS=Homo sapiens]	7.29984e+07	6.68832e+07	0	0	0.386395	0.916228	0
P00813	adenosine deaminase [OS=Homo sapiens]	2.93343e+06	3.31754e+06	40	40	0.745661	1.13094	0
P00846	ATP synthase subunit A [OS=Homo sapiens]	2.88902e+07	2.41562e+07	0	0	0.568907	0.836138	0
P01116-2	Isoform 2B of GTPase KRas [OS=Homo sapiens]	1.68275e+08	1.3363e+08	0	0	0.313748	0.794117	0
P02462	Collagen alpha-1(IV) chain [OS=Homo sapiens]	5.95452e+07	2.56003e+07	0	0	0.175701	0.429931	0
P02545	Prelamin-A/C [OS=Homo sapiens]	1.26875e+09	1.42046e+09	0	0	0.112701	1.11958	0
P02675	Fibrinogen beta chain [OS=Homo sapiens]	6.87071e+07	3.45125e+07	20	20	0.151373	0.502314	0
P02679	Fibrinogen gamma chain [OS=Homo sapiens]	9.9662e+07	3.64658e+07	20	0	0.0922334	0.365894	0
P02786	Transferrin receptor protein 1 [OS=Homo sapiens]	2.30985e+07	3.16406e+07	0	0	0.442277	1.36981	0
P03928	ATP synthase protein 8 [OS=Homo sapiens]	1.23678e+07	9.6357e+06	40	0	0.71473	0.779098	0
P04062	glucosylceramidase [OS=Homo sapiens]	4.03927e+06	5.37178e+06	20	0	0.656799	1.32989	0
P04075-2	Isoform 2 of Fructose-bisphosphate aldolase A [OS=Homo sapiens]	6.66186e+09	7.62663e+09	0	0	0.170913	1.14482	0
P04080	Cystatin-B [OS=Homo sapiens]	5.61936e+08	6.09416e+08	0	0	0.511994	1.0845	0
P04083	annexin A1 [OS=Homo sapiens]	2.52545e+09	3.05644e+09	0	0	0.0881205	1.21025	0
P04181-1	Ornithine aminotransferase, mitochondrial [OS=Homo sapiens]	6.85272e+06	6.59605e+06	40	0	0.979429	0.962545	0
P04264	Keratin, type II cytoskeletal 1 [OS=Homo sapiens]	4.45791e+08	2.62605e+08	0	0	0.702879	0.589075	0
P04271	Protein S100-B [OS=Homo sapiens]	1.00457e+08	9.52989e+07	0	0	0.913578	0.948656	0
P04406	glyceraldehyde-3-phosphate dehydrogenase [OS=Homo sapiens]	2.3969e+10	2.63094e+10	0	0	0.0904996	1.09764	0
P04632	Calpain small subunit 1 [OS=Homo sapiens]	1.78642e+08	2.04303e+08	0	0	0.228652	1.14365	0
P04792	Heat shock protein beta-1 [OS=Homo sapiens]	1.49018e+09	1.57388e+09	0	0	0.39489	1.05617	0
P04844-1	Dolichyl-diphosphooligosaccharide--protein glycosyltransferase subunit 2 [OS=Homo sapiens]	4.51443e+08	4.24473e+08	0	0	0.51495	0.940259	0
P04899-1	guanine nucleotide-binding protein G(i) subunit alpha-2 [OS=Homo sapiens]	1.12993e+09	8.80739e+08	0	0	0.0667835	0.779465	0
P05023	Sodium/potassium-transporting ATPase subunit alpha-1 [OS=Homo sapiens]	3.00153e+08	3.15572e+08	0	0	0.758843	1.05137	0
P05091	Aldehyde dehydrogenase, mitochondrial [OS=Homo sapiens]	2.07896e+08	1.67037e+08	0	0	0.0922334	0.80346	0
P05114	Non-histone chromosomal protein HMG-14 [OS=Homo sapiens]	7.1381e+08	6.79314e+08	0	0	0.553599	0.951673	0
P05141	ADP/ATP translocase 2 [OS=Homo sapiens]	2.63338e+09	2.64869e+09	0	0	0.927378	1.00582	0
P05198	Eukaryotic translation initiation factor 2 subunit 1 [OS=Homo sapiens]	2.97767e+08	3.03367e+08	0	0	0.825709	1.0188	0
P05204	Non-histone chromosomal protein HMG-17 [OS=Homo sapiens]	1.86899e+09	1.87531e+09	0	0	0.984758	1.00338	0
P05386	60S acidic ribosomal protein P1 [OS=Homo sapiens]	1.80636e+08	2.42883e+08	0	0	0.387818	1.3446	0
P05388	60S acidic ribosomal protein P0 [OS=Homo sapiens]	2.01905e+09	2.24138e+09	0	0	0.0859085	1.11012	0
P05455	Lupus La protein [OS=Homo sapiens]	1.10003e+09	1.18812e+09	0	0	0.176622	1.08008	0
P05997	Collagen alpha-2(V) chain [OS=Homo sapiens]	1.2006e+08	1.3863e+08	0	0	0.58563	1.15467	0
P06132	Uroporphyrinogen decarboxylase [OS=Homo sapiens]	2.62479e+07	2.45057e+07	0	0	0.891226	0.933624	0
P06400	Retinoblastoma-associated protein [OS=Homo sapiens]	1.16891e+07	1.3216e+07	0	0	0.87462	1.13063	0
P06454-1	Prothymosin alpha [OS=Homo sapiens]	8.23137e+08	9.66816e+08	0	0	0.487835	1.17455	0
P06493	Cyclin-dependent kinase 1 [OS=Homo sapiens]	2.76249e+08	2.81199e+08	0	0	0.899206	1.01792	0
P06576	ATP synthase subunit beta, mitochondrial [OS=Homo sapiens]	5.18262e+09	5.19875e+09	0	0	0.957787	1.00311	0
P06730-2	Isoform 2 of Eukaryotic translation initiation factor 4E [OS=Homo sapiens]	1.18586e+08	1.07819e+08	0	0	0.128361	0.90921	0
P06744	glucose-6-phosphate isomerase [OS=Homo sapiens]	8.51178e+08	9.09351e+08	0	0	0.511994	1.06834	0
P06748	Nucleophosmin [OS=Homo sapiens]	3.51437e+09	3.79516e+09	0	0	0.440461	1.0799	0
P06753-5	Isoform 5 of Tropomyosin alpha-3 chain [OS=Homo sapiens]	2.33103e+08	1.83838e+08	0	0	0.627583	0.788656	0
P06858	lipoprotein lipase [OS=Homo sapiens]	9.73574e+06	4.51082e+06	0	20	0.0891534	0.463326	0
P07108-5	Isoform 5 of Acyl-CoA-binding protein [OS=Homo sapiens]	1.25127e+09	1.22716e+09	0	0	0.915473	0.980736	0
P07195	L-lactate dehydrogenase B chain [OS=Homo sapiens]	4.50508e+09	4.32381e+09	0	0	0.600356	0.959763	0
P07196	Neurofilament light polypeptide [OS=Homo sapiens]	1.83835e+08	1.73887e+08	0	0	0.727108	0.945882	0
P07197	Neurofilament medium polypeptide [OS=Homo sapiens]	1.89707e+08	2.23385e+08	0	0	0.274254	1.17753	0
P07203	Glutathione peroxidase 1 [OS=Homo sapiens]	6.25817e+07	7.92682e+07	0	0	0.103545	1.26664	0
P07237	Protein disulfide-isomerase [OS=Homo sapiens]	7.26566e+09	7.59448e+09	0	0	0.308477	1.04526	0
P07305	Histone H1.0 [OS=Homo sapiens]	7.22716e+07	6.00746e+07	0	0	0.633865	0.831234	0
P07311	Acylphosphatase-1 [OS=Homo sapiens]	2.75727e+07	2.4413e+07	0	20	0.721077	0.885405	0
P07355-2	Isoform 2 of Annexin A2 [OS=Homo sapiens]	5.69344e+09	6.5615e+09	0	0	0.0570847	1.15247	0
P07384	Calpain-1 catalytic subunit [OS=Homo sapiens]	4.74157e+07	2.46626e+07	0	0	0.166477	0.520136	0
P07437	tubulin beta chain [OS=Homo sapiens]	6.34557e+10	5.70691e+10	0	0	0.0592967	0.899353	0
P07602-1	Prosaposin [OS=Homo sapiens]	3.64241e+09	3.7242e+09	0	0	0.86663	1.02246	0
P07686	Beta-hexosaminidase subunit beta [OS=Homo sapiens]	1.11454e+07	6.35667e+06	0	0	0.19234	0.570339	0
P07737	profilin-1 [OS=Homo sapiens]	5.7144e+09	5.96471e+09	0	0	0.38221	1.0438	0
P07741-1	Adenine phosphoribosyltransferase [OS=Homo sapiens]	2.4238e+07	3.18367e+07	0	0	0.469641	1.3135	0
P07814	Bifunctional glutamate/proline--tRNA ligase [OS=Homo sapiens]	5.52635e+08	5.4266e+08	0	0	0.898227	0.981949	0
P07858	Cathepsin B [OS=Homo sapiens]	2.02e+08	2.22435e+08	0	0	0.702879	1.10117	0
P07900-2	Isoform 2 of Heat shock protein HSP 90-alpha [OS=Homo sapiens]	8.9755e+09	9.71907e+09	0	0	0.238779	1.08285	0
P07910-2	Isoform C1 of Heterogeneous nuclear ribonucleoproteins C1/C2 [OS=Homo sapiens]	5.62022e+09	5.47532e+09	0	0	0.79162	0.974218	0
P07942	Laminin subunit beta-1 [OS=Homo sapiens]	8.72627e+09	5.12047e+09	0	0	0.5575	0.586788	0
P07947	tyrosine-protein kinase Yes [OS=Homo sapiens]	5.36601e+08	6.11327e+08	0	0	0.840159	1.13926	0
P07951-1	Tropomyosin beta chain [OS=Homo sapiens]	1.20713e+06	2.69323e+06	0	20	0.231477	2.2311	0
P07954	fumarate hydratase, mitochondrial [OS=Homo sapiens]	3.13845e+08	3.14617e+08	0	0	0.979033	1.00246	0
P07996	thrombospondin-1 [OS=Homo sapiens]	8.32492e+06	2.47255e+07	40	0	0.0600277	2.97005	0
P08133-1	annexin A6 [OS=Homo sapiens]	3.44142e+09	3.14169e+09	0	0	0.238728	0.912905	0
P08134	Rho-related GTP-binding protein RhoC [OS=Homo sapiens]	8.13468e+07	8.97491e+07	0	0	0.597134	1.10329	0
P08237-3	Isoform 3 of ATP-dependent 6-phosphofructokinase, muscle type [OS=Homo sapiens]	2.71208e+07	2.69643e+07	0	0	0.986652	0.994228	0
P08238	Heat shock protein HSP 90-beta [OS=Homo sapiens]	2.25591e+10	2.35939e+10	0	0	0.634555	1.04587	0
P08240-1	signal recognition particle receptor subunit alpha [OS=Homo sapiens]	1.17523e+07	1.68479e+07	0	0	0.119417	1.43359	0
P08243-1	Asparagine synthetase [glutamine-hydrolyzing] [OS=Homo sapiens]	1.32046e+08	1.1194e+08	0	0	0.265295	0.847738	0
P08397-1	porphobilinogen deaminase [OS=Homo sapiens]	1.52601e+06	1.14571e+06	0	20	0.672309	0.750788	0
P08559-4	Isoform 4 of Pyruvate dehydrogenase E1 component subunit alpha, somatic form, mitochondrial [OS=Homo sapiens]	4.54737e+07	3.90851e+07	0	0	0.634555	0.859509	0
P08572	Collagen alpha-2(IV) chain [OS=Homo sapiens]	3.6963e+07	1.74966e+07	0	0	0.225932	0.473354	0
P08574	Cytochrome c1, heme protein, mitochondrial [OS=Homo sapiens]	6.76696e+07	7.03663e+07	0	0	0.878163	1.03985	0
P08579	U2 small nuclear ribonucleoprotein B'' [OS=Homo sapiens]	2.29861e+08	2.29353e+08	0	0	0.984758	0.997791	0
P08621-1	U1 small nuclear ribonucleoprotein 70 kDa [OS=Homo sapiens]	3.11176e+08	3.88149e+08	0	0	0.0756114	1.24736	0
P08648	Integrin alpha-5 [OS=Homo sapiens]	2.68737e+06	5.46284e+06	20	0	0.278519	2.03279	0
P08670	Vimentin [OS=Homo sapiens]	9.36888e+10	1.03918e+11	0	0	0.104486	1.10918	0
P08754	Guanine nucleotide-binding protein G(k) subunit alpha [OS=Homo sapiens]	1.25096e+08	1.02421e+08	0	0	0.28217	0.818738	0
P08758	annexin A5 [OS=Homo sapiens]	1.8107e+09	1.98592e+09	0	0	0.249704	1.09677	0
P08865	40S ribosomal protein SA [OS=Homo sapiens]	2.09149e+09	2.23956e+09	0	0	0.094696	1.0708	0
P08962	CD63 antigen [OS=Homo sapiens]	1.13255e+07	1.23126e+07	0	0	0.810558	1.08716	0
P09012	U1 SMALL NUCLEAR RIBONUCLEOPROTEIN A [OS=Homo sapiens]	3.87892e+08	3.46054e+08	0	0	0.627804	0.89214	0
P09038-4	Fibroblast growth factor 2 [OS=Homo sapiens]	2.04765e+08	1.76225e+08	0	0	0.448572	0.860622	0
P09104	Gamma-enolase [OS=Homo sapiens]	1.15005e+07	1.83736e+07	0	0	0.320873	1.59764	0
P09110-1	3-ketoacyl-CoA thiolase, peroxisomal [OS=Homo sapiens]	1.34158e+07	7.46226e+06	0	0	0.09859	0.55623	0
P09132-1	Signal recognition particle 19 kDa protein [OS=Homo sapiens]	2.77442e+07	3.07616e+07	0	0	0.509968	1.10876	0
P09382	Galectin-1 [OS=Homo sapiens]	2.92485e+09	2.81985e+09	0	0	0.895314	0.964102	0
P09417	dihydropteridine reductase [OS=Homo sapiens]	6.89151e+07	5.95516e+07	0	0	0.477716	0.86413	0
P09429	High mobility group protein B1 [OS=Homo sapiens]	6.27146e+09	6.14841e+09	0	0	0.907684	0.98038	0
P09455-1	Retinol-binding protein 1 [OS=Homo sapiens]	8.07328e+08	7.65094e+08	0	0	0.479068	0.947687	0
P09486	Sparc [OS=Homo sapiens]	5.25843e+08	5.66448e+08	0	0	0.488717	1.07722	0
P09488	Glutathione S-transferase Mu 1 [OS=Homo sapiens]	3.72476e+07	2.92535e+07	0	0	0.242585	0.78538	0
P09493-4	Isoform 4 of Tropomyosin alpha-1 chain [OS=Homo sapiens]	3.72335e+07	5.36113e+07	0	0	0.185977	1.43987	0
P09496-2	Isoform Non-brain of Clathrin light chain A [OS=Homo sapiens]	6.91744e+08	7.68521e+08	0	0	0.368136	1.11099	0
P09497-1	clathrin light chain B [OS=Homo sapiens]	1.48845e+08	1.62327e+08	0	0	0.498237	1.09058	0
P09543-1	2',3'-cyclic-nucleotide 3'-phosphodiesterase [OS=Homo sapiens]	1.50838e+08	1.4795e+08	0	0	0.88517	0.980857	0
P09622	Dihydrolipoyl dehydrogenase, mitochondrial [OS=Homo sapiens]	2.54169e+08	2.22882e+08	0	0	0.487835	0.876904	0
P09651-1	Heterogeneous nuclear ribonucleoprotein A1 [OS=Homo sapiens]	1.53337e+10	1.69325e+10	0	0	0.236482	1.10427	0
P09661	U2 small nuclear ribonucleoprotein A' [OS=Homo sapiens]	3.84525e+08	4.41678e+08	0	0	0.0695071	1.14863	0
P09669	Cytochrome c oxidase subunit 6C [OS=Homo sapiens]	2.06151e+08	1.88574e+08	0	0	0.663469	0.914736	0
P09874	Poly [ADP-ribose] polymerase 1 [OS=Homo sapiens]	3.38122e+09	3.16273e+09	0	0	0.16234	0.935383	0
P09936	Ubiquitin carboxyl-terminal hydrolase isozyme L1 [OS=Homo sapiens]	1.61952e+09	1.48929e+09	0	0	0.28217	0.919587	0
P09960-1	leukotriene A-4 hydrolase [OS=Homo sapiens]	4.90854e+06	6.12789e+06	0	0	0.754218	1.24841	0
P09972	Fructose-bisphosphate aldolase C [OS=Homo sapiens]	7.66699e+07	9.724e+07	0	0	0.702879	1.26829	0
P0C0S5	Histone H2A.Z [OS=Homo sapiens]	3.08637e+09	2.56572e+09	0	0	0.386395	0.831307	0
P0C7P4	Putative cytochrome b-c1 complex subunit Rieske-like protein 1 [OS=Homo sapiens]	2.14e+08	1.96458e+08	0	0	0.310383	0.918029	0
P0CG35	thymosin beta-15B [OS=Homo sapiens]	2.2426e+08	2.12478e+08	0	0	0.831061	0.947464	0
P0DMV8	heat shock 70 kDa protein 1A [OS=Homo sapiens]	2.49431e+09	2.41575e+09	0	0	0.718194	0.968503	0
P10515	Dihydrolipoyllysine-residue acetyltransferase component of pyruvate dehydrogenase complex, mitochondrial [OS=Homo sapiens]	1.8411e+07	2.19012e+07	0	0	0.663469	1.18957	0
P10599-1	thioredoxin [OS=Homo sapiens]	3.06765e+09	3.38675e+09	0	0	0.204601	1.10402	0
P10606	Cytochrome c oxidase subunit 5B, mitochondrial [OS=Homo sapiens]	5.64992e+08	5.92286e+08	0	0	0.682179	1.04831	0
P10620	Microsomal glutathione S-transferase 1 [OS=Homo sapiens]	2.37338e+07	2.95334e+07	0	0	0.569416	1.24436	0
P10644	cAMP-dependent protein kinase type I-alpha regulatory subunit [OS=Homo sapiens]	2.52524e+08	2.88569e+08	0	0	0.408041	1.14274	0
P10768	S-formylglutathione hydrolase [OS=Homo sapiens]	4.52283e+08	4.16358e+08	0	0	0.427759	0.92057	0
P10809	60 kDa heat shock protein, mitochondrial [OS=Homo sapiens]	7.63681e+09	8.71124e+09	0	0	0.0521204	1.14069	0
P11021	78 kDa glucose-regulated protein [OS=Homo sapiens]	1.5795e+10	1.66527e+10	0	0	0.115208	1.0543	0
P11047	Laminin subunit gamma-1 [OS=Homo sapiens]	7.43578e+09	4.22331e+09	0	0	0.511994	0.567971	0
P11137	microtubule-associated protein 2 [OS=Homo sapiens]	7.95418e+08	7.70775e+08	0	0	0.707156	0.969019	0
P11137-4	Isoform 4 of Microtubule-associated protein 2 [OS=Homo sapiens]	5.35216e+06	6.447e+06	0	20	0.687532	1.20456	0
P11142-1	Heat shock cognate 71 kDa protein [OS=Homo sapiens]	2.70747e+10	3.05014e+10	0	0	0.0701491	1.12656	0
P11169	Solute carrier family 2, facilitated glucose transporter member 3 [OS=Homo sapiens]	7.39752e+07	9.69672e+07	0	0	0.0647489	1.31081	0
P11171-1	protein 4.1 [OS=Homo sapiens]	1.39603e+07	1.26528e+07	0	0	0.727359	0.906345	0
P11177	Pyruvate dehydrogenase E1 component subunit beta, mitochondrial [OS=Homo sapiens]	3.74309e+08	4.04223e+08	0	0	0.504705	1.07992	0
P11216	Glycogen phosphorylase, brain form [OS=Homo sapiens]	2.10925e+08	1.98873e+08	0	0	0.734223	0.942863	0
P11233	Ras-related protein Ral-A [OS=Homo sapiens]	2.68221e+08	2.2435e+08	0	0	0.415385	0.836434	0
P11234-2	Isoform 2 of Ras-related protein Ral-B [OS=Homo sapiens]	3.92842e+07	2.70551e+07	0	0	0.235852	0.688703	0
P11279	Lysosome-associated membrane glycoprotein 1 [OS=Homo sapiens]	4.49788e+08	4.26096e+08	0	0	0.712969	0.947326	0
P11310-2	Isoform 2 of Medium-chain specific acyl-CoA dehydrogenase, mitochondrial [OS=Homo sapiens]	1.18077e+08	1.46458e+08	0	0	0.431012	1.24036	0
P11387	DNA topoisomerase 1 [OS=Homo sapiens]	5.69033e+08	6.62386e+08	0	0	0.0778668	1.16406	0
P11413-2	Isoform Long of Glucose-6-phosphate 1-dehydrogenase [OS=Homo sapiens]	1.70584e+08	1.46167e+08	0	0	0.511994	0.856862	0
P11586	C-1-tetrahydrofolate synthase, cytoplasmic [OS=Homo sapiens]	4.11331e+08	4.58856e+08	0	0	0.353594	1.11554	0
P11717	Cation-independent mannose-6-phosphate receptor [OS=Homo sapiens]	1.84179e+08	1.87396e+08	0	0	0.915473	1.01747	0
P11766	alcohol dehydrogenase class-3 [OS=Homo sapiens]	8.69084e+08	7.86876e+08	0	0	0.093957	0.905409	0
P11940-1	Polyadenylate-binding protein 1 [OS=Homo sapiens]	2.47692e+09	2.82839e+09	0	0	0.121259	1.1419	0
P12004	proliferating cell nuclear antigen [OS=Homo sapiens]	1.69881e+09	1.66856e+09	0	0	0.816603	0.982192	0
P12107-2	Isoform B of Collagen alpha-1(XI) chain [OS=Homo sapiens]	2.15701e+07	2.07848e+07	0	0	0.938098	0.963595	0
P12109	Collagen alpha-1(VI) chain [OS=Homo sapiens]	1.69723e+08	2.17832e+08	0	0	0.0859085	1.28345	0
P12110	Collagen alpha-2(VI) chain [OS=Homo sapiens]	9.77026e+07	1.35949e+08	0	0	0.0679191	1.39146	0
P12111	Collagen alpha-3(VI) chain [OS=Homo sapiens]	9.04645e+08	9.39728e+08	0	0	0.72004	1.03878	0
P12236	ADP/ATP translocase 3 [OS=Homo sapiens]	4.90017e+08	5.24938e+08	0	0	0.621532	1.07126	0
P12268	inosine-5'-monophosphate dehydrogenase 2 [OS=Homo sapiens]	1.53301e+08	1.87362e+08	0	0	0.0851485	1.22219	0
P12277	Creatine kinase B-type [OS=Homo sapiens]	8.09885e+09	8.43685e+09	0	0	0.742336	1.04173	0
P12955	xaa-Pro dipeptidase [OS=Homo sapiens]	1.10587e+07	8.62309e+06	0	0	0.504705	0.779758	0
P12956	X-ray repair cross-complementing protein 6 [OS=Homo sapiens]	2.74069e+09	2.79342e+09	0	0	0.844718	1.01924	0
P13010	X-ray repair cross-complementing protein 5 [OS=Homo sapiens]	2.62488e+09	2.45621e+09	0	0	0.119417	0.935741	0
P13073	Cytochrome c oxidase subunit 4 isoform 1, mitochondrial [OS=Homo sapiens]	6.45437e+08	6.10333e+08	0	0	0.482638	0.945612	0
P13473-3	Isoform LAMP-2C of Lysosome-associated membrane glycoprotein 2 [OS=Homo sapiens]	2.77391e+08	2.40112e+08	0	0	0.689144	0.865609	0
P13591-2	Neural cell adhesion molecule 1 [OS=Homo sapiens]	1.06965e+08	6.35104e+07	0	0	0.0518657	0.59375	0
P13667	Protein disulfide-isomerase A4 [OS=Homo sapiens]	7.61911e+09	7.95269e+09	0	0	0.290954	1.04378	0
P13674-2	Isoform 2 of Prolyl 4-hydroxylase subunit alpha-1 [OS=Homo sapiens]	3.87727e+08	3.86518e+08	0	0	0.979227	0.99688	0
P13798	Acylamino-acid-releasing enzyme [OS=Homo sapiens]	8.09203e+07	8.63352e+07	0	0	0.714121	1.06692	0
P13804-1	Electron transfer flavoprotein subunit alpha, mitochondrial [OS=Homo sapiens]	1.531e+08	1.50428e+08	0	0	0.930269	0.982547	0
P13861	cAMP-dependent protein kinase type II-alpha regulatory subunit [OS=Homo sapiens]	1.16567e+07	1.46049e+07	0	0	0.656799	1.25292	0
P13984	General transcription factor IIF subunit 2 [OS=Homo sapiens]	4.61093e+06	4.6604e+06	0	0	0.985762	1.01073	0
P14174	Macrophage Migration inhibitory factor [OS=Homo sapiens]	1.97172e+08	2.36199e+08	0	0	0.372185	1.19793	0
P14209	CD99 antigen [OS=Homo sapiens]	2.48244e+08	2.73439e+08	0	0	0.460347	1.10149	0
P14314	Glucosidase 2 subunit beta [OS=Homo sapiens]	2.16924e+09	2.29222e+09	0	0	0.577942	1.05669	0
P14324-2	Isoform 2 of Farnesyl pyrophosphate synthase [OS=Homo sapiens]	4.17239e+08	3.37278e+08	0	0	0.192967	0.808358	0
P14406	Cytochrome c oxidase subunit 7A2, mitochondrial [OS=Homo sapiens]	4.4139e+07	4.33522e+07	0	0	0.919256	0.982176	0
P14543-1	Nidogen-1 [OS=Homo sapiens]	1.29943e+09	6.58579e+08	0	0	0.447565	0.506822	0
P14618	Pyruvate kinase PKM [OS=Homo sapiens]	9.96917e+09	1.04873e+10	0	0	0.358002	1.05197	0
P14618-2	Isoform M1 of Pyruvate kinase PKM [OS=Homo sapiens]	2.66466e+07	6.78297e+06	40	20	0.511994	0.254553	0
P14625	Endoplasmin [OS=Homo sapiens]	1.27796e+10	1.25083e+10	0	0	0.727779	0.978768	0
P14678-3	Isoform SM-B1 of Small nuclear ribonucleoprotein-associated proteins B and B' [OS=Homo sapiens]	1.7886e+08	2.04937e+08	0	0	0.400278	1.1458	0
P14854	Cytochrome c oxidase subunit 6B1 [OS=Homo sapiens]	2.12084e+08	2.15957e+08	0	0	0.949519	1.01827	0
P14866	Heterogeneous nuclear ribonucleoprotein L [OS=Homo sapiens]	3.15139e+09	3.12593e+09	0	0	0.940234	0.99192	0
P14868	Aspartate--tRNA ligase, cytoplasmic [OS=Homo sapiens]	3.46204e+08	2.87099e+08	0	0	0.238728	0.829278	0
P14927	Cytochrome b-c1 complex subunit 7 [OS=Homo sapiens]	2.82484e+06	3.73286e+06	20	0	0.387528	1.32144	0
P15121	aldose reductase [OS=Homo sapiens]	6.51475e+08	5.5366e+08	0	0	0.131845	0.849856	0
P15311	Ezrin [OS=Homo sapiens]	6.06303e+08	5.97888e+08	0	0	0.913578	0.98612	0
P15374	Ubiquitin carboxyl-terminal hydrolase isozyme L3 [OS=Homo sapiens]	1.50864e+07	1.7894e+07	0	0	0.632212	1.1861	0
P15531-2	Isoform 2 of Nucleoside diphosphate kinase A [OS=Homo sapiens]	6.88476e+06	7.27609e+06	20	0	0.902714	1.05684	0
P15586	N-acetylglucosamine-6-sulfatase [OS=Homo sapiens]	2.1251e+08	1.98519e+08	0	0	0.830249	0.934163	0
P15880	40S ribosomal protein S2 [OS=Homo sapiens]	2.58116e+09	2.89077e+09	0	0	0.094696	1.11995	0
P15927-1	Replication protein A 32 kDa subunit [OS=Homo sapiens]	1.74367e+08	1.63212e+08	0	0	0.748072	0.936023	0
P16220-1	Cyclic AMP-responsive element-binding protein 1 [OS=Homo sapiens]	2.26823e+07	2.69408e+07	0	0	0.723056	1.18775	0
P16278	Beta-galactosidase [OS=Homo sapiens]	1.52772e+07	2.07412e+07	0	0	0.6751	1.35766	0
P16298-4	Isoform 4 of Serine/threonine-protein phosphatase 2B catalytic subunit beta isoform [OS=Homo sapiens]	3.22217e+06	2.16169e+06	20	20	0.353815	0.67088	0
P16401	Histone H1.5 [OS=Homo sapiens]	1.29052e+10	1.33832e+10	0	0	0.518465	1.03704	0
P16403	Histone H1.2 [OS=Homo sapiens]	3.76982e+10	3.62439e+10	0	0	0.238728	0.961422	0
P16435	NADPH--cytochrome P450 reductase [OS=Homo sapiens]	6.59106e+07	5.76281e+07	0	0	0.323802	0.874337	0
P16615	Sarcoplasmic/endoplasmic reticulum calcium ATPase 2 [OS=Homo sapiens]	6.24432e+08	6.39599e+08	0	0	0.697727	1.02429	0
P16949-1	Stathmin [OS=Homo sapiens]	1.5527e+10	1.34104e+10	0	0	0.238779	0.863682	0
P16989-1	Y-box-binding protein 3 [OS=Homo sapiens]	8.87825e+06	1.28018e+07	20	20	0.517932	1.44193	0
P17029	Zinc finger protein with KRAB and SCAN domains 1 [OS=Homo sapiens]	790575	978529	40	20	0.398835	1.23774	0
P17096-2	Isoform HMG-Y of High mobility group protein HMG-I/HMG-Y [OS=Homo sapiens]	6.78272e+06	9.29172e+06	40	0	0.766435	1.36991	0
P17096-3	Isoform HMG-R of High mobility group protein HMG-I/HMG-Y [OS=Homo sapiens]	1.81127e+07	2.77163e+07	0	0	0.387818	1.53021	0
P17174	Aspartate aminotransferase, cytoplasmic [OS=Homo sapiens]	1.21005e+08	1.09513e+08	0	0	0.677062	0.905024	0
P17480-1	Nucleolar transcription factor 1 [OS=Homo sapiens]	3.78713e+07	4.79235e+07	0	0	0.763629	1.26543	0
P17655-1	Calpain-2 catalytic subunit [OS=Homo sapiens]	4.54671e+07	5.12446e+07	0	0	0.372185	1.12707	0
P17812	CTP synthase 1 [OS=Homo sapiens]	2.03992e+08	2.32405e+08	0	0	0.460142	1.13928	0
P17813	Endoglin [OS=Homo sapiens]	4.22751e+06	4.05912e+06	20	0	0.95994	0.960167	0
P17844	probable ATP-dependent RNA helicase DDX5 [OS=Homo sapiens]	2.23872e+09	2.35614e+09	0	0	0.194291	1.05245	0
P17858-1	ATP-dependent 6-phosphofructokinase, liver type [OS=Homo sapiens]	1.68931e+08	1.50253e+08	0	0	0.488768	0.889434	0
P17980	26S proteasome regulatory subunit 6A [OS=Homo sapiens]	2.62041e+08	2.97127e+08	0	0	0.243094	1.13389	0
P17987	T-complex protein 1 subunit alpha [OS=Homo sapiens]	1.83125e+09	1.99402e+09	0	0	0.106289	1.08888	0
P18065	Insulin-like growth factor-binding protein 2 [OS=Homo sapiens]	1.57546e+08	1.96845e+08	0	0	0.366579	1.24944	0
P18077	60S ribosomal protein L35a [OS=Homo sapiens]	1.03704e+08	6.54662e+07	0	0	0.656799	0.631281	0
P18084	Integrin beta-5 [OS=Homo sapiens]	6.47147e+07	3.95303e+07	0	0	0.109767	0.610841	0
P18085	ADP-ribosylation factor 4 [OS=Homo sapiens]	7.11155e+08	5.97571e+08	0	0	0.115208	0.840282	0
P18206	Vinculin [OS=Homo sapiens]	2.61935e+09	2.64604e+09	0	0	0.87462	1.01019	0
P18583-5	Isoform D of Protein SON [OS=Homo sapiens]	7.2309e+07	8.39868e+07	0	0	0.656799	1.1615	0
P18621-3	Isoform 3 of 60S ribosomal protein L17 [OS=Homo sapiens]	1.05449e+09	1.05071e+09	0	0	0.98582	0.996419	0
P18669	Phosphoglycerate mutase 1 [OS=Homo sapiens]	5.23796e+09	6.09773e+09	0	0	0.138071	1.16414	0
P18754-2	Isoform 2 of Regulator of chromosome condensation [OS=Homo sapiens]	7.60073e+07	6.88399e+07	0	0	0.647886	0.9057	0
P18859-2	Isoform 2 of ATP synthase-coupling factor 6, mitochondrial [OS=Homo sapiens]	5.86562e+07	4.8466e+07	0	0	0.703804	0.826273	0
P18887	DNA repair protein XRCC1 [OS=Homo sapiens]	4.916e+06	4.88446e+06	20	0	0.985762	0.993583	0
P19022	Cadherin-2 [OS=Homo sapiens]	4.86295e+07	6.94177e+07	0	0	0.200173	1.42748	0
P19174-2	Isoform 2 of 1-phosphatidylinositol 4,5-bisphosphate phosphodiesterase gamma-1 [OS=Homo sapiens]	1.10375e+07	1.14996e+07	0	0	0.931575	1.04187	0
P19338	Nucleolin [OS=Homo sapiens]	6.96538e+09	7.82557e+09	0	0	0.31313	1.12349	0
P19367-3	Isoform 3 of Hexokinase-1 [OS=Homo sapiens]	1.73131e+08	1.67466e+08	0	0	0.790669	0.96728	0
P19404	NADH dehydrogenase [ubiquinone] flavoprotein 2, mitochondrial [OS=Homo sapiens]	3.63102e+07	3.94906e+07	0	0	0.639242	1.08759	0
P19525	interferon-induced, double-stranded RNA-activated protein kinase [OS=Homo sapiens]	4.19787e+07	5.36234e+07	0	0	0.39129	1.2774	0
P19623	spermidine synthase [OS=Homo sapiens]	9.49213e+07	1.20808e+08	0	0	0.0962211	1.27272	0
P20020	Plasma membrane calcium-transporting ATPase 1 [OS=Homo sapiens]	1.57404e+07	1.66003e+07	0	0	0.88926	1.05463	0
P20042	Eukaryotic translation initiation factor 2 subunit 2 [OS=Homo sapiens]	1.09448e+08	1.43609e+08	0	0	0.131845	1.31212	0
P20073-1	Annexin A7 [OS=Homo sapiens]	2.46765e+07	1.56868e+07	0	0	0.13445	0.635699	0
P20264	POU domain, class 3, transcription factor 3 [OS=Homo sapiens]	4.52984e+07	3.65574e+07	0	0	0.704566	0.807035	0
P20265	POU domain, class 3, transcription factor 2 [OS=Homo sapiens]	4.04424e+06	3.57723e+06	40	0	0.832139	0.884524	0
P20290-1	transcription factor BTF3 [OS=Homo sapiens]	1.86997e+08	2.84695e+08	0	0	0.0893339	1.52246	0
P20290-2	Isoform 2 of Transcription factor BTF3 [OS=Homo sapiens]	5.76471e+07	8.83457e+07	0	0	0.177399	1.53252	0
P20339	Ras-related protein Rab-5A [OS=Homo sapiens]	4.24417e+07	4.57538e+07	0	0	0.836259	1.07804	0
P20340-2	Isoform 2 of Ras-related protein Rab-6A [OS=Homo sapiens]	3.00179e+08	2.65268e+08	0	0	0.386395	0.883699	0
P20618	proteasome subunit beta type-1 [OS=Homo sapiens]	7.76265e+07	7.7522e+07	0	0	0.994018	0.998654	0
P20674	Cytochrome c oxidase subunit 5A, mitochondrial [OS=Homo sapiens]	6.95066e+08	8.22615e+08	0	0	0.387528	1.18351	0
P20700	Lamin-B1 [OS=Homo sapiens]	5.70092e+09	5.39194e+09	0	0	0.0790428	0.945803	0
P20908	Collagen alpha-1(V) chain [OS=Homo sapiens]	4.87444e+08	5.21144e+08	0	0	0.592886	1.06914	0
P20936-1	ras GTPase-activating protein 1 [OS=Homo sapiens]	2.80255e+06	2.14841e+06	20	20	0.520889	0.76659	0
P20962	Parathymosin [OS=Homo sapiens]	2.38809e+09	2.21583e+09	0	0	0.623542	0.927866	0
P21246	Pleiotrophin [OS=Homo sapiens]	2.35622e+08	1.39873e+08	0	0	0.0904996	0.593631	0
P21281	V-type proton ATPase subunit B, brain isoform [OS=Homo sapiens]	1.90273e+08	1.62692e+08	0	0	0.528798	0.855045	0
P21333	Filamin-A [OS=Homo sapiens]	1.04965e+10	1.14971e+10	0	0	0.0930158	1.09533	0
P21399	Cytoplasmic aconitate hydratase [OS=Homo sapiens]	7.85378e+07	5.72058e+07	0	0	0.353815	0.728385	0
P21589-1	5'-nucleotidase [OS=Homo sapiens]	6.93642e+06	7.46128e+06	20	40	0.753062	1.07567	0
P21741	Midkine [OS=Homo sapiens]	8.67182e+07	4.78779e+07	0	0	0.147579	0.552109	0
P21796	voltage-dependent anion-selective channel protein 1 [OS=Homo sapiens]	1.65967e+09	1.46985e+09	0	0	0.242585	0.885627	0
P21912	Succinate dehydrogenase [ubiquinone] iron-sulfur subunit, mitochondrial [OS=Homo sapiens]	2.71216e+07	2.51785e+07	0	0	0.866461	0.928354	0
P21964-1	Catechol O-methyltransferase [OS=Homo sapiens]	6.09878e+07	5.68304e+07	0	0	0.799437	0.931833	0
P22033	Methylmalonyl-CoA mutase, mitochondrial [OS=Homo sapiens]	2.2279e+07	2.82915e+07	0	0	0.524304	1.26987	0
P22059	Oxysterol-binding protein 1 [OS=Homo sapiens]	7.89258e+06	1.18085e+07	20	20	0.566609	1.49616	0
P22061-2	Isoform 2 of Protein-L-isoaspartate(D-aspartate) O-methyltransferase [OS=Homo sapiens]	1.21734e+08	1.29441e+08	0	0	0.760856	1.06331	0
P22102-1	trifunctional purine biosynthetic protein adenosine-3 [OS=Homo sapiens]	3.20934e+08	3.09119e+08	0	0	0.554809	0.963188	0
P22307-1	Non-specific lipid-transfer protein [OS=Homo sapiens]	5.16411e+08	4.83685e+08	0	0	0.639787	0.936628	0
P22314	Ubiquitin-like modifier-activating enzyme 1 [OS=Homo sapiens]	6.64099e+09	6.01928e+09	0	0	0.371032	0.906384	0
P22392-2	Isoform 3 of Nucleoside diphosphate kinase B [OS=Homo sapiens]	1.03032e+09	1.10422e+09	0	0	0.709889	1.07173	0
P22626	heterogeneous nuclear ribonucleoproteins A2/B1 [OS=Homo sapiens]	1.22175e+10	1.20858e+10	0	0	0.886328	0.989223	0
P22694-2	Isoform 2 of cAMP-dependent protein kinase catalytic subunit beta [OS=Homo sapiens]	1.04464e+08	9.63576e+07	0	0	0.390223	0.922397	0
P22695	Cytochrome b-c1 complex subunit 2, mitochondrial [OS=Homo sapiens]	2.59671e+08	2.90598e+08	0	0	0.238728	1.1191	0
P23193	Transcription elongation factor A protein 1 [OS=Homo sapiens]	2.32207e+08	1.90645e+08	0	0	0.261913	0.821013	0
P23246-1	splicing factor, proline- and glutamine-rich [OS=Homo sapiens]	4.96049e+09	5.01098e+09	0	0	0.895535	1.01018	0
P23258	tubulin gamma-1 chain [OS=Homo sapiens]	4.5769e+07	3.88236e+07	0	0	0.698491	0.848249	0
P23368-1	NAD-dependent malic enzyme, mitochondrial [OS=Homo sapiens]	4.24257e+07	4.11166e+07	0	0	0.888977	0.969144	0
P23378	Glycine dehydrogenase (Decarboxylating), mitochondrial [OS=Homo sapiens]	5.47083e+06	3.0881e+06	20	20	0.372641	0.564466	0
P23381	Tryptophan--tRNA ligase, cytoplasmic [OS=Homo sapiens]	3.39744e+08	3.2627e+08	0	0	0.777704	0.960341	0
P23434	Glycine cleavage system H protein, mitochondrial [OS=Homo sapiens]	4.6104e+06	5.44236e+06	0	0	0.890453	1.18045	0
P23526-1	Adenosylhomocysteinase [OS=Homo sapiens]	1.74418e+09	1.88395e+09	0	0	0.390113	1.08013	0
P23528	Cofilin-1 [OS=Homo sapiens]	1.3706e+10	1.32672e+10	0	0	0.4905	0.967985	0
P23588	eukaryotic translation initiation factor 4B [OS=Homo sapiens]	6.27291e+08	7.24389e+08	0	0	0.509968	1.15479	0
P23634-1	Plasma membrane calcium-transporting ATPase 4 [OS=Homo sapiens]	4.58962e+06	3.36463e+06	40	20	0.745661	0.733095	0
P23919	thymidylate kinase [OS=Homo sapiens]	7.88356e+07	6.96661e+07	0	0	0.372185	0.883689	0
P23921	Ribonucleoside-diphosphate reductase large subunit [OS=Homo sapiens]	1.3252e+08	1.03113e+08	0	0	0.192967	0.778098	0
P24539	ATP synthase F(0) complex subunit B1, mitochondrial [OS=Homo sapiens]	4.23662e+08	3.6057e+08	0	0	0.348691	0.851078	0
P24666-1	Low molecular weight phosphotyrosine protein phosphatase [OS=Homo sapiens]	2.77114e+08	2.66023e+08	0	0	0.621532	0.959977	0
P24752	Acetyl-CoA acetyltransferase, mitochondrial [OS=Homo sapiens]	2.18903e+08	2.10173e+08	0	0	0.593733	0.960119	0
P24928	DNA-directed RNA polymerase II subunit RPB1 [OS=Homo sapiens]	7.1788e+06	1.01044e+07	0	20	0.469168	1.40754	0
P24941-1	cyclin-dependent kinase 2 [OS=Homo sapiens]	2.44477e+06	2.03911e+06	20	20	0.356726	0.834071	0
P25205-2	Isoform 2 of DNA replication licensing factor MCM3 [OS=Homo sapiens]	3.65306e+08	3.49074e+08	0	0	0.481907	0.955567	0
P25325-2	Isoform 2 of 3-mercaptopyruvate sulfurtransferase [OS=Homo sapiens]	4.66645e+07	3.7508e+07	0	0	0.179879	0.803781	0
P25391	Laminin subunit alpha-1 [OS=Homo sapiens]	4.39562e+09	1.98993e+09	0	0	0.441778	0.452707	0
P25685	dnaJ homolog subfamily B member 1 [OS=Homo sapiens]	1.31599e+08	1.39027e+08	0	0	0.55654	1.05644	0
P25705-1	ATP synthase subunit alpha, mitochondrial [OS=Homo sapiens]	5.94432e+09	5.83359e+09	0	0	0.695947	0.981372	0
P25786-2	Isoform Long of Proteasome subunit alpha type-1 [OS=Homo sapiens]	1.69606e+08	1.27977e+08	0	0	0.487835	0.754556	0
P25787	Proteasome subunit alpha type-2 [OS=Homo sapiens]	9.37073e+07	8.42977e+07	0	0	0.517932	0.899584	0
P25788-1	Proteasome subunit alpha type-3 [OS=Homo sapiens]	7.85755e+07	6.39691e+07	0	0	0.392566	0.81411	0
P25789	Proteasome subunit alpha type-4 [OS=Homo sapiens]	3.93173e+07	4.3313e+07	0	0	0.832139	1.10163	0
P26038	Moesin [OS=Homo sapiens]	6.71221e+09	6.4513e+09	0	0	0.337762	0.96113	0
P26196	Probable ATP-dependent RNA helicase DDX6 [OS=Homo sapiens]	1.73417e+08	1.51416e+08	0	0	0.153757	0.873132	0
P26358-1	DNA (cytosine-5)-methyltransferase 1 [OS=Homo sapiens]	4.88187e+07	3.66173e+07	0	0	0.451924	0.750067	0
P26368	Splicing factor U2AF 65 kDa subunit [OS=Homo sapiens]	3.84883e+08	4.04422e+08	0	0	0.751218	1.05077	0
P26373-1	60S ribosomal protein L13 [OS=Homo sapiens]	1.51902e+09	1.69305e+09	0	0	0.334862	1.11457	0
P26583	High mobility group protein B2 [OS=Homo sapiens]	1.52238e+09	1.33253e+09	0	0	0.340577	0.87529	0
P26599-3	Isoform 3 of Polypyrimidine tract-binding protein 1 [OS=Homo sapiens]	2.1192e+09	2.0952e+09	0	0	0.880045	0.988676	0
P26639-1	Threonine--tRNA ligase, cytoplasmic [OS=Homo sapiens]	2.34069e+08	2.42931e+08	0	0	0.674826	1.03786	0
P26640	Valine--tRNA ligase [OS=Homo sapiens]	7.12494e+07	8.75703e+07	0	0	0.236482	1.22907	0
P26641-2	Isoform 2 of Elongation factor 1-gamma [OS=Homo sapiens]	1.40372e+09	1.59041e+09	0	0	0.0590264	1.133	0
P26885	Peptidyl-prolyl cis-trans isomerase FKBP2 [OS=Homo sapiens]	2.22624e+08	2.26497e+08	0	0	0.902714	1.0174	0
P26992	Ciliary neurotrophic factor receptor subunit alpha [OS=Homo sapiens]	1.9862e+07	1.62636e+07	0	0	0.411781	0.818832	0
P27348	14-3-3 protein theta [OS=Homo sapiens]	3.37392e+09	3.09601e+09	0	0	0.328669	0.917631	0
P27694	Replication protein A 70 kDa DNA-binding subunit [OS=Homo sapiens]	2.3441e+08	2.01304e+08	0	0	0.225844	0.858768	0
P27695	DNA-(apurinic or apyrimidinic site) lyase [OS=Homo sapiens]	7.23993e+08	7.8824e+08	0	0	0.396039	1.08874	0
P27708	CAD protein [OS=Homo sapiens]	1.65487e+07	1.55041e+07	0	0	0.677062	0.936874	0
P27797	Calreticulin [OS=Homo sapiens]	7.12233e+09	6.86649e+09	0	0	0.672309	0.96408	0
P27816-1	Microtubule-associated protein 4 [OS=Homo sapiens]	3.66057e+09	4.04345e+09	0	0	0.131845	1.1046	0
P27824-2	Isoform 2 of Calnexin [OS=Homo sapiens]	1.78088e+09	1.8883e+09	0	0	0.467495	1.06032	0
P28066-1	Proteasome subunit alpha type-5 [OS=Homo sapiens]	6.69424e+07	6.35698e+07	0	0	0.863044	0.949619	0
P28070	Proteasome subunit beta type-4 [OS=Homo sapiens]	3.29267e+07	1.82756e+07	0	20	0.305512	0.555039	0
P28072	Proteasome subunit beta type-6 [OS=Homo sapiens]	1.54775e+08	1.29542e+08	0	0	0.446893	0.836966	0
P28074-1	proteasome subunit beta type-5 [OS=Homo sapiens]	8.35304e+07	6.62727e+07	0	0	0.444794	0.793396	0
P28161	Glutathione S-transferase Mu 2 [OS=Homo sapiens]	3.8063e+07	2.76367e+07	0	0	0.076049	0.726078	0
P28288	ATP-binding cassette sub-family D member 3 [OS=Homo sapiens]	4.41384e+07	3.95987e+07	0	0	0.78696	0.89715	0
P28331-2	Isoform 2 of NADH-ubiquinone oxidoreductase 75 kDa subunit, mitochondrial [OS=Homo sapiens]	1.02948e+08	9.70386e+07	0	0	0.749895	0.942595	0
P28340	DNA polymerase delta catalytic subunit [OS=Homo sapiens]	1.36642e+06	1.04242e+06	40	40	0.599634	0.762883	0
P28370-1	Probable global transcription activator SNF2L1 [OS=Homo sapiens]	2.67522e+07	2.79599e+07	0	0	0.886328	1.04514	0
P28482	mitogen-activated protein kinase 1 [OS=Homo sapiens]	2.00679e+08	1.96171e+08	0	0	0.801687	0.977535	0
P28799	Granulins [OS=Homo sapiens]	3.14717e+07	2.99136e+07	0	0	0.913578	0.950489	0
P28838	cytosol aminopeptidase [OS=Homo sapiens]	2.01008e+08	2.34629e+08	0	0	0.447565	1.16726	0
P29144	Tripeptidyl-peptidase 2 [OS=Homo sapiens]	1.10011e+07	1.01976e+07	0	0	0.910441	0.92696	0
P29218-3	Isoform 3 of Inositol monophosphatase 1 [OS=Homo sapiens]	2.2144e+07	1.75463e+07	0	0	0.52372	0.792372	0
P29317	Ephrin type-A receptor 2 [OS=Homo sapiens]	7.55053e+06	1.19895e+07	40	0	0.29564	1.58791	0
P29401-2	Isoform 2 of Transketolase [OS=Homo sapiens]	1.97989e+09	1.97897e+09	0	0	0.996561	0.999532	0
P29558-1	RNA-binding motif, single-stranded-interacting protein 1 [OS=Homo sapiens]	2.86258e+07	3.14229e+07	0	0	0.648668	1.09771	0
P29692-2	Isoform 2 of Elongation factor 1-delta [OS=Homo sapiens]	1.15349e+09	1.24686e+09	0	0	0.350119	1.08095	0
P29762	Cellular retinoic acid-binding protein 1 [OS=Homo sapiens]	1.96636e+08	1.30248e+08	0	0	0.079376	0.662381	0
P29966	Myristoylated alanine-rich C-kinase substrate [OS=Homo sapiens]	8.90745e+09	8.49459e+09	0	0	0.651049	0.95365	0
P29992	guanine nucleotide-binding protein subunit alpha-11 [OS=Homo sapiens]	7.62534e+06	7.40938e+06	0	0	0.948703	0.971678	0
P30040-1	Endoplasmic reticulum resident protein 29 [OS=Homo sapiens]	6.60569e+08	5.89882e+08	0	0	0.108537	0.89299	0
P30041	Peroxiredoxin-6 [OS=Homo sapiens]	5.59444e+08	4.70031e+08	0	0	0.140535	0.840176	0
P30042-1	ES1 protein homolog, mitochondrial [OS=Homo sapiens]	6.7063e+07	6.46968e+07	0	0	0.832139	0.964717	0
P30044-1	Peroxiredoxin-5, mitochondrial [OS=Homo sapiens]	8.14007e+08	8.1628e+08	0	0	0.952478	1.00279	0
P30048	Thioredoxin-dependent peroxide reductase, mitochondrial [OS=Homo sapiens]	6.17807e+08	5.85365e+08	0	0	0.713139	0.947488	0
P30049	ATP synthase subunit delta, mitochondrial [OS=Homo sapiens]	3.67786e+07	4.5589e+07	0	0	0.211594	1.23955	0
P30084	Enoyl-CoA hydratase, mitochondrial [OS=Homo sapiens]	4.59176e+08	4.31007e+08	0	0	0.337762	0.938653	0
P30085	UMP-CMP kinase [OS=Homo sapiens]	1.71284e+08	1.63317e+08	0	0	0.801687	0.953484	0
P30086	phosphatidylethanolamine-binding protein 1 [OS=Homo sapiens]	2308248864	2.23228e+09	0	0	0.801687	0.967089	0
P30101	Protein disulfide-isomerase A3 [OS=Homo sapiens]	1.35373e+10	1.38033e+10	0	0	0.777704	1.01965	0
P30153	serine/threonine-protein phosphatase 2A 65 kDa regulatory subunit A alpha isoform [OS=Homo sapiens]	1.78149e+09	1.73963e+09	0	0	0.568907	0.976507	0
P30419	glycylpeptide N-tetradecanoyltransferase 1 [OS=Homo sapiens]	9.70311e+07	1.20634e+08	0	0	0.664787	1.24325	0
P30519	Heme oxygenase 2 [OS=Homo sapiens]	2.32351e+06	1.43081e+06	40	20	0.290954	0.615799	0
P30520	adenylosuccinate synthetase isozyme 2 [OS=Homo sapiens]	4.84842e+07	6.60731e+07	0	0	0.119702	1.36277	0
P30533	alpha-2-macroglobulin receptor-associated protein [OS=Homo sapiens]	1.03905e+08	1.21411e+08	0	0	0.349977	1.16848	0
P30536	translocator protein [OS=Homo sapiens]	4.28935e+06	4.36871e+06	20	40	0.980458	1.0185	0
P30566	adenylosuccinate lyase [OS=Homo sapiens]	3.53469e+07	4.02759e+07	0	0	0.469168	1.13945	0
P30626-1	Sorcin [OS=Homo sapiens]	5.47492e+08	5.48655e+08	0	0	0.984758	1.00213	0
P30876	DNA-directed RNA polymerase II subunit RPB2 [OS=Homo sapiens]	3.57787e+07	4.30386e+07	0	0	0.385016	1.20291	0
P31040	Succinate dehydrogenase [ubiquinone] flavoprotein subunit, mitochondrial [OS=Homo sapiens]	1.32421e+08	6.92521e+07	0	0	0.689144	0.52297	0
P31150	Rab GDP dissociation inhibitor alpha [OS=Homo sapiens]	5.64239e+08	6.23844e+08	0	0	0.534904	1.10564	0
P31153	S-adenosylmethionine synthase isoform type-2 [OS=Homo sapiens]	4.10945e+08	3.73453e+08	0	0	0.611848	0.908768	0
P31350-1	ribonucleoside-diphosphate reductase subunit M2 [OS=Homo sapiens]	5.99061e+06	1.37718e+07	20	0	0.201491	2.2989	0
P31483	nucleolysin TIA-1 isoform p40 [OS=Homo sapiens]	1.85516e+08	1.77866e+08	0	0	0.882641	0.958762	0
P31749	RAC-alpha serine/threonine-protein kinase [OS=Homo sapiens]	1.3241e+07	1.04632e+07	0	0	0.313966	0.790212	0
P31930	Cytochrome b-c1 complex subunit 1, mitochondrial [OS=Homo sapiens]	1.84649e+08	1.73328e+08	0	0	0.619857	0.938691	0
P31937	3-hydroxyisobutyrate dehydrogenase, mitochondrial [OS=Homo sapiens]	1.60834e+06	1.58065e+06	20	0	0.984106	0.982788	0
P31942	Heterogeneous nuclear ribonucleoprotein H3 [OS=Homo sapiens]	1.28761e+09	1.18128e+09	0	0	0.0947399	0.917417	0
P31943	Heterogeneous nuclear ribonucleoprotein H [OS=Homo sapiens]	3.81642e+09	3.82292e+09	0	0	0.980458	1.0017	0
P31946	14-3-3 protein beta/alpha [OS=Homo sapiens]	5.06933e+08	4.76049e+08	0	0	0.551794	0.939076	0
P31948	stress-induced-phosphoprotein 1 [OS=Homo sapiens]	3.98674e+09	4.55979e+09	0	0	0.0769422	1.14374	0
P31949	protein S100-A11 [OS=Homo sapiens]	2.47102e+09	2.51884e+09	0	0	0.910441	1.01935	0
P32321-2	Isoform 2 of Deoxycytidylate deaminase [OS=Homo sapiens]	6.76107e+06	5.98921e+06	0	0	0.816603	0.885838	0
P32322-3	Isoform 3 of Pyrroline-5-carboxylate reductase 1, mitochondrial [OS=Homo sapiens]	2.5516e+07	1.71565e+07	0	0	0.353594	0.672382	0
P32969	60S ribosomal protein L9 [OS=Homo sapiens]	6.69369e+08	8.01503e+08	0	0	0.0859085	1.1974	0
P33176	Kinesin-1 heavy chain [OS=Homo sapiens]	1.06013e+09	1.10777e+09	0	0	0.452929	1.04494	0
P33240	cleavage stimulation factor subunit 2 [OS=Homo sapiens]	1.75171e+07	2.13325e+07	0	0	0.670011	1.21781	0
P33316-3	Deoxyuridine 5'-triphosphate nucleotidohydrolase, mitochondrial [OS=Homo sapiens]	1.18042e+08	1.19579e+08	0	0	0.949519	1.01302	0
P33991	DNA replication licensing factor MCM4 [OS=Homo sapiens]	5.01613e+08	5.18389e+08	0	0	0.64397	1.03344	0
P33992	DNA replication licensing factor mcm5 [OS=Homo sapiens]	4.07231e+08	3.67287e+08	0	0	0.289576	0.901913	0
P34897-1	Serine hydroxymethyltransferase, mitochondrial [OS=Homo sapiens]	1.07765e+09	1.11095e+09	0	0	0.702879	1.0309	0
P34932	Heat shock 70 kDa protein 4 [OS=Homo sapiens]	1.49942e+09	1.57012e+09	0	0	0.625771	1.04715	0
P34947	G protein-coupled receptor kinase 5 [OS=Homo sapiens]	3.73379e+06	4.13973e+06	0	0	0.78696	1.10872	0
P35052	Glypican-1 [OS=Homo sapiens]	1.72514e+07	2.55666e+07	0	0	0.243094	1.482	0
P35080-1	Profilin-2 [OS=Homo sapiens]	3.09645e+07	2.1112e+07	0	0	0.0922334	0.681815	0
P35080-2	Isoform IIb of Profilin-2 [OS=Homo sapiens]	5.17031e+08	3.7529e+08	0	0	0.0851485	0.725856	0
P35221	Catenin alpha-1 [OS=Homo sapiens]	6.08137e+08	6.27436e+08	0	0	0.733258	1.03173	0
P35222	Catenin beta-1 [OS=Homo sapiens]	2.13752e+08	1.79059e+08	0	0	0.469708	0.837692	0
P35237	serpin B6 [OS=Homo sapiens]	7.18132e+07	8.57204e+07	0	0	0.511994	1.19366	0
P35241-5	Isoform 5 of Radixin [OS=Homo sapiens]	4.08e+08	4.39728e+08	0	0	0.524304	1.07776	0
P35244	Replication protein A 14 kDa subunit [OS=Homo sapiens]	1.10823e+08	1.06808e+08	0	0	0.848439	0.963773	0
P35249	replication factor C subunit 4 [OS=Homo sapiens]	1.36579e+07	1.21872e+07	0	0	0.870324	0.892316	0
P35268	60S ribosomal protein L22 [OS=Homo sapiens]	7.85334e+08	8.33368e+08	0	0	0.223378	1.06116	0
P35520-2	Isoform 2 of Cystathionine beta-synthase [OS=Homo sapiens]	9.30985e+06	1.61117e+07	0	0	0.589715	1.7306	0
P35527	Keratin, type I cytoskeletal 9 [OS=Homo sapiens]	7.16015e+07	3.04622e+07	0	0	0.682995	0.425441	0
P35580	Myosin-10 [OS=Homo sapiens]	5.40654e+09	5.8726e+09	0	0	0.254769	1.0862	0
P35606	Coatomer subunit beta' [OS=Homo sapiens]	4.91769e+08	4.91721e+08	0	0	0.998413	0.999903	0
P35611-3	Isoform 3 of Alpha-adducin [OS=Homo sapiens]	3.0456e+08	2.59895e+08	0	0	0.149129	0.853346	0
P35613	Basigin [OS=Homo sapiens]	1.48511e+08	1.76584e+08	0	0	0.30605	1.18903	0
P35637-1	RNA-binding protein FUS [OS=Homo sapiens]	2.04859e+09	2.28036e+09	0	0	0.175072	1.11314	0
P35658-5	Isoform 5 of Nuclear pore complex protein Nup214 [OS=Homo sapiens]	4.93893e+07	2.00011e+07	0	0	0.639074	0.404968	0
P35659-1	Protein DEK [OS=Homo sapiens]	6.28959e+08	5.62788e+08	0	0	0.320437	0.894792	0
P35813-3	Isoform 3 of Protein phosphatase 1A [OS=Homo sapiens]	7.12367e+06	7.26498e+06	0	20	0.969955	1.01984	0
P35998	26S proteasome regulatory subunit 7 [OS=Homo sapiens]	5.94063e+08	6.14849e+08	0	0	0.64382	1.03499	0
P36269-3	Isoform 3 of Glutathione hydrolase 5 proenzyme [OS=Homo sapiens]	624838	1.00101e+06	40	20	0.613595	1.60202	0
P36404	ADP-ribosylation factor-like protein 2 [OS=Homo sapiens]	1.60012e+07	1.82783e+07	0	0	0.547697	1.14231	0
P36405	ADP-ribosylation factor-like protein 3 [OS=Homo sapiens]	3.30678e+08	2.80204e+08	0	0	0.204601	0.847361	0
P36542-1	ATP synthase subunit gamma, mitochondrial [OS=Homo sapiens]	1.55135e+07	9.17045e+06	0	0	0.549758	0.591126	0
P36542-2	Isoform Heart of ATP synthase subunit gamma, mitochondrial [OS=Homo sapiens]	3.19358e+08	2.72783e+08	0	0	0.350119	0.85416	0
P36543	V-type proton ATPase subunit E 1 [OS=Homo sapiens]	8.62726e+07	6.75126e+07	0	0	0.28217	0.782549	0
P36639	7,8-dihydro-8-oxoguanine triphosphatase [OS=Homo sapiens]	2.62138e+07	2.22252e+07	0	0	0.517932	0.847845	0
P36776	Lon protease homolog, mitochondrial [OS=Homo sapiens]	1.14307e+07	1.14714e+07	0	0	0.992796	1.00356	0
P36873-2	Isoform Gamma-2 of Serine/threonine-protein phosphatase PP1-gamma catalytic subunit [OS=Homo sapiens]	1.18496e+07	1.44424e+07	0	0	0.593733	1.21881	0
P36957	Dihydrolipoyllysine-residue succinyltransferase component of 2-oxoglutarate dehydrogenase complex, mitochondrial [OS=Homo sapiens]	2.16808e+08	2.58115e+08	0	0	0.2874	1.19052	0
P36969	Phospholipid hydroperoxide glutathione peroxidase, mitochondrial [OS=Homo sapiens]	6.59956e+07	6.5071e+07	0	0	0.941452	0.985991	0
P37108	Signal recognition particle 14 kDa protein [OS=Homo sapiens]	7.22784e+08	6.61577e+08	0	0	0.122815	0.915318	0
P37198	nuclear pore glycoprotein p62 [OS=Homo sapiens]	3.08241e+07	2.72509e+07	0	0	0.511633	0.884076	0
P37837	Transaldolase [OS=Homo sapiens]	1.01039e+09	9.50633e+08	0	0	0.487835	0.940861	0
P37840-1	Alpha-synuclein [OS=Homo sapiens]	4.73127e+06	3.52403e+06	20	20	0.598887	0.744838	0
P38117-2	Isoform 2 of Electron transfer flavoprotein subunit beta [OS=Homo sapiens]	1.38904e+08	1.3852e+08	0	0	0.982193	0.997237	0
P38159-1	RNA-binding motif protein, X chromosome [OS=Homo sapiens]	3.11817e+09	2.73797e+09	0	0	0.154599	0.87807	0
P38606	V-type proton ATPase catalytic subunit A [OS=Homo sapiens]	1.09841e+08	9.11138e+07	0	0	0.09859	0.829509	0
P38919	Eukaryotic initiation factor 4A-III [OS=Homo sapiens]	4.0126e+08	4.32536e+08	0	0	0.5736	1.07794	0
P39656	Dolichyl-diphosphooligosaccharide--protein glycosyltransferase 48 kDa subunit [OS=Homo sapiens]	5.01255e+08	4.23242e+08	0	0	0.460347	0.844364	0
P39687	Acidic leucine-rich nuclear phosphoprotein 32 family member A [OS=Homo sapiens]	1.46959e+09	1.50035e+09	0	0	0.754087	1.02093	0
P39748	Flap endonuclease 1 [OS=Homo sapiens]	2.55169e+08	2.35702e+08	0	0	0.6335	0.923709	0
P40123	Adenylyl cyclase-associated protein 2 [OS=Homo sapiens]	1.42648e+08	1.37861e+08	0	0	0.839801	0.966444	0
P40227-1	T-complex protein 1 subunit zeta [OS=Homo sapiens]	2.06265e+09	2.09854e+09	0	0	0.819085	1.0174	0
P40429	60S ribosomal protein L13a [OS=Homo sapiens]	9.52322e+08	1.08275e+09	0	0	0.274254	1.13696	0
P40616	ADP-ribosylation factor-like protein 1 [OS=Homo sapiens]	1.76508e+07	1.87812e+07	0	0	0.918527	1.06404	0
P40692-1	DNA mismatch repair protein MLH1 [OS=Homo sapiens]	4.95099e+06	6.24086e+06	0	0	0.709094	1.26053	0
P40763	Signal transducer and activator of transcription 3 [OS=Homo sapiens]	3.03863e+07	4.542e+07	0	0	0.115208	1.49475	0
P40925-3	Isoform 3 of Malate dehydrogenase, cytoplasmic [OS=Homo sapiens]	1.38425e+09	1.39857e+09	0	0	0.915473	1.01035	0
P40926	Malate dehydrogenase, mitochondrial [OS=Homo sapiens]	4.29662e+09	5.14855e+09	0	0	0.103545	1.19828	0
P40939	Trifunctional enzyme subunit alpha, mitochondrial [OS=Homo sapiens]	5.37083e+08	4.96897e+08	0	0	0.304031	0.925177	0
P41091	eukaryotic translation initiation factor 2 subunit 3 [OS=Homo sapiens]	2.48377e+08	2.81686e+08	0	0	0.363023	1.13411	0
P41208	centrin-2 [OS=Homo sapiens]	1.20459e+08	1.27921e+08	0	0	0.825709	1.06195	0
P41223	Protein BUD31 homolog [OS=Homo sapiens]	4.09674e+07	4.6216e+07	0	0	0.452225	1.12812	0
P41227-1	N-alpha-acetyltransferase 10 [OS=Homo sapiens]	4.71471e+07	4.92568e+07	0	0	0.88926	1.04475	0
P41236	Protein phosphatase inhibitor 2 [OS=Homo sapiens]	3.02886e+07	3.80077e+07	0	0	0.421101	1.25485	0
P41250	Glycine--tRNA ligase [OS=Homo sapiens]	5.17255e+08	4.64086e+08	0	0	0.229412	0.897208	0
P41567	eukaryotic translation initiation factor 1 [OS=Homo sapiens]	1.05479e+07	1.32409e+07	20	0	0.534904	1.25532	0
P42126	Enoyl-CoA delta isomerase 1, mitochondrial [OS=Homo sapiens]	6.9963e+07	6.85496e+07	0	0	0.905819	0.979797	0
P42167	Lamina-associated polypeptide 2, isoforms beta/gamma [OS=Homo sapiens]	2.54446e+09	2.15099e+09	0	0	0.135669	0.845365	0
P42224-1	Signal transducer and activator of transcription 1-alpha/beta [OS=Homo sapiens]	2.79441e+07	5.21776e+07	0	0	0.141444	1.86721	0
P42285	Superkiller viralicidic activity 2-like 2 [OS=Homo sapiens]	1.94097e+07	2.32376e+07	20	0	0.439629	1.19722	0
P42574	Caspase-3 [OS=Homo sapiens]	8.84599e+07	9.30277e+07	0	0	0.883046	1.05164	0
P42677	40S ribosomal protein S27 [OS=Homo sapiens]	7.48722e+08	8.72467e+08	0	0	0.148772	1.16527	0
P42704	Leucine-rich PPR motif-containing protein, mitochondrial [OS=Homo sapiens]	3.57793e+08	3.92572e+08	0	0	0.492658	1.0972	0
P42765	3-ketoacyl-CoA thiolase, mitochondrial [OS=Homo sapiens]	1.0778e+08	1.13376e+08	0	0	0.859271	1.05191	0
P42785-2	Isoform 2 of Lysosomal Pro-X carboxypeptidase [OS=Homo sapiens]	2.49652e+07	2.17309e+07	0	0	0.759295	0.870449	0
P43034	Platelet-activating factor acetylhydrolase IB subunit alpha [OS=Homo sapiens]	1.77878e+08	1.56716e+08	0	0	0.520702	0.881029	0
P43243	Matrin-3 [OS=Homo sapiens]	3.68734e+09	3.54291e+09	0	0	0.516649	0.960829	0
P43246-1	DNA mismatch repair protein MSH2 [OS=Homo sapiens]	1.4413e+08	1.2428e+08	0	0	0.530255	0.862278	0
P43304	Glycerol-3-phosphate dehydrogenase, mitochondrial [OS=Homo sapiens]	4.34524e+06	2.16799e+06	20	20	0.320042	0.498935	0
P43307	Translocon-associated protein subunit alpha [OS=Homo sapiens]	2.05448e+08	2.22808e+08	0	0	0.410299	1.0845	0
P43487	Ran-specific GTPase-activating protein [OS=Homo sapiens]	6.66971e+08	7.12143e+08	0	0	0.710763	1.06773	0
P43490	nicotinamide phosphoribosyltransferase [OS=Homo sapiens]	3.38537e+06	2.38271e+06	20	0	0.61455	0.703827	0
P43686	26S proteasome regulatory subunit 6B [OS=Homo sapiens]	1.99071e+08	2.2777e+08	0	0	0.4181	1.14416	0
P45877	peptidyl-prolyl cis-trans isomerase C [OS=Homo sapiens]	4.54291e+06	3.49882e+06	20	20	0.540469	0.770172	0
P45880-1	Isoform 1 of Voltage-dependent anion-selective channel protein 2 [OS=Homo sapiens]	1.28485e+09	1.24984e+09	0	0	0.634555	0.972751	0
P45973	chromobox protein homolog 5 [OS=Homo sapiens]	7.61315e+08	7.70106e+08	0	0	0.901391	1.01155	0
P45974-1	Ubiquitin carboxyl-terminal hydrolase 5 [OS=Homo sapiens]	4.80157e+08	4.30815e+08	0	0	0.204601	0.897237	0
P46013	Proliferation marker protein Ki-67 [OS=Homo sapiens]	3.63309e+07	6.1649e+07	0	0	0.194869	1.69687	0
P46060	Ran GTPase-activating protein 1 [OS=Homo sapiens]	2.66004e+08	2.6364e+08	0	0	0.893538	0.991115	0
P46063	ATP-dependent DNA helicase Q1 [OS=Homo sapiens]	3.72006e+07	4.77252e+07	0	0	0.24918	1.28291	0
P46087-4	Isoform 4 of Probable 28S rRNA (cytosine(4447)-C(5))-methyltransferase [OS=Homo sapiens]	4.48249e+07	4.33933e+07	0	0	0.95809	0.968063	0
P46108-1	Adapter molecule crk [OS=Homo sapiens]	2.53711e+07	2.20459e+07	0	0	0.696881	0.868937	0
P46109	Crk-like protein [OS=Homo sapiens]	2.50541e+08	2.63642e+08	0	0	0.741456	1.05229	0
P46459	Vesicle-fusing ATPase [OS=Homo sapiens]	9.19004e+07	1.04178e+08	0	0	0.485187	1.1336	0
P46777	60S ribosomal protein L5 [OS=Homo sapiens]	2.45783e+09	3.04173e+09	0	0	0.183677	1.23757	0
P46779-3	Isoform 3 of 60S ribosomal protein L28 [OS=Homo sapiens]	4.86236e+08	4.89878e+08	0	0	0.976161	1.00749	0
P46781	40S ribosomal protein S9 [OS=Homo sapiens]	2.10903e+09	2.2177e+09	0	0	0.546226	1.05152	0
P46783	40S ribosomal protein S10 [OS=Homo sapiens]	7.75464e+08	7.84007e+08	0	0	0.931575	1.01102	0
P46926	glucosamine-6-phosphate isomerase 1 [OS=Homo sapiens]	1.66485e+08	1.80647e+08	0	0	0.756209	1.08507	0
P46937-9	Isoform 9 of Transcriptional coactivator YAP1 [OS=Homo sapiens]	1.09735e+08	1.10701e+08	0	0	0.983066	1.0088	0
P46940	Ras GTPase-activating-like protein IQGAP1 [OS=Homo sapiens]	2.0411e+08	2.50397e+08	0	0	0.222348	1.22678	0
P46977	Dolichyl-diphosphooligosaccharide--protein glycosyltransferase subunit STT3A [OS=Homo sapiens]	8.69971e+07	7.8564e+07	0	0	0.526851	0.903064	0
P47755	F-actin-capping protein subunit alpha-2 [OS=Homo sapiens]	1.57761e+08	1.59969e+08	0	0	0.947969	1.014	0
P47756-2	Isoform 2 of F-actin-capping protein subunit beta [OS=Homo sapiens]	1.36529e+09	1.36734e+09	0	0	0.985762	1.0015	0
P47897	glutamine--tRNA ligase [OS=Homo sapiens]	1.46737e+08	1.47356e+08	0	0	0.979231	1.00422	0
P48047	ATP synthase subunit O, mitochondrial [OS=Homo sapiens]	7.73782e+08	6.87387e+08	0	0	0.225564	0.888347	0
P48059-2	Isoform 2 of LIM and senescent cell antigen-like-containing domain protein 1 [OS=Homo sapiens]	6.58406e+06	1.17281e+07	0	0	0.188946	1.78129	0
P48147	prolyl endopeptidase [OS=Homo sapiens]	1.68346e+07	1.79614e+07	0	0	0.816603	1.06693	0
P48431	Transcription factor SOX-2 [OS=Homo sapiens]	4.898e+07	5.32677e+07	0	0	0.884576	1.08754	0
P48444	Coatomer subunit delta [OS=Homo sapiens]	4.38389e+08	4.20706e+08	0	0	0.773872	0.959664	0
P48449-1	lanosterol synthase [OS=Homo sapiens]	1.84154e+08	1.35229e+08	0	0	0.157369	0.734327	0
P48556	26S proteasome non-ATPase regulatory subunit 8 [OS=Homo sapiens]	6.81041e+07	5.7605e+07	0	0	0.629436	0.845839	0
P48634-1	Protein PRRC2A [OS=Homo sapiens]	893005	1.9024e+06	40	20	0.17242	2.13033	0
P48637	glutathione synthetase [OS=Homo sapiens]	1.69506e+08	1.85813e+08	0	0	0.75096	1.0962	0
P48643	T-complex protein 1 subunit epsilon [OS=Homo sapiens]	1.92334e+09	2.1182e+09	0	0	0.244245	1.10131	0
P48723	Heat shock 70 kDa protein 13 [OS=Homo sapiens]	3.52598e+07	3.84449e+07	0	0	0.73351	1.09033	0
P48729-1	Casein kinase I isoform alpha [OS=Homo sapiens]	7.05119e+06	7.18925e+06	20	0	0.915473	1.01958	0
P48739-2	Isoform 2 of Phosphatidylinositol transfer protein beta isoform [OS=Homo sapiens]	3.70628e+07	4.36344e+07	0	0	0.641798	1.17731	0
P49006	MARCKS-related protein [OS=Homo sapiens]	2.79651e+09	2.50872e+09	0	0	0.302362	0.897089	0
P49023-3	Isoform Gamma of Paxillin [OS=Homo sapiens]	5.20759e+06	2.73352e+07	0	0	0.0962211	5.24911	0
P49189	4-trimethylaminobutyraldehyde dehydrogenase [OS=Homo sapiens]	1.30897e+08	1.20605e+08	0	0	0.663469	0.921378	0
P49207	60S ribosomal protein L34 [OS=Homo sapiens]	2.50705e+08	2.702e+08	0	0	0.447542	1.07776	0
P49257	Protein ERGIC-53 [OS=Homo sapiens]	2.10133e+08	2.33655e+08	0	0	0.387818	1.11194	0
P49321	Nuclear autoantigenic sperm protein [OS=Homo sapiens]	3.02017e+09	2.8403e+09	0	0	0.545073	0.940446	0
P49366-1	deoxyhypusine synthase [OS=Homo sapiens]	5.16439e+06	7.92841e+06	20	0	0.508923	1.53521	0
P49368-1	T-complex protein 1 subunit gamma [OS=Homo sapiens]	2.55323e+09	2.74342e+09	0	0	0.0859085	1.07449	0
P49406	39S ribosomal protein L19, mitochondrial [OS=Homo sapiens]	5.7971e+06	8.80107e+06	0	0	0.198749	1.51819	0
P49411	elongation factor Tu, mitochondrial [OS=Homo sapiens]	7.01889e+08	6.81748e+08	0	0	0.748074	0.971305	0
P49419-2	Isoform 2 of Alpha-aminoadipic semialdehyde dehydrogenase [OS=Homo sapiens]	6.69083e+08	5.09204e+08	0	0	0.144972	0.761048	0
P49458	Signal recognition particle 9 kDa protein [OS=Homo sapiens]	6.67078e+08	5.6082e+08	0	0	0.140045	0.840712	0
P49588	Alanine--tRNA ligase, cytoplasmic [OS=Homo sapiens]	6.48756e+08	6.08124e+08	0	0	0.456381	0.937369	0
P49589-3	Isoform 3 of Cysteine--tRNA ligase, cytoplasmic [OS=Homo sapiens]	6.15129e+07	6.57367e+07	0	0	0.914505	1.06867	0
P49591	Serine--tRNA ligase, cytoplasmic [OS=Homo sapiens]	2.17236e+08	2.21316e+08	0	0	0.89108	1.01878	0
P49642	DNA primase small subunit [OS=Homo sapiens]	1.48098e+06	1.73053e+06	40	20	0.801687	1.1685	0
P49711-1	Transcriptional repressor CTCF [OS=Homo sapiens]	3.99915e+06	5.49885e+06	20	0	0.488211	1.375	0
P49720	proteasome subunit beta type-3 [OS=Homo sapiens]	3.22302e+07	2.45935e+07	0	0	0.435224	0.763058	0
P49736	DNA replication licensing factor mcm2 [OS=Homo sapiens]	2.85146e+08	2.1612e+08	0	0	0.0712867	0.757926	0
P49748-3	Isoform 3 of Very long-chain specific acyl-CoA dehydrogenase, mitochondrial [OS=Homo sapiens]	7.28389e+07	8.56184e+07	0	0	0.529498	1.17545	0
P49750-4	Isoform 4 of YLP motif-containing protein 1 [OS=Homo sapiens]	1.26124e+07	1.59526e+07	0	0	0.499085	1.26483	0
P49755	Transmembrane emp24 domain-containing protein 10 [OS=Homo sapiens]	6.7933e+08	6.94321e+08	0	0	0.699997	1.02207	0
P49756-1	RNA-binding protein 25 [OS=Homo sapiens]	3.0763e+07	3.02926e+07	0	0	0.954862	0.984708	0
P49770	Translation initiation factor eIF-2B subunit beta [OS=Homo sapiens]	2.48281e+06	5.07695e+06	0	0	0.386395	2.04484	0
P49773	Histidine triad nucleotide-binding protein 1 [OS=Homo sapiens]	1.26719e+09	1.29418e+09	0	0	0.922246	1.0213	0
P49790-3	Isoform 3 of Nuclear pore complex protein Nup153 [OS=Homo sapiens]	3.62743e+06	7.04492e+06	0	0	0.646944	1.94212	0
P49792	E3 SUMO-protein ligase RanBP2 [OS=Homo sapiens]	2.51624e+07	3.44727e+07	0	0	0.305949	1.37001	0
P49821	NADH dehydrogenase [ubiquinone] flavoprotein 1, mitochondrial [OS=Homo sapiens]	1.36639e+07	2.31616e+07	0	0	0.302795	1.69509	0
P49841-2	Isoform 2 of Glycogen synthase kinase-3 beta [OS=Homo sapiens]	9.74922e+06	1.45852e+07	0	0	0.566609	1.49604	0
P49902	Cytosolic purine 5'-nucleotidase [OS=Homo sapiens]	3.76935e+06	3.21982e+06	0	0	0.711878	0.854212	0
P49903	Selenide, water dikinase 1 [OS=Homo sapiens]	1.57454e+08	1.44764e+08	0	0	0.670422	0.919401	0
P49915	GMP synthase [glutamine-hydrolyzing] [OS=Homo sapiens]	3.20857e+08	3.3656e+08	0	0	0.652548	1.04894	0
P49916-1	DNA ligase 3 [OS=Homo sapiens]	6.17518e+06	5.01083e+06	20	0	0.428905	0.811446	0
P49959-3	Isoform 3 of Double-strand break repair protein MRE11 [OS=Homo sapiens]	2.27003e+06	3.02313e+06	0	0	0.377704	1.33176	0
P50148	Guanine nucleotide-binding protein G(Q) subunit alpha [OS=Homo sapiens]	9.07388e+06	7.27253e+06	0	20	0.72133	0.80148	0
P50213-1	Isocitrate dehydrogenase [NAD] subunit alpha, mitochondrial [OS=Homo sapiens]	378975	257455	40	40	0.611351	0.679346	0
P50395-1	Rab GDP dissociation inhibitor beta [OS=Homo sapiens]	3.00242e+09	2.90026e+09	0	0	0.566054	0.965976	0
P50402	Emerin [OS=Homo sapiens]	7.91676e+07	7.04955e+07	0	0	0.244174	0.890458	0
P50454	Serpin H1 [OS=Homo sapiens]	1.27775e+10	1.20482e+10	0	0	0.261913	0.942919	0
P50502	Hsc70-interacting protein [OS=Homo sapiens]	1.39334e+09	1.51355e+09	0	0	0.162606	1.08628	0
P50542-4	Isoform 4 of Peroxisomal targeting signal 1 receptor [OS=Homo sapiens]	1.1198e+06	952231	40	20	0.665672	0.85036	0
P50552	Vasodilator-stimulated phosphoprotein [OS=Homo sapiens]	3.22553e+06	1.00364e+07	0	0	0.16889	3.11156	0
P50570-1	Dynamin-2 [OS=Homo sapiens]	5.02998e+07	4.0607e+07	0	0	0.330247	0.807299	0
P50579	methionine aminopeptidase 2 [OS=Homo sapiens]	1.05611e+07	3.06489e+07	0	0	0.491703	2.90204	0
P50583	Bis(5'-nucleosyl)-tetraphosphatase [asymmetrical] [OS=Homo sapiens]	1.55895e+07	1.56989e+07	20	0	0.985762	1.00702	0
P50895	Basal cell adhesion molecule [OS=Homo sapiens]	4.46617e+07	4.77728e+07	0	0	0.817867	1.06966	0
P50897	Palmitoyl-protein thioesterase 1 [OS=Homo sapiens]	8.641e+06	7.51499e+06	20	0	0.79162	0.86969	0
P50914	60S ribosomal protein L14 [OS=Homo sapiens]	1.15912e+09	1.30999e+09	0	0	0.0859905	1.13016	0
P50990	T-complex protein 1 subunit theta [OS=Homo sapiens]	3.50729e+09	3.66706e+09	0	0	0.500352	1.04556	0
P50991	T-complex protein 1 subunit delta [OS=Homo sapiens]	1.84433e+09	2.06749e+09	0	0	0.177157	1.121	0
P51114-1	Fragile X mental retardation syndrome-related protein 1 [OS=Homo sapiens]	9.03061e+07	9.70588e+07	0	0	0.589715	1.07478	0
P51116	Fragile X mental retardation syndrome-related protein 2 [OS=Homo sapiens]	3.59891e+06	4.70814e+06	40	20	0.399002	1.30821	0
P51148-2	Isoform 2 of Ras-related protein Rab-5C [OS=Homo sapiens]	5.01559e+08	4.58507e+08	0	0	0.555539	0.914165	0
P51149	ras-related protein Rab-7a [OS=Homo sapiens]	8.01148e+08	7.8563e+08	0	0	0.726033	0.980631	0
P51153	Ras-related protein Rab-13 [OS=Homo sapiens]	2.27736e+07	3.15988e+07	0	0	0.5575	1.38752	0
P51172-2	Isoform 2 of Amiloride-sensitive sodium channel subunit delta [OS=Homo sapiens]	2.33559e+06	4.59859e+06	20	40	0.591914	1.96892	0
P51397	Death-associated protein 1 [OS=Homo sapiens]	4.08268e+07	3.17018e+07	20	40	0.828661	0.776494	0
P51532-1	Transcription activator BRG1 [OS=Homo sapiens]	1.27128e+08	1.30808e+08	0	0	0.857473	1.02895	0
P51571	translocon-associated protein subunit delta [OS=Homo sapiens]	1.90632e+08	1.91077e+08	0	0	0.976021	1.00233	0
P51608-2	Isoform B of Methyl-CpG-binding protein 2 [OS=Homo sapiens]	5.75492e+06	6.35123e+06	20	0	0.894992	1.10362	0
P51610-4	Isoform 4 of Host cell factor 1 [OS=Homo sapiens]	2.84674e+08	2.94561e+08	0	0	0.804399	1.03473	0
P51648-2	Isoform 2 of Fatty aldehyde dehydrogenase [OS=Homo sapiens]	7.76961e+06	7.27548e+06	0	0	0.870324	0.936403	0
P51665	26S proteasome non-ATPase regulatory subunit 7 [OS=Homo sapiens]	2.59843e+08	2.18999e+08	0	0	0.404074	0.842811	0
P51784	Ubiquitin carboxyl-terminal hydrolase 11 [OS=Homo sapiens]	8.08586e+07	9.60316e+07	0	0	0.386395	1.18765	0
P51858	hepatoma-derived growth factor [OS=Homo sapiens]	5.52619e+08	6.0439e+08	0	0	0.606969	1.09368	0
P51970	NADH dehydrogenase [ubiquinone] 1 alpha subcomplex subunit 8 [OS=Homo sapiens]	2.28901e+07	2.64582e+07	0	0	0.511994	1.15588	0
P51991-1	Heterogeneous nuclear ribonucleoprotein A3 [OS=Homo sapiens]	3.39145e+09	3.66221e+09	0	0	0.395621	1.07984	0
P51991-2	Isoform 2 of Heterogeneous nuclear ribonucleoprotein A3 [OS=Homo sapiens]	6.6629e+07	8.54757e+07	0	0	0.178629	1.28286	0
P52209	6-phosphogluconate dehydrogenase, decarboxylating [OS=Homo sapiens]	2.92141e+09	2.66661e+09	0	0	0.2732	0.912783	0
P52272	Heterogeneous nuclear ribonucleoprotein M [OS=Homo sapiens]	7.64826e+09	7.59374e+09	0	0	0.915473	0.992872	0
P52294	Importin subunit alpha-5 [OS=Homo sapiens]	8.50645e+07	9.15055e+07	0	0	0.400278	1.07572	0
P52306-1	Rap1 GTPase-GDP dissociation stimulator 1 [OS=Homo sapiens]	6.85465e+07	7.23799e+07	0	0	0.646703	1.05592	0
P52435	DNA-directed RNA polymerase II subunit RPB11-a [OS=Homo sapiens]	2.84611e+06	4.02525e+06	20	0	0.511994	1.4143	0
P52565	rho GDP-dissociation inhibitor 1 [OS=Homo sapiens]	1.17312e+09	1.24827e+09	0	0	0.851471	1.06407	0
P52594-4	Isoform 4 of Arf-GAP domain and FG repeat-containing protein 1 [OS=Homo sapiens]	6.96208e+06	1.00606e+07	20	0	0.351277	1.44506	0
P52597	Heterogeneous nuclear ribonucleoprotein F [OS=Homo sapiens]	4.21373e+08	4.30368e+08	0	0	0.817869	1.02135	0
P52701	DNA mismatch repair protein MSH6 [OS=Homo sapiens]	2.13845e+08	2.03635e+08	0	0	0.849741	0.952257	0
P52788-1	Spermine synthase [OS=Homo sapiens]	5.29059e+08	5.68755e+08	0	0	0.277458	1.07503	0
P52799	Ephrin-B2 [OS=Homo sapiens]	4.17572e+06	1.6391e+06	0	0	0.168604	0.39253	0
P52815	39S ribosomal protein L12, mitochondrial [OS=Homo sapiens]	1.54319e+08	1.89333e+08	0	0	0.353594	1.22689	0
P52907	F-actin-capping protein subunit alpha-1 [OS=Homo sapiens]	8.90513e+08	8.41562e+08	0	0	0.617128	0.94503	0
P52926-1	high mobility group protein HMGI-C [OS=Homo sapiens]	1.30664e+08	1.71079e+08	0	0	0.509968	1.3093	0
P52943-2	Isoform 2 of Cysteine-rich protein 2 [OS=Homo sapiens]	5.35823e+07	7.39604e+07	0	0	0.166194	1.38031	0
P52948-1	nuclear pore complex protein Nup98-Nup96 [OS=Homo sapiens]	1.66175e+07	1.46009e+07	0	0	0.79162	0.878646	0
P53004	Biliverdin reductase A [OS=Homo sapiens]	2.126e+07	2.39695e+07	0	0	0.810558	1.12745	0
P53041	Serine/threonine-protein phosphatase 5 [OS=Homo sapiens]	5.84471e+07	6.03811e+07	0	0	0.895471	1.03309	0
P53396-1	ATP-citrate synthase [OS=Homo sapiens]	1.57086e+09	1.46239e+09	0	0	0.353815	0.93095	0
P53597	Succinate--CoA ligase [ADP/GDP-forming] subunit alpha, mitochondrial [OS=Homo sapiens]	1.34191e+08	1.24787e+08	0	0	0.656799	0.929924	0
P53602	Diphosphomevalonate decarboxylase [OS=Homo sapiens]	3.18217e+07	2.26802e+07	0	0	0.220549	0.712727	0
P53621-1	coatomer subunit alpha [OS=Homo sapiens]	6.23718e+08	6.1728e+08	0	0	0.915473	0.989678	0
P53779	mitogen-activated protein kinase 10 [OS=Homo sapiens]	3.08555e+07	2.8171e+07	0	0	0.590923	0.912997	0
P53985	Monocarboxylate transporter 1 [OS=Homo sapiens]	4.75917e+06	9.38247e+06	40	0	0.347898	1.97145	0
P53990-1	IST1 homolog [OS=Homo sapiens]	1.06619e+08	9.7294e+07	0	0	0.40873	0.91254	0
P53992	Protein transport protein sec24c [OS=Homo sapiens]	6.05315e+07	7.02397e+07	0	0	0.511994	1.16038	0
P53999	Activated RNA polymerase II transcriptional coactivator p15 [OS=Homo sapiens]	7.03434e+08	8.0911e+08	0	0	0.628333	1.15023	0
P54105	Methylosome subunit pICln [OS=Homo sapiens]	5.74499e+07	6.08062e+07	0	0	0.745661	1.05842	0
P54136-1	arginine--tRNA ligase, cytoplasmic [OS=Homo sapiens]	3.64476e+08	3.78134e+08	0	0	0.665577	1.03747	0
P54577	Tyrosine--tRNA ligase, cytoplasmic [OS=Homo sapiens]	3.52219e+08	3.394e+08	0	0	0.814978	0.963604	0
P54578	Ubiquitin carboxyl-terminal hydrolase 14 [OS=Homo sapiens]	1.26341e+08	1.2002e+08	0	0	0.730954	0.949971	0
P54687	Branched-chain-amino-acid aminotransferase, cytosolic [OS=Homo sapiens]	3.6391e+08	4.44342e+08	0	0	0.175355	1.22102	0
P54709	sodium/potassium-transporting ATPase subunit beta-3 [OS=Homo sapiens]	1.70553e+07	3.39808e+07	0	0	0.0829837	1.9924	0
P54727	UV excision repair protein RAD23 homolog B [OS=Homo sapiens]	5.8584e+08	5.80055e+08	0	0	0.954862	0.990126	0
P54819	Adenylate kinase 2, mitochondrial [OS=Homo sapiens]	2.34606e+08	2.57527e+08	0	0	0.598638	1.0977	0
P54886	delta-1-pyrroline-5-carboxylate synthase [OS=Homo sapiens]	1.58253e+08	3.00774e+08	0	0	0.261913	1.90059	0
P54920	alpha-soluble nsf attachment protein [OS=Homo sapiens]	1.05228e+08	9.95849e+07	0	0	0.703804	0.946374	0
P55036-1	26S proteasome non-ATPase regulatory subunit 4 [OS=Homo sapiens]	2.69517e+08	2.90801e+08	0	0	0.423334	1.07897	0
P55060-1	Exportin-2 [OS=Homo sapiens]	8.04879e+08	8.55717e+08	0	0	0.66494	1.06316	0
P55072	Transitional endoplasmic reticulum ATPase [OS=Homo sapiens]	5.88357e+09	6.21559e+09	0	0	0.353594	1.05643	0
P55084	Trifunctional enzyme subunit beta, mitochondrial [OS=Homo sapiens]	2.91627e+08	2.14298e+08	0	0	0.138071	0.734834	0
P55145	Mesencephalic astrocyte-derived neurotrophic factor [OS=Homo sapiens]	1.15787e+09	1.20722e+09	0	0	0.79162	1.04262	0
P55196-5	Isoform 5 of Afadin [OS=Homo sapiens]	1.05837e+08	1.10957e+08	0	0	0.825679	1.04838	0
P55209	Nucleosome assembly protein 1-like 1 [OS=Homo sapiens]	8.51862e+08	8.40736e+08	0	0	0.916941	0.986939	0
P55265-4	Isoform 4 of Double-stranded RNA-specific adenosine deaminase [OS=Homo sapiens]	1.36564e+08	1.4002e+08	0	0	0.933191	1.02531	0
P55268	laminin subunit beta-2 [OS=Homo sapiens]	1.07792e+07	7.14897e+06	0	0	0.557689	0.663216	0
P55285-1	Cadherin-6 [OS=Homo sapiens]	1.27745e+06	1.159e+06	40	20	0.801687	0.907273	0
P55735-3	Isoform 3 of Protein SEC13 homolog [OS=Homo sapiens]	1.61211e+08	1.63281e+08	0	0	0.922749	1.01284	0
P55769	NHP2-like protein 1 [OS=Homo sapiens]	2.51087e+08	2.96976e+08	0	0	0.159616	1.18276	0
P55795	heterogeneous nuclear ribonucleoprotein H2 [OS=Homo sapiens]	9.7601e+07	9.01017e+07	0	0	0.746779	0.923164	0
P55809	Succinyl-CoA:3-ketoacid coenzyme A transferase 1, mitochondrial [OS=Homo sapiens]	2.7287e+07	3.42316e+07	0	0	0.262008	1.2545	0
P55854-2	Isoform 2 of Small ubiquitin-related modifier 3 [OS=Homo sapiens]	1.2946e+09	1.11081e+09	0	0	0.478755	0.858028	0
P55884-2	Isoform 2 of Eukaryotic translation initiation factor 3 subunit B [OS=Homo sapiens]	1.7392e+08	1.88914e+08	0	0	0.551417	1.08621	0
P55957-2	Isoform 2 of BH3-interacting domain death agonist [OS=Homo sapiens]	420874	807426	40	20	0.399393	1.91845	0
P56134	ATP synthase subunit f, mitochondrial [OS=Homo sapiens]	9.29365e+07	7.98561e+07	0	0	0.224193	0.859255	0
P56159-2	Isoform 2 of GDNF family receptor alpha-1 [OS=Homo sapiens]	1.27965e+08	1.1085e+08	0	0	0.115562	0.86625	0
P56181-2	Isoform 2 of NADH dehydrogenase [ubiquinone] flavoprotein 3, mitochondrial [OS=Homo sapiens]	7.47714e+06	1.22676e+07	0	0	0.421522	1.64068	0
P56192	Methionine--tRNA ligase, cytoplasmic [OS=Homo sapiens]	1.5203e+08	1.26183e+08	0	0	0.30605	0.829987	0
P56211	cAMP-regulated phosphoprotein 19 [OS=Homo sapiens]	2.2483e+07	3.32288e+07	0	0	0.138071	1.47796	0
P56270-2	Isoform 2 of Myc-associated zinc finger protein [OS=Homo sapiens]	7.06793e+06	1.07179e+07	0	0	0.590923	1.51642	0
P56385	ATP synthase subunit e, mitochondrial [OS=Homo sapiens]	1.46173e+08	1.74391e+08	0	0	0.261913	1.19304	0
P56537	eukaryotic translation initiation factor 6 [OS=Homo sapiens]	6.86018e+07	8.34747e+07	0	0	0.290954	1.2168	0
P56545-2	Isoform 2 of C-terminal-binding protein 2 [OS=Homo sapiens]	3.02842e+07	2.73148e+07	0	0	0.758843	0.901946	0
P56556	NADH dehydrogenase [ubiquinone] 1 alpha subcomplex subunit 6 [OS=Homo sapiens]	2.64041e+07	2.27269e+07	0	0	0.715416	0.860732	0
P57088	Transmembrane protein 33 [OS=Homo sapiens]	3.14793e+07	2.2472e+07	0	0	0.330247	0.713866	0
P57740	Nuclear pore complex protein Nup107 [OS=Homo sapiens]	1.18564e+07	1.22614e+07	0	0	0.931575	1.03415	0
P58546	Myotrophin [OS=Homo sapiens]	6.04391e+08	7.24522e+08	0	0	0.141444	1.19876	0
P59768	Guanine nucleotide-binding protein G(I)/G(S)/G(O) subunit gamma-2 [OS=Homo sapiens]	7.49238e+07	3.70273e+07	0	0	0.156248	0.4942	0
P59998-3	Isoform 3 of Actin-related protein 2/3 complex subunit 4 [OS=Homo sapiens]	5.27102e+08	4.57325e+08	0	0	0.295346	0.867622	0
P60033	CD81 antigen [OS=Homo sapiens]	5.29627e+07	8.58354e+07	0	0	0.18589	1.62068	0
P60059	Protein transport protein Sec61 subunit gamma [OS=Homo sapiens]	4.49089e+07	6.06948e+07	20	0	0.194776	1.35151	0
P60174	Triosephosphate isomerase [OS=Homo sapiens]	3.38257e+09	3.51594e+09	0	0	0.718658	1.03943	0
P60228	Eukaryotic translation initiation factor 3 subunit E [OS=Homo sapiens]	7.88916e+07	1.01827e+08	0	0	0.130702	1.29072	0
P60468	protein transport protein Sec61 subunit beta [OS=Homo sapiens]	9.13754e+07	8.09443e+07	0	0	0.588655	0.885843	0
P60520	Gamma-aminobutyric acid receptor-associated protein-like 2 [OS=Homo sapiens]	2.42845e+07	2.05894e+07	20	0	0.498189	0.847844	0
P60709	Actin, cytoplasmic 1 [OS=Homo sapiens]	2.03191e+11	1.9699e+11	0	0	0.554809	0.969484	0
P60891	ribose-phosphate pyrophosphokinase 1 [OS=Homo sapiens]	2.89599e+08	2.64477e+08	0	0	0.370201	0.913252	0
P60900	Proteasome subunit alpha type-6 [OS=Homo sapiens]	1.17658e+08	1.03771e+08	0	0	0.614882	0.881968	0
P60903	Protein S100-A10 [OS=Homo sapiens]	5.02183e+07	5.62253e+07	0	20	0.634555	1.11962	0
P60953	Cell division control protein 42 homolog [OS=Homo sapiens]	5.28489e+08	6.33909e+08	0	0	0.202799	1.19947	0
P60981-1	Destrin [OS=Homo sapiens]	2.27024e+08	2.64395e+08	0	0	0.107522	1.16461	0
P60983	glia maturation factor beta [OS=Homo sapiens]	1.9235e+08	1.98944e+08	0	0	0.781956	1.03428	0
P61006	Ras-related protein Rab-8A [OS=Homo sapiens]	4.70407e+07	5.41347e+07	0	0	0.39732	1.15081	0
P61009	Signal peptidase complex subunit 3 [OS=Homo sapiens]	5.86899e+07	4.66016e+07	0	0	0.134799	0.794031	0
P61011-1	signal recognition particle 54 kDa protein [OS=Homo sapiens]	5.05435e+07	5.07079e+07	0	0	0.994733	1.00325	0
P61019-1	Ras-related protein Rab-2A [OS=Homo sapiens]	4.4662e+08	4.37034e+08	0	0	0.851927	0.978537	0
P61020	Ras-related protein Rab-5B [OS=Homo sapiens]	6.21091e+07	5.49825e+07	0	0	0.511994	0.885257	0
P61026	ras-related protein rab-10 [OS=Homo sapiens]	1.07244e+08	1.19701e+08	0	0	0.616808	1.11616	0
P61077-3	Isoform 3 of Ubiquitin-conjugating enzyme E2 D3 [OS=Homo sapiens]	1.69629e+08	1.84165e+08	0	0	0.570971	1.08569	0
P61081	NEDD8-conjugating enzyme Ubc12 [OS=Homo sapiens]	1.90181e+08	2.11001e+08	0	0	0.31313	1.10948	0
P61086	Ubiquitin-conjugating enzyme E2 K [OS=Homo sapiens]	2.44208e+07	1.96942e+07	0	0	0.452225	0.806452	0
P61088	ubiquitin-conjugating enzyme E2 N [OS=Homo sapiens]	1.39304e+09	1.24076e+09	0	0	0.450663	0.890682	0
P61106	Ras-related protein Rab-14 [OS=Homo sapiens]	2.17092e+08	1.8819e+08	0	0	0.216165	0.866863	0
P61158	actin-related protein 3 [OS=Homo sapiens]	6.31206e+08	6.54156e+08	0	0	0.536624	1.03636	0
P61160-1	Actin-related protein 2 [OS=Homo sapiens]	6.49658e+08	7.19854e+08	0	0	0.228555	1.10805	0
P61163	Alpha-centractin [OS=Homo sapiens]	7.81163e+08	6.75014e+08	0	0	0.115562	0.864114	0
P61165	transmembrane protein 258 [OS=Homo sapiens]	1.66677e+07	1.70504e+07	20	20	0.906655	1.02296	0
P61201-2	Isoform 2 of COP9 signalosome complex subunit 2 [OS=Homo sapiens]	1.68651e+08	1.17181e+08	0	0	0.24918	0.694814	0
P61221	ATP-binding cassette sub-family E member 1 [OS=Homo sapiens]	1.09796e+08	1.22549e+08	0	0	0.142743	1.11615	0
P61224-1	Ras-related protein Rap-1b [OS=Homo sapiens]	4.00879e+08	3.4088e+08	0	0	0.469641	0.850332	0
P61225	ras-related protein Rap-2b [OS=Homo sapiens]	3.91108e+07	2.79816e+07	0	0	0.297054	0.715443	0
P61289-2	Isoform 2 of Proteasome activator complex subunit 3 [OS=Homo sapiens]	3.72779e+07	6.12068e+07	0	0	0.15071	1.6419	0
P61313-1	60S ribosomal protein L15 [OS=Homo sapiens]	1.19323e+09	1.36023e+09	0	0	0.138071	1.13996	0
P61326	Protein mago nashi homolog [OS=Homo sapiens]	6.84494e+07	8.35506e+07	0	0	0.469168	1.22062	0
P61353	60S ribosomal protein L27 [OS=Homo sapiens]	6.93265e+08	7.13842e+08	0	0	0.829274	1.02968	0
P61513	60S ribosomal protein L37a [OS=Homo sapiens]	2.86804e+08	2.95566e+08	0	0	0.898227	1.03055	0
P61586	Transforming protein RhoA [OS=Homo sapiens]	1.66885e+09	1.64873e+09	0	0	0.919256	0.98794	0
P61601	Neurocalcin-delta [OS=Homo sapiens]	4.24299e+08	2.85173e+08	0	0	0.12309	0.672103	0
P61604	10 kDa heat shock protein, mitochondrial [OS=Homo sapiens]	1.29845e+09	1.29661e+09	0	0	0.986652	0.998579	0
P61619	Protein transport protein Sec61 subunit alpha isoform 1 [OS=Homo sapiens]	2.11686e+08	2.02761e+08	0	0	0.89108	0.957836	0
P61758	Prefoldin subunit 3 [OS=Homo sapiens]	8.7478e+07	1.18294e+08	0	0	0.487835	1.35227	0
P61803	Dolichyl-diphosphooligosaccharide--protein glycosyltransferase subunit DAD1 [OS=Homo sapiens]	5.19026e+06	5.62151e+06	20	40	0.833951	1.08309	0
P61916	Epididymal secretory protein E1 [OS=Homo sapiens]	6.56606e+07	5.97968e+07	0	0	0.700102	0.910695	0
P61923	Coatomer subunit zeta-1 [OS=Homo sapiens]	1.69473e+08	1.79327e+08	0	0	0.748072	1.05815	0
P61956	small ubiquitin-related modifier 2 [OS=Homo sapiens]	7.08313e+08	7.253e+08	0	0	0.806134	1.02398	0
P61960	Ubiquitin-fold modifier 1 [OS=Homo sapiens]	1.59063e+08	1.92172e+08	0	0	0.0859085	1.20815	0
P61962	DDB1- and CUL4-associated factor 7 [OS=Homo sapiens]	1.46576e+07	7.49231e+06	0	0	0.338691	0.511155	0
P61970	nuclear transport factor 2 [OS=Homo sapiens]	5.62549e+08	5.67252e+08	0	0	0.895535	1.00836	0
P61978-2	Isoform 2 of Heterogeneous nuclear ribonucleoprotein K [OS=Homo sapiens]	3.11268e+07	4.33896e+07	0	0	0.353594	1.39396	0
P61978-3	Isoform 3 of Heterogeneous nuclear ribonucleoprotein K [OS=Homo sapiens]	9.37128e+09	8.77739e+09	0	0	0.295518	0.936627	0
P61981	14-3-3 protein gamma [OS=Homo sapiens]	2.92293e+09	3.12904e+09	0	0	0.816603	1.07052	0
P62081	40S ribosomal protein S7 [OS=Homo sapiens]	1.4588e+09	1.65615e+09	0	0	0.28217	1.13528	0
P62136-1	serine/threonine-protein phosphatase PP1-alpha catalytic subunit [OS=Homo sapiens]	7.27408e+08	7.14548e+08	0	0	0.849436	0.982322	0
P62140	Serine/threonine-protein phosphatase PP1-beta catalytic subunit [OS=Homo sapiens]	1.7359e+08	1.54666e+08	0	0	0.58563	0.890985	0
P62158	Calmodulin [OS=Homo sapiens]	2.03166e+09	2.27087e+09	0	0	0.493536	1.11774	0
P62166	neuronal calcium sensor 1 [OS=Homo sapiens]	4.74622e+06	7.01574e+06	0	0	0.147156	1.47817	0
P62191	26S proteasome regulatory subunit 4 [OS=Homo sapiens]	4.65264e+08	4.66419e+08	0	0	0.985762	1.00248	0
P62195-1	26S proteasome regulatory subunit 8 [OS=Homo sapiens]	2.81906e+08	2.88417e+08	0	0	0.88517	1.0231	0
P62241	40S ribosomal protein S8 [OS=Homo sapiens]	1.96732e+09	2.25367e+09	0	0	0.0802096	1.14555	0
P62244	40S ribosomal protein S15a [OS=Homo sapiens]	7.25832e+08	7.75242e+08	0	0	0.501636	1.06807	0
P62249	40S ribosomal protein S16 [OS=Homo sapiens]	1.7441e+09	1.81792e+09	0	0	0.611475	1.04233	0
P62253	Ubiquitin-conjugating enzyme E2 G1 [OS=Homo sapiens]	3.90666e+06	4.6721e+06	20	20	0.638375	1.19593	0
P62256	ubiquitin-conjugating enzyme E2 H [OS=Homo sapiens]	3.19949e+06	3.43461e+06	20	40	0.918527	1.07349	0
P62258-1	14-3-3 protein epsilon [OS=Homo sapiens]	1.04029e+10	1.00873e+10	0	0	0.638809	0.969662	0
P62266	40S ribosomal protein S23 [OS=Homo sapiens]	1.0339e+09	1.1932e+09	0	0	0.337762	1.15408	0
P62269	40S ribosomal protein S18 [OS=Homo sapiens]	1.48771e+09	1.49973e+09	0	0	0.931575	1.00808	0
P62277	40S ribosomal protein S13 [OS=Homo sapiens]	1.14767e+09	1.06495e+09	0	0	0.511994	0.927921	0
P62280	40S ribosomal protein S11 [OS=Homo sapiens]	1.23271e+09	1.35979e+09	0	0	0.204601	1.10309	0
P62304	small nuclear ribonucleoprotein E [OS=Homo sapiens]	2.99485e+08	2.76522e+08	0	0	0.723056	0.923327	0
P62306	Small nuclear ribonucleoprotein F [OS=Homo sapiens]	5.71876e+06	1.22683e+07	0	0	0.173109	2.14527	0
P62310	U6 snRNA-associated Sm-like protein LSm3 [OS=Homo sapiens]	4.73795e+07	4.29011e+07	0	0	0.644827	0.905477	0
P62312	U6 snRNA-associated Sm-like protein LSm6 [OS=Homo sapiens]	4.04204e+07	2.44208e+07	0	0	0.238728	0.604172	0
P62314	Small nuclear ribonucleoprotein Sm D1 [OS=Homo sapiens]	3.32643e+08	3.59381e+08	0	0	0.703804	1.08038	0
P62316	Small nuclear ribonucleoprotein Sm D2 [OS=Homo sapiens]	9.57988e+08	1.04151e+09	0	0	0.273269	1.08719	0
P62318	small nuclear ribonucleoprotein sm d3 [OS=Homo sapiens]	2.46643e+08	2.48327e+08	0	0	0.981929	1.00683	0
P62328	Thymosin beta-4 [OS=Homo sapiens]	2.56053e+10	2.58737e+10	0	0	0.936381	1.01048	0
P62330	ADP-ribosylation factor 6 [OS=Homo sapiens]	2.10743e+06	1.92498e+06	20	20	0.810558	0.913425	0
P62333	26S proteasome regulatory subunit 10B [OS=Homo sapiens]	4.01212e+08	3.85246e+08	0	0	0.614882	0.960204	0
P62487	DNA-directed RNA polymerase II subunit rpb7 [OS=Homo sapiens]	3.96667e+06	6.05285e+06	20	0	0.498189	1.52593	0
P62495	Eukaryotic peptide chain release factor subunit 1 [OS=Homo sapiens]	8.08684e+07	8.20222e+07	0	0	0.949519	1.01427	0
P62633-1	Cellular nucleic acid-binding protein [OS=Homo sapiens]	2.63517e+08	3.01399e+08	0	0	0.478755	1.14376	0
P62701	40S ribosomal protein S4, X isoform [OS=Homo sapiens]	2.88503e+09	3.16555e+09	0	0	0.163066	1.09723	0
P62714	serine/threonine-protein phosphatase 2A catalytic subunit beta isoform [OS=Homo sapiens]	3.74356e+06	4.42377e+06	40	0	0.78806	1.1817	0
P62736	Actin, aortic smooth muscle [OS=Homo sapiens]	5.38967e+07	4.43876e+07	0	20	0.638809	0.823569	0
P62753	40S RIBOSOMAL PROTEIN S6 [OS=Homo sapiens]	1.35265e+09	1.60337e+09	0	0	0.353815	1.18535	0
P62820	Ras-related protein Rab-1A [OS=Homo sapiens]	1.52163e+09	1.47851e+09	0	0	0.723949	0.971666	0
P62826	GTP-binding nuclear protein RAN [OS=Homo sapiens]	3.24435e+09	3.00483e+09	0	0	0.153757	0.926172	0
P62829	60S ribosomal protein L23 [OS=Homo sapiens]	1.39293e+09	1.48936e+09	0	0	0.214939	1.06922	0
P62841	40S ribosomal protein S15 [OS=Homo sapiens]	5.29846e+08	6.07923e+08	0	0	0.709094	1.14736	0
P62847-4	Isoform 4 of 40S ribosomal protein S24 [OS=Homo sapiens]	3.44478e+08	3.85722e+08	0	0	0.511994	1.11973	0
P62851	40S ribosomal protein S25 [OS=Homo sapiens]	6.4607e+08	7.81304e+08	0	0	0.106289	1.20932	0
P62854	40S ribosomal protein S26 [OS=Homo sapiens]	4.64613e+08	5.4123e+08	0	0	0.09859	1.1649	0
P62857	40S ribosomal protein S28 [OS=Homo sapiens]	6.20531e+08	6.38849e+08	0	0	0.872866	1.02952	0
P62873	Guanine nucleotide-binding protein G(I)/G(S)/G(T) subunit beta-1 [OS=Homo sapiens]	1.08498e+09	8.4824e+08	0	0	0.0778668	0.781805	0
P62888	60S ribosomal protein L30 [OS=Homo sapiens]	8.80062e+08	9.1438e+08	0	0	0.857473	1.039	0
P62891	60S ribosomal protein L39 [OS=Homo sapiens]	2.71039e+07	2.37196e+07	20	0	0.856323	0.875134	0
P62899	60S ribosomal protein L31 [OS=Homo sapiens]	8.50065e+08	8.98945e+08	0	0	0.577942	1.0575	0
P62937	peptidyl-prolyl cis-trans isomerase A [OS=Homo sapiens]	1.14753e+07	1.22728e+07	20	20	0.913578	1.0695	0
P62942	Peptidyl-prolyl cis-trans isomerase FKBP1A [OS=Homo sapiens]	3.17429e+07	3.05729e+07	0	0	0.938098	0.963142	0
P62993	Growth factor receptor-bound protein 2 [OS=Homo sapiens]	4.71254e+07	5.29309e+07	0	0	0.610123	1.12319	0
P62995	transformer-2 protein homolog beta [OS=Homo sapiens]	8.93148e+08	7.99562e+08	0	0	0.394198	0.895218	0
P63000-2	Isoform B of Ras-related C3 botulinum toxin substrate 1 [OS=Homo sapiens]	1.07003e+09	1.03961e+09	0	0	0.801687	0.971566	0
P63010-2	Isoform 2 of AP-2 complex subunit beta [OS=Homo sapiens]	5.89128e+08	5.96109e+08	0	0	0.840159	1.01185	0
P63104	14-3-3 protein zeta/delta [OS=Homo sapiens]	6.08783e+09	6.20208e+09	0	0	0.715416	1.01877	0
P63151-2	Isoform 2 of Serine/threonine-protein phosphatase 2A 55 kDa regulatory subunit B alpha isoform [OS=Homo sapiens]	2.21983e+07	2.32761e+07	0	0	0.919256	1.04856	0
P63167	Dynein light chain 1, cytoplasmic [OS=Homo sapiens]	3.41856e+08	4.44331e+08	0	0	0.194869	1.29976	0
P63172	Dynein light chain Tctex-type 1 [OS=Homo sapiens]	8.50599e+07	7.22164e+07	0	0	0.621532	0.849006	0
P63173	60s ribosomal protein l38 [OS=Homo sapiens]	3.60226e+08	3.75994e+08	0	0	0.800186	1.04377	0
P63208	s-phase kinase-associated protein 1 [OS=Homo sapiens]	4.86261e+08	6.19896e+08	0	0	0.143172	1.27482	0
P63220	40S ribosomal protein S21 [OS=Homo sapiens]	4.25008e+08	5.53418e+08	0	0	0.09026	1.30213	0
P63241-2	Isoform 2 of Eukaryotic translation initiation factor 5A-1 [OS=Homo sapiens]	2.5699e+09	2.84421e+09	0	0	0.386395	1.10674	0
P63244	Receptor of activated protein C kinase 1 [OS=Homo sapiens]	1.9833e+09	2.19191e+09	0	0	0.0962211	1.10519	0
P63261	Actin, cytoplasmic 2 [OS=Homo sapiens]	3.26246e+07	7.77467e+07	0	0	0.076049	2.38307	0
P63313	thymosin beta-10 [OS=Homo sapiens]	2.13145e+09	2.34561e+09	0	0	0.121037	1.10048	0
P67775	Serine/threonine-protein phosphatase 2A catalytic subunit alpha isoform [OS=Homo sapiens]	2.93049e+08	2.95514e+08	0	0	0.980458	1.00841	0
P67809	Nuclease-sensitive element-binding protein 1 [OS=Homo sapiens]	1.95279e+09	2.47335e+09	0	0	0.0878774	1.26657	0
P67812-3	Isoform 3 of Signal peptidase complex catalytic subunit SEC11A [OS=Homo sapiens]	6.42144e+07	6.88897e+07	0	0	0.499575	1.07281	0
P67870	Casein kinase II subunit beta [OS=Homo sapiens]	4.03444e+07	3.67776e+07	0	0	0.875313	0.911591	0
P68032	Actin, alpha cardiac muscle 1 [OS=Homo sapiens]	9.29306e+09	1.03867e+10	0	0	0.374705	1.11768	0
P68036-3	Isoform 3 of Ubiquitin-conjugating enzyme E2 L3 [OS=Homo sapiens]	6.31402e+08	5.91579e+08	0	0	0.733215	0.93693	0
P68363	Tubulin alpha-1B chain [OS=Homo sapiens]	4.90636e+10	4.59083e+10	0	0	0.147218	0.935689	0
P68371	Tubulin beta-4B chain [OS=Homo sapiens]	1.44682e+09	1.3868e+09	0	0	0.839801	0.958518	0
P68400	Casein kinase II subunit alpha [OS=Homo sapiens]	2.10191e+07	2.63727e+07	0	0	0.527005	1.2547	0
P68402-1	platelet-activating factor acetylhydrolase IB subunit beta [OS=Homo sapiens]	3.4081e+08	3.06744e+08	0	0	0.614882	0.900046	0
P68431	Histone H3.1 [OS=Homo sapiens]	1.87953e+08	1.91544e+08	0	0	0.984758	1.01911	0
P78344-1	Eukaryotic translation initiation factor 4 gamma 2 [OS=Homo sapiens]	3.2349e+08	4.10491e+08	0	0	0.0790428	1.26895	0
P78347	General transcription factor II-I [OS=Homo sapiens]	3.59423e+08	3.41967e+08	0	0	0.651049	0.951433	0
P78356	Phosphatidylinositol 5-phosphate 4-kinase type-2 beta [OS=Homo sapiens]	1.00536e+07	6.08222e+06	0	0	0.412664	0.60498	0
P78371-1	T-complex protein 1 subunit beta [OS=Homo sapiens]	3.06555e+09	3.16331e+09	0	0	0.55654	1.03189	0
P78406	mRNA export factor [OS=Homo sapiens]	1.50025e+07	1.65865e+07	0	0	0.730262	1.10558	0
P78417	Glutathione S-transferase omega-1 [OS=Homo sapiens]	3.13038e+08	3.25853e+08	0	0	0.613885	1.04094	0
P78527	DNA-dependent protein kinase catalytic subunit [OS=Homo sapiens]	1.61509e+09	1.51401e+09	0	0	0.353594	0.937415	0
P78559-2	Isoform 2 of Microtubule-associated protein 1A [OS=Homo sapiens]	8.59536e+06	6.97599e+06	20	20	0.554809	0.8116	0
P78560	Death domain-containing protein CRADD [OS=Homo sapiens]	2.33695e+06	3.29989e+06	0	0	0.353594	1.41205	0
P80303	Nucleobindin-2 [OS=Homo sapiens]	1.37018e+08	1.40611e+08	0	0	0.88926	1.02622	0
P80404	4-aminobutyrate aminotransferase, mitochondrial [OS=Homo sapiens]	5.25335e+07	4.22309e+07	0	0	0.353815	0.803887	0
P80723	Brain acid soluble protein 1 [OS=Homo sapiens]	1.61712e+09	1.58454e+09	0	0	0.882104	0.979852	0
P82673-1	28S ribosomal protein S35, mitochondrial [OS=Homo sapiens]	3.81093e+06	4.16784e+06	20	0	0.88926	1.09365	0
P82979	SAP domain-containing ribonucleoprotein [OS=Homo sapiens]	4.52625e+08	3.85013e+08	0	0	0.247412	0.850623	0
P83881	60S ribosomal protein L36a [OS=Homo sapiens]	2.70851e+08	3.42088e+08	0	0	0.192967	1.26301	0
P83916	Chromobox protein homolog 1 [OS=Homo sapiens]	2.8052e+08	2.29827e+08	0	0	0.582141	0.819287	0
P84077	ADP-ribosylation factor 1 [OS=Homo sapiens]	1.77177e+08	1.80678e+08	0	0	0.938098	1.01976	0
P84085	ADP-ribosylation factor 5 [OS=Homo sapiens]	1.59548e+08	1.76807e+08	0	0	0.526257	1.10817	0
P84090	Enhancer of rudimentary homolog [OS=Homo sapiens]	3.44902e+08	2.84979e+08	0	0	0.311923	0.826261	0
P84101-2	Isoform 2 of Small EDRK-rich factor 2 [OS=Homo sapiens]	4.76666e+07	6.02022e+07	0	0	0.613885	1.26299	0
P84103	Serine/arginine-rich splicing factor 3 [OS=Homo sapiens]	1.78908e+09	2.08855e+09	0	0	0.289576	1.16739	0
P84243	histone H3.3 [OS=Homo sapiens]	4.36867e+07	4.92733e+07	0	0	0.912184	1.12788	0
P98082	Disabled homolog 2 [OS=Homo sapiens]	2.07197e+06	4.35133e+06	20	20	0.0778809	2.10009	0
P98160	Basement membrane-specific heparan sulfate proteoglycan core protein [OS=Homo sapiens]	1.15968e+08	5.94734e+07	0	20	0.524304	0.512845	0
P98175-1	RNA-binding protein 10 [OS=Homo sapiens]	1.53949e+07	1.85066e+07	0	0	0.777704	1.20213	0
P98179	RNA-binding protein 3 [OS=Homo sapiens]	3.98115e+08	4.74495e+08	0	0	0.411781	1.19185	0
P99999	cytochrome c [OS=Homo sapiens]	6.67289e+07	8.33474e+07	0	0	0.340577	1.24904	0
Q00059	Transcription factor A, mitochondrial [OS=Homo sapiens]	2.40866e+07	2.42062e+07	0	0	0.987772	1.00496	0
Q00169	Phosphatidylinositol transfer protein alpha isoform [OS=Homo sapiens]	2.498e+07	2.76301e+07	0	0	0.804399	1.10609	0
Q00325-2	Isoform B of Phosphate carrier protein, mitochondrial [OS=Homo sapiens]	8.07174e+08	6.732e+08	0	0	0.206625	0.834022	0
Q00341-1	Vigilin [OS=Homo sapiens]	2.94133e+08	3.54772e+08	0	0	0.129063	1.20616	0
Q00534	Cyclin-dependent kinase 6 [OS=Homo sapiens]	7.79236e+07	8.97007e+07	0	0	0.709094	1.15114	0
Q00610-1	Clathrin heavy chain 1 [OS=Homo sapiens]	4.5623e+09	4.37207e+09	0	0	0.330247	0.958304	0
Q00688	peptidyl-prolyl cis-trans isomerase FKBP3 [OS=Homo sapiens]	883929537	9.97183e+08	0	0	0.354136	1.12812	0
Q00765	Receptor expression-enhancing protein 5 [OS=Homo sapiens]	1.06813e+08	1.0368e+08	0	0	0.919256	0.970669	0
Q00839	Heterogeneous nuclear ribonucleoprotein U [OS=Homo sapiens]	7.32856e+09	7.78866e+09	0	0	0.38221	1.06278	0
Q00839-2	Isoform Short of Heterogeneous nuclear ribonucleoprotein U [OS=Homo sapiens]	1.28729e+08	1.47767e+08	0	0	0.500352	1.1479	0
Q01081	Splicing factor U2AF 35 kDa subunit [OS=Homo sapiens]	6.6855e+07	9.12226e+07	0	0	0.386264	1.36448	0
Q01082-1	Spectrin beta chain, non-erythrocytic 1 [OS=Homo sapiens]	2.23066e+09	2.19224e+09	0	0	0.801687	0.982779	0
Q01085-2	Isoform 2 of Nucleolysin TIAR [OS=Homo sapiens]	3.20896e+07	3.72036e+07	0	0	0.723949	1.15937	0
Q01105-2	Isoform 2 of Protein SET [OS=Homo sapiens]	1.34355e+09	1.62819e+09	0	0	0.373004	1.21186	0
Q01130	serine/arginine-rich splicing factor 2 [OS=Homo sapiens]	6.41581e+08	5.98433e+08	0	0	0.810827	0.932747	0
Q01518-1	adenylyl cyclase-associated protein 1 [OS=Homo sapiens]	9.75672e+07	1.57426e+08	0	0	0.266679	1.61351	0
Q01518-2	Isoform 2 of Adenylyl cyclase-associated protein 1 [OS=Homo sapiens]	1.35225e+09	1.35471e+09	0	0	0.987157	1.00182	0
Q01628	Interferon-induced transmembrane protein 3 [OS=Homo sapiens]	4.8178e+07	4.49694e+07	0	0	0.871233	0.933402	0
Q01658	Protein Dr1 [OS=Homo sapiens]	5.49254e+06	8.48899e+06	0	0	0.19234	1.54555	0
Q01780	exosome component 10 [OS=Homo sapiens]	2.931e+07	2.14831e+07	0	0	0.553599	0.732963	0
Q01844-5	Isoform 5 of RNA-binding protein EWS [OS=Homo sapiens]	9.50751e+08	1.07885e+09	0	0	0.179193	1.13474	0
Q01955-1	collagen alpha-3(IV) chain [OS=Homo sapiens]	6.88734e+07	4.77038e+07	0	0	0.428905	0.692631	0
Q02218	2-oxoglutarate dehydrogenase, mitochondrial [OS=Homo sapiens]	4.51999e+07	3.68056e+07	0	0	0.589715	0.814285	0
Q02252	Methylmalonate-semialdehyde dehydrogenase [acylating], mitochondrial [OS=Homo sapiens]	3.47599e+07	3.63613e+07	0	0	0.87462	1.04607	0
Q02543	60S ribosomal protein L18a [OS=Homo sapiens]	1.01689e+09	1.11405e+09	0	0	0.372185	1.09554	0
Q02750	Dual specificity mitogen-activated protein kinase kinase 1 [OS=Homo sapiens]	2.6427e+08	2.143e+08	0	0	0.241558	0.810914	0
Q02790	Peptidyl-prolyl cis-trans isomerase FKBP4 [OS=Homo sapiens]	2.18823e+08	2.81129e+08	0	0	0.0563413	1.28474	0
Q02809-2	Isoform 2 of Procollagen-lysine,2-oxoglutarate 5-dioxygenase 1 [OS=Homo sapiens]	7.35279e+07	7.30681e+07	0	0	0.980458	0.993746	0
Q02818	Nucleobindin-1 [OS=Homo sapiens]	3.02743e+08	2.94293e+08	0	0	0.88517	0.972089	0
Q02878	60S ribosomal protein L6 [OS=Homo sapiens]	3.32271e+09	3.80874e+09	0	0	0.0615716	1.14628	0
Q02880	DNA topoisomerase 2-beta [OS=Homo sapiens]	4.00181e+08	3.72043e+08	0	0	0.691274	0.929688	0
Q02978	Mitochondrial 2-oxoglutarate/malate carrier protein [OS=Homo sapiens]	2.67239e+07	2.26772e+07	0	0	0.492658	0.848572	0
Q03135	Caveolin-1 [OS=Homo sapiens]	9.19174e+06	2.495e+07	20	0	0.141444	2.71439	0
Q03426	mevalonate kinase [OS=Homo sapiens]	3.35596e+06	3.71362e+06	20	0	0.902714	1.10657	0
Q04323-2	Isoform 2 of UBX domain-containing protein 1 [OS=Homo sapiens]	7.97341e+07	8.32022e+07	0	0	0.801687	1.0435	0
Q04446	1,4-alpha-glucan-branching enzyme [OS=Homo sapiens]	7.51895e+06	7.57557e+06	20	0	0.987236	1.00753	0
Q04637-9	Isoform 9 of Eukaryotic translation initiation factor 4 gamma 1 [OS=Homo sapiens]	4.78913e+08	5.59742e+08	0	0	0.0756114	1.16878	0
Q04721	Neurogenic locus notch homolog protein 2 [OS=Homo sapiens]	1.37755e+06	2.08125e+06	20	20	0.36915	1.51083	0
Q04760-1	lactoylglutathione lyase [OS=Homo sapiens]	1.49826e+09	1.48816e+09	0	0	0.975528	0.993258	0
Q04917	14-3-3 protein eta [OS=Homo sapiens]	6.6449e+08	5.49637e+08	0	0	0.119359	0.827157	0
Q05048	Cleavage stimulation factor subunit 1 [OS=Homo sapiens]	1.84322e+07	2.75004e+07	40	0	0.567266	1.49197	0
Q05086	Ubiquitin-protein ligase E3A [OS=Homo sapiens]	3.44158e+06	4.13245e+06	20	0	0.791329	1.20074	0
Q05397-5	Isoform 5 of Focal adhesion kinase 1 [OS=Homo sapiens]	1.63514e+07	1.48296e+07	0	0	0.514803	0.906931	0
Q05519	serine/arginine-rich splicing factor 11 [OS=Homo sapiens]	8.67215e+07	9.5192e+07	0	0	0.589715	1.09767	0
Q05682-4	Isoform 4 of Caldesmon [OS=Homo sapiens]	1.65587e+09	2.23207e+09	0	0	0.0647489	1.34797	0
Q05707-1	Collagen alpha-1(XIV) chain [OS=Homo sapiens]	1.24575e+08	1.01268e+08	0	0	0.318598	0.812908	0
Q05D32	CTD small phosphatase-like protein 2 [OS=Homo sapiens]	4.03197e+06	5.14239e+06	20	0	0.725188	1.2754	0
Q06124	tyrosine-protein phosphatase non-receptor type 11 [OS=Homo sapiens]	3.89124e+07	3.18811e+07	0	0	0.618083	0.819303	0
Q06210-1	glutamine--fructose-6-phosphate aminotransferase [isomerizing] 1 [OS=Homo sapiens]	1.0298e+08	9.94233e+07	0	0	0.885673	0.965459	0
Q06265-2	Isoform 2 of Exosome complex component RRP45 [OS=Homo sapiens]	8.38023e+06	8.64117e+06	0	0	0.969955	1.03114	0
Q06323	Proteasome activator complex subunit 1 [OS=Homo sapiens]	2.65543e+08	2.30937e+08	0	0	0.31313	0.869677	0
Q06787	synaptic functional regulator FMR1 [OS=Homo sapiens]	3.9628e+06	6.09163e+06	20	0	0.745661	1.5372	0
Q07021	Complement component 1 Q subcomponent-binding protein, mitochondrial [OS=Homo sapiens]	2.01766e+08	2.90496e+08	0	0	0.194776	1.43976	0
Q07065	Cytoskeleton-associated protein 4 [OS=Homo sapiens]	2.63348e+09	2.61904e+09	0	0	0.937795	0.99452	0
Q07157	Tight junction protein ZO-1 [OS=Homo sapiens]	2.51502e+07	3.4913e+07	0	0	0.343738	1.38818	0
Q07666	KH domain-containing, RNA-binding, signal transduction-associated protein 1 [OS=Homo sapiens]	1.57656e+09	1.58752e+09	0	0	0.931575	1.00696	0
Q07812-2	Isoform Beta of Apoptosis regulator BAX [OS=Homo sapiens]	1.53923e+08	1.57119e+08	0	0	0.809696	1.02076	0
Q07866-9	Isoform I of Kinesin light chain 1 [OS=Homo sapiens]	3.99121e+08	4.1911e+08	0	0	0.646703	1.05008	0
Q07955-1	Serine/arginine-rich splicing factor 1 [OS=Homo sapiens]	1.73833e+09	1.81465e+09	0	0	0.78696	1.04391	0
Q07960	rho GTPase-activating protein 1 [OS=Homo sapiens]	7.37312e+07	7.69045e+07	0	0	0.87462	1.04304	0
Q08170	Serine/arginine-rich splicing factor 4 [OS=Homo sapiens]	4.10883e+08	4.16035e+08	0	0	0.951311	1.01254	0
Q08211	Atp-dependent rna helicase a [OS=Homo sapiens]	2.09459e+09	2.01339e+09	0	0	0.702672	0.961234	0
Q08257	Quinone oxidoreductase [OS=Homo sapiens]	7.79586e+07	6.98289e+07	0	0	0.680027	0.895718	0
Q08379	Golgin subfamily A member 2 [OS=Homo sapiens]	9.83466e+06	1.29076e+07	0	0	0.760856	1.31246	0
Q08623-4	Isoform 4 of Pseudouridine-5'-phosphatase [OS=Homo sapiens]	7.41548e+07	7.44416e+07	0	0	0.984758	1.00387	0
Q08722	Leukocyte surface antigen CD47 [OS=Homo sapiens]	1.66442e+07	2.30422e+07	0	0	0.272052	1.3844	0
Q08945	FACT complex subunit SSRP1 [OS=Homo sapiens]	4.90513e+08	4.8871e+08	0	0	0.956946	0.996325	0
Q08AD1	Calmodulin-regulated spectrin-associated protein 2 [OS=Homo sapiens]	3.37989e+07	3.23158e+07	0	20	0.58563	0.95612	0
Q08AM6	Protein VAC14 homolog [OS=Homo sapiens]	1.05458e+06	603777	20	0	0.140045	0.57253	0
Q08J23	tRNA (Cytosine(34)-C(5))-methyltransferase [OS=Homo sapiens]	1.0622e+07	1.14732e+07	0	0	0.895921	1.08014	0
Q09028	Histone-binding protein RBBP4 [OS=Homo sapiens]	1.81765e+09	1.87132e+09	0	0	0.873946	1.02952	0
Q09161	Nuclear cap-binding protein subunit 1 [OS=Homo sapiens]	2.06906e+07	2.40968e+07	0	0	0.702879	1.16463	0
Q10471	Polypeptide N-acetylgalactosaminyltransferase 2 [OS=Homo sapiens]	1.22479e+08	1.47796e+08	0	0	0.289576	1.2067	0
Q10567	AP-1 complex subunit beta-1 [OS=Homo sapiens]	4.26081e+07	4.13663e+07	0	0	0.902714	0.970856	0
Q10570	Cleavage and polyadenylation specificity factor subunit 1 [OS=Homo sapiens]	5.1026e+06	5.40421e+06	0	0	0.931575	1.05911	0
Q10713	Mitochondrial-processing peptidase subunit alpha [OS=Homo sapiens]	3.96589e+06	4.84728e+06	0	20	0.812863	1.22224	0
Q12765-2	Isoform 2 of Secernin-1 [OS=Homo sapiens]	6.11437e+08	6.26496e+08	0	0	0.808232	1.02463	0
Q12769	nuclear pore complex protein Nup160 [OS=Homo sapiens]	2.19289e+06	3.76006e+06	0	0	0.499037	1.71466	0
Q12792-2	Twinfilin-1 [OS=Homo sapiens]	9.90851e+06	9.4149e+06	0	0	0.859271	0.950183	0
Q12797	Aspartyl/Asparaginyl beta-hydroxylase [OS=Homo sapiens]	2.12066e+07	2.9411e+07	0	0	0.353815	1.38688	0
Q12824-1	SWI/SNF-related matrix-associated actin-dependent regulator of chromatin subfamily B member 1 [OS=Homo sapiens]	1.87037e+07	1.47399e+07	0	0	0.311923	0.788074	0
Q12840	Kinesin heavy chain isoform 5A [OS=Homo sapiens]	4.44079e+06	6.26909e+06	0	0	0.238728	1.4117	0
Q12841	Follistatin-related protein 1 [OS=Homo sapiens]	1.6581e+08	2.27391e+08	0	0	0.058026	1.3714	0
Q12849	G-rich sequence factor 1 [OS=Homo sapiens]	6.94334e+06	8.65771e+06	20	0	0.481907	1.24691	0
Q12874	splicing factor 3a subunit 3 [OS=Homo sapiens]	2.20858e+08	2.36271e+08	0	0	0.64139	1.06979	0
Q12888-2	Isoform 2 of TP53-binding protein 1 [OS=Homo sapiens]	1.30207e+08	1.25665e+08	0	0	0.816603	0.965117	0
Q12904-2	Isoform 2 of Aminoacyl tRNA synthase complex-interacting multifunctional protein 1 [OS=Homo sapiens]	2.87286e+07	3.69862e+07	0	0	0.446893	1.28743	0
Q12905	Interleukin enhancer-binding factor 2 [OS=Homo sapiens]	1.30967e+09	1.06707e+09	0	0	0.0756114	0.814757	0
Q12906-7	Isoform 7 of Interleukin enhancer-binding factor 3 [OS=Homo sapiens]	3.29796e+09	3.53735e+09	0	0	0.231138	1.07259	0
Q12907	Vesicular integral-membrane protein VIP36 [OS=Homo sapiens]	6.61647e+07	5.07391e+07	0	0	0.581742	0.766861	0
Q12931	heat shock protein 75 kDa, mitochondrial [OS=Homo sapiens]	5.51469e+07	6.9012e+07	0	0	0.320873	1.25142	0
Q12996-1	Cleavage stimulation factor subunit 3 [OS=Homo sapiens]	1.81787e+07	1.54586e+07	0	0	0.39732	0.850365	0
Q13011	Delta(3,5)-Delta(2,4)-dienoyl-CoA isomerase, mitochondrial [OS=Homo sapiens]	1.58294e+08	1.52164e+08	0	0	0.915473	0.961277	0
Q13015	protein AF1q [OS=Homo sapiens]	1.4846e+07	2.1147e+07	0	0	0.353594	1.42442	0
Q13045-1	protein flightless-1 homolog [OS=Homo sapiens]	9.36465e+06	6.66449e+06	0	0	0.409321	0.711664	0
Q13098-7	Isoform 2 of COP9 signalosome complex subunit 1 [OS=Homo sapiens]	6.36716e+06	8.57989e+06	20	0	0.39732	1.34752	0
Q13111-1	Chromatin assembly factor 1 subunit A [OS=Homo sapiens]	2.44867e+06	4.05683e+06	20	20	0.340577	1.65675	0
Q13123	Protein Red [OS=Homo sapiens]	3.94945e+07	3.22595e+07	0	0	0.204601	0.81681	0
Q13126-1	S-methyl-5'-thioadenosine phosphorylase [OS=Homo sapiens]	1.2379e+08	1.33652e+08	0	0	0.813277	1.07966	0
Q13148-1	TAR DNA-binding protein 43 [OS=Homo sapiens]	4.98602e+08	4.93235e+08	0	0	0.94107	0.989237	0
Q13151	Heterogeneous nuclear ribonucleoprotein A0 [OS=Homo sapiens]	1.36844e+09	1.11343e+09	0	0	0.0595052	0.813654	0
Q13153	Serine/threonine-protein kinase PAK 1 [OS=Homo sapiens]	1.97928e+07	2.24433e+07	0	0	0.487835	1.13392	0
Q13155	aminoacyl tRNA synthase complex-interacting multifunctional protein 2 [OS=Homo sapiens]	5.58828e+07	4.97208e+07	0	0	0.324251	0.889734	0
Q13158	FAS-associated death domain protein [OS=Homo sapiens]	1.53602e+06	2.12387e+06	40	20	0.52334	1.38271	0
Q13162	Peroxiredoxin-4 [OS=Homo sapiens]	7.4425e+07	4.74593e+07	0	0	0.439831	0.63768	0
Q13177	Serine/threonine-protein kinase PAK 2 [OS=Homo sapiens]	4.64034e+08	4.35623e+08	0	0	0.52372	0.938774	0
Q13185	chromobox protein homolog 3 [OS=Homo sapiens]	6.88087e+08	7.11415e+08	0	0	0.817456	1.0339	0
Q13188-2	Isoform 2 of Serine/threonine-protein kinase 3 [OS=Homo sapiens]	5.68699e+06	3.9754e+06	0	20	0.656799	0.699033	0
Q13200	26S proteasome non-ATPase regulatory subunit 2 [OS=Homo sapiens]	4.57339e+08	4.3595e+08	0	0	0.709064	0.953232	0
Q13217	DnaJ homolog subfamily C member 3 [OS=Homo sapiens]	2.0599e+07	1.70413e+07	0	0	0.801687	0.827289	0
Q13228-4	Isoform 4 of Selenium-binding protein 1 [OS=Homo sapiens]	2.72534e+06	1.88195e+06	0	40	0.501493	0.690536	0
Q13242	serine/arginine-rich splicing factor 9 [OS=Homo sapiens]	3.78671e+08	3.71407e+08	0	0	0.898859	0.980816	0
Q13243-1	Serine/arginine-rich splicing factor 5 [OS=Homo sapiens]	6.06942e+07	5.92555e+07	0	0	0.944881	0.976296	0
Q13247	Serine/arginine-rich splicing factor 6 [OS=Homo sapiens]	1.90121e+08	2.30748e+08	0	0	0.228652	1.21369	0
Q13257	Mitotic spindle assembly checkpoint protein MAD2A [OS=Homo sapiens]	6.44672e+06	7.5549e+06	20	0	0.811164	1.1719	0
Q13263	Transcription intermediary factor 1-beta [OS=Homo sapiens]	2.54215e+09	2.61996e+09	0	0	0.631586	1.03061	0
Q13283	Ras GTPase-activating protein-binding protein 1 [OS=Homo sapiens]	4.52053e+08	5.02538e+08	0	0	0.321443	1.11168	0
Q13308-6	Isoform 6 of Inactive tyrosine-protein kinase 7 [OS=Homo sapiens]	1.39766e+07	1.57849e+07	0	0	0.816603	1.12938	0
Q13310-3	Isoform 3 of Polyadenylate-binding protein 4 [OS=Homo sapiens]	1.72983e+08	2.07825e+08	0	0	0.0570847	1.20142	0
Q13330-1	Metastasis-associated protein MTA1 [OS=Homo sapiens]	2.21808e+07	1.60298e+07	0	0	0.499037	0.722688	0
Q13347	Eukaryotic translation initiation factor 3 subunit I [OS=Homo sapiens]	2.57089e+08	2.79047e+08	0	0	0.640142	1.08541	0
Q13363-1	C-terminal-binding protein 1 [OS=Homo sapiens]	4.08642e+07	3.38837e+07	0	0	0.353594	0.829178	0
Q13371	Phosducin-like protein [OS=Homo sapiens]	3.1393e+06	3.13233e+06	40	0	0.996148	0.997779	0
Q13404-1	Isoform 1 of Ubiquitin-conjugating enzyme E2 variant 1 [OS=Homo sapiens]	3.549e+07	4.53487e+07	0	0	0.485187	1.27779	0
Q13405	39S ribosomal protein L49, mitochondrial [OS=Homo sapiens]	3.24163e+06	4.24305e+06	0	0	0.204601	1.30892	0
Q13409-7	Isoform 3 of Cytoplasmic dynein 1 intermediate chain 2 [OS=Homo sapiens]	5.24546e+07	6.16879e+07	0	0	0.578752	1.17602	0
Q13418	Integrin-linked protein kinase [OS=Homo sapiens]	3.67037e+07	4.69079e+07	0	0	0.161799	1.27802	0
Q13423	NAD(P) transhydrogenase, mitochondrial [OS=Homo sapiens]	6.91999e+07	6.05789e+07	0	0	0.639074	0.875419	0
Q13427	peptidyl-prolyl cis-trans isomerase g [OS=Homo sapiens]	1.45541e+07	1.68334e+07	20	0	0.552393	1.15661	0
Q13428-4	Isoform 4 of Treacle protein [OS=Homo sapiens]	1.7432e+08	2.06153e+08	0	0	0.0659975	1.18262	0
Q13435	Splicing factor 3b subunit 2 [OS=Homo sapiens]	4.8853e+08	5.68898e+08	0	0	0.22539	1.16451	0
Q13442	28 kDa heat- and acid-stable phosphoprotein [OS=Homo sapiens]	3.63365e+08	4.31945e+08	0	0	0.185977	1.18873	0
Q13451-1	Peptidyl-prolyl cis-trans isomerase FKBP5 [OS=Homo sapiens]	9.28202e+07	7.57093e+07	0	0	0.588655	0.815656	0
Q13492-1	Phosphatidylinositol-binding clathrin assembly protein [OS=Homo sapiens]	7.46079e+07	8.9228e+07	0	0	0.296546	1.19596	0
Q13509	tubulin beta-3 chain [OS=Homo sapiens]	2.80341e+09	2.52378e+09	0	0	0.450076	0.900255	0
Q13510-2	Isoform 2 of Acid ceramidase [OS=Homo sapiens]	5.39394e+07	5.32529e+07	0	0	0.949519	0.987273	0
Q13523	Serine/threonine-protein kinase PRP4 homolog [OS=Homo sapiens]	8.40546e+06	8.90651e+06	20	0	0.851471	1.05961	0
Q13526	peptidyl-prolyl cis-trans isomerase NIMA-interacting 1 [OS=Homo sapiens]	9.42158e+07	9.96701e+07	0	0	0.801687	1.05789	0
Q13541	Eukaryotic translation initiation factor 4E-binding protein 1 [OS=Homo sapiens]	3.80054e+07	4.02759e+07	0	0	0.745661	1.05974	0
Q13542	eukaryotic translation initiation factor 4E-binding protein 2 [OS=Homo sapiens]	2.7063e+07	3.07913e+07	0	0	0.71473	1.13776	0
Q13546	Receptor-interacting serine/threonine-protein kinase 1 [OS=Homo sapiens]	778949	614991	40	40	0.67678	0.789514	0
Q13557-5	Isoform Delta 8 of Calcium/calmodulin-dependent protein kinase type II subunit delta [OS=Homo sapiens]	1.22447e+08	1.39342e+08	0	0	0.52894	1.13798	0
Q13561-2	Isoform 2 of Dynactin subunit 2 [OS=Homo sapiens]	6.04083e+08	5.90374e+08	0	0	0.801687	0.977306	0
Q13564-1	NEDD8-activating enzyme E1 regulatory subunit [OS=Homo sapiens]	4.72365e+07	5.23705e+07	0	0	0.748072	1.10869	0
Q13573	SNW domain-containing protein 1 [OS=Homo sapiens]	1.25074e+07	1.03055e+07	0	0	0.704566	0.823949	0
Q13595-1	Transformer-2 protein homolog alpha [OS=Homo sapiens]	1.0455e+07	1.38882e+07	0	0	0.401786	1.32838	0
Q13596	Sorting nexin-1 [OS=Homo sapiens]	1.11955e+08	9.12689e+07	0	0	0.386395	0.815227	0
Q13618	Cullin-3 [OS=Homo sapiens]	1.47289e+07	1.61487e+07	0	0	0.858443	1.09639	0
Q13619-1	cullin-4A [OS=Homo sapiens]	2.11333e+07	2.34294e+07	0	0	0.79367	1.10865	0
Q13636	ras-related protein rab-31 [OS=Homo sapiens]	48041877	5.36122e+07	0	0	0.499037	1.11595	0
Q13642	Four and a half LIM domains protein 1 [OS=Homo sapiens]	1.2005e+08	1.384e+08	0	0	0.163066	1.15286	0
Q13724	Mannosyl-oligosaccharide glucosidase [OS=Homo sapiens]	1.64428e+07	8.35197e+06	0	0	0.128285	0.50794	0
Q13796	Protein Shroom2 [OS=Homo sapiens]	3.42246e+06	3.30231e+06	20	0	0.944674	0.964894	0
Q13813-2	Isoform 2 of Spectrin alpha chain, non-erythrocytic 1 [OS=Homo sapiens]	3.36384e+09	3.15077e+09	0	0	0.132123	0.936658	0
Q13838-2	Isoform 2 of Spliceosome RNA helicase DDX39B [OS=Homo sapiens]	1.85316e+09	1.73351e+09	0	0	0.320873	0.935432	0
Q13868	Exosome complex component Rrp4 [OS=Homo sapiens]	6.10315e+06	6.43408e+06	20	0	0.92532	1.05422	0
Q13885	Tubulin beta-2A chain [OS=Homo sapiens]	4.406e+08	3.11949e+08	0	0	0.204601	0.70801	0
Q13907-2	Isoform 2 of Isopentenyl-diphosphate Delta-isomerase 1 [OS=Homo sapiens]	2.12078e+08	2.01153e+08	0	0	0.778162	0.948488	0
Q14004-1	Cyclin-dependent kinase 13 [OS=Homo sapiens]	1.23294e+06	1.00445e+06	40	0	0.78696	0.814679	0
Q14008-3	Isoform 3 of Cytoskeleton-associated protein 5 [OS=Homo sapiens]	2.99812e+08	3.34859e+08	0	0	0.410299	1.1169	0
Q14011	Cold-inducible RNA-binding protein [OS=Homo sapiens]	7.51857e+08	8.81207e+08	0	0	0.311923	1.17204	0
Q14019	coactosin-like protein [OS=Homo sapiens]	3.39805e+09	3.07981e+09	0	0	0.0915656	0.906349	0
Q14061	cytochrome C oxidase copper chaperone [OS=Homo sapiens]	2.36812e+07	2.8455e+07	0	0	0.59331	1.20159	0
Q14103	heterogeneous nuclear ribonucleoprotein D0 [OS=Homo sapiens]	3.64468e+09	3.79073e+09	0	0	0.47769	1.04007	0
Q14103-2	Isoform 2 of Heterogeneous nuclear ribonucleoprotein D0 [OS=Homo sapiens]	3.92796e+07	3.47315e+07	0	0	0.821217	0.884214	0
Q14108-1	Lysosome membrane protein 2 [OS=Homo sapiens]	7.84552e+07	5.88223e+07	0	0	0.39732	0.749756	0
Q14118	Dystroglycan [OS=Homo sapiens]	1.5036e+07	1.55502e+07	0	0	0.88517	1.0342	0
Q14119	Vascular endothelial zinc finger 1 [OS=Homo sapiens]	1.97342e+06	1.83442e+06	20	20	0.922246	0.929564	0
Q14137	Ribosome biogenesis protein BOP1 [OS=Homo sapiens]	1.57307e+06	1.91433e+06	20	0	0.808291	1.21694	0
Q14152	Eukaryotic translation initiation factor 3 subunit A [OS=Homo sapiens]	5.09106e+08	5.71507e+08	0	0	0.353594	1.12257	0
Q14155	Rho guanine nucleotide exchange factor 7 [OS=Homo sapiens]	7.08385e+06	6.85917e+06	0	0	0.946042	0.968282	0
Q14157-5	Isoform 5 of Ubiquitin-associated protein 2-like [OS=Homo sapiens]	2.30409e+08	2.65809e+08	0	0	0.238728	1.15364	0
Q14165	Malectin [OS=Homo sapiens]	8.15458e+07	8.67384e+07	0	0	0.853576	1.06368	0
Q14194-1	Dihydropyrimidinase-related protein 1 [OS=Homo sapiens]	9.50634e+08	9.03439e+08	0	0	0.621532	0.950354	0
Q14195-2	Isoform LCRMP-4 of Dihydropyrimidinase-related protein 3 [OS=Homo sapiens]	5.04277e+08	4.9497e+08	0	0	0.894992	0.981543	0
Q14203	Dynactin subunit 1 [OS=Homo sapiens]	3.15517e+08	2.55214e+08	0	0	0.373076	0.808874	0
Q14204	Cytoplasmic dynein 1 heavy chain 1 [OS=Homo sapiens]	3.90283e+09	3.47104e+09	0	0	0.0802405	0.889365	0
Q14232	Translation initiation factor eIF-2B subunit alpha [OS=Homo sapiens]	6.27587e+06	4.32735e+06	20	0	0.147636	0.689522	0
Q14247-1	Src substrate cortactin [OS=Homo sapiens]	8.07725e+08	8.784e+08	0	0	0.386395	1.0875	0
Q14254	Flotillin-2 [OS=Homo sapiens]	2.28033e+08	2.25831e+08	0	0	0.901391	0.990342	0
Q14257-2	Isoform 2 of Reticulocalbin-2 [OS=Homo sapiens]	4.53025e+08	3.49949e+08	0	0	0.165296	0.772473	0
Q14318-2	Isoform 2 of Peptidyl-prolyl cis-trans isomerase FKBP8 [OS=Homo sapiens]	6.42802e+07	6.57985e+07	0	0	0.906655	1.02362	0
Q14344	Guanine nucleotide-binding protein subunit alpha-13 [OS=Homo sapiens]	2.73649e+06	2.3962e+06	40	40	0.759103	0.875648	0
Q14498-1	RNA-binding protein 39 [OS=Homo sapiens]	1.76788e+08	1.8113e+08	0	0	0.915473	1.02456	0
Q14534	squalene monooxygenase [OS=Homo sapiens]	6.43983e+06	4.55996e+06	0	0	0.609379	0.708086	0
Q14554	Protein disulfide-isomerase A5 [OS=Homo sapiens]	1.35342e+07	1.1661e+07	0	0	0.801687	0.861593	0
Q14566	DNA replication licensing factor MCM6 [OS=Homo sapiens]	3.11165e+08	2.7735e+08	0	0	0.474978	0.891329	0
Q14568	Heat shock protein HSP 90-alpha A2 [OS=Homo sapiens]	1.62208e+07	9.72045e+06	40	0	0.108393	0.599257	0
Q14576	ELAV-like protein 3 [OS=Homo sapiens]	2.47168e+07	1.44161e+07	0	0	0.192967	0.58325	0
Q14669-3	Isoform 3 of E3 ubiquitin-protein ligase TRIP12 [OS=Homo sapiens]	6.69456e+06	1.68579e+07	20	0	0.290954	2.51815	0
Q14676	Mediator of DNA damage checkpoint protein 1 [OS=Homo sapiens]	3.06397e+06	1.77068e+06	20	0	0.330247	0.577904	0
Q14677-3	Isoform 3 of Clathrin interactor 1 [OS=Homo sapiens]	4.94069e+07	4.88488e+07	0	0	0.982193	0.988703	0
Q14683	structural maintenance of chromosomes protein 1a [OS=Homo sapiens]	1.53579e+08	1.78858e+08	0	0	0.482638	1.1646	0
Q14694-2	Isoform 2 of Ubiquitin carboxyl-terminal hydrolase 10 [OS=Homo sapiens]	1.16003e+07	1.15713e+07	0	0	0.992796	0.997497	0
Q14696	LRP chaperone MESD [OS=Homo sapiens]	1.29524e+08	1.15536e+08	0	0	0.577444	0.892004	0
Q14728	Major facilitator superfamily domain-containing protein 10 [OS=Homo sapiens]	3.31767e+06	2.42084e+06	0	0	0.451924	0.72968	0
Q14738-1	Serine/threonine-protein phosphatase 2A 56 kDa regulatory subunit delta isoform [OS=Homo sapiens]	4.89658e+07	4.62733e+07	0	0	0.82196	0.945013	0
Q14739	Lamin-B receptor [OS=Homo sapiens]	8.05276e+07	5.73091e+07	0	0	0.0778809	0.71167	0
Q14781-1	Chromobox protein homolog 2 [OS=Homo sapiens]	3.04009e+06	4.54111e+06	0	20	0.491387	1.49374	0
Q14832	Metabotropic glutamate receptor 3 [OS=Homo sapiens]	7.7616e+06	3.12141e+06	0	0	0.127767	0.402161	0
Q14839-2	Isoform 2 of Chromodomain-helicase-DNA-binding protein 4 [OS=Homo sapiens]	2.34372e+08	2.1391e+08	0	0	0.549758	0.912697	0
Q14847	LIM and SH3 domain protein 1 [OS=Homo sapiens]	1.30668e+09	1.34978e+09	0	0	0.646703	1.03299	0
Q14919-2	Isoform 2 of Dr1-associated corepressor [OS=Homo sapiens]	9.69992e+06	1.44475e+07	0	0	0.673593	1.48944	0
Q14966-1	Zinc finger protein 638 [OS=Homo sapiens]	10024185	1.34295e+07	0	0	0.521656	1.33971	0
Q14974	Importin subunit beta-1 [OS=Homo sapiens]	2.28349e+09	2.25454e+09	0	0	0.888977	0.987318	0
Q14980-2	Isoform 2 of Nuclear mitotic apparatus protein 1 [OS=Homo sapiens]	7.54004e+08	7.99306e+08	0	0	0.710763	1.06008	0
Q15003	Condensin complex subunit 2 [OS=Homo sapiens]	2.71048e+06	3.40295e+06	40	40	0.653006	1.25548	0
Q15005	Signal peptidase complex subunit 2 [OS=Homo sapiens]	5.53392e+07	5.58785e+07	0	0	0.95994	1.00975	0
Q15007	Pre-mRNA-splicing regulator WTAP [OS=Homo sapiens]	9.14205e+06	6.68218e+06	20	0	0.225168	0.730928	0
Q15008	26S proteasome non-ATPase regulatory subunit 6 [OS=Homo sapiens]	1.23792e+08	1.06657e+08	0	0	0.197155	0.861579	0
Q15019-2	Isoform 2 of Septin-2 [OS=Homo sapiens]	1.92548e+09	2.20007e+09	0	0	0.187827	1.14261	0
Q15024	Exosome complex component RRP42 [OS=Homo sapiens]	1.78522e+06	2.75031e+06	40	20	0.305512	1.5406	0
Q15029	116 kDa U5 small nuclear ribonucleoprotein component [OS=Homo sapiens]	3.88475e+08	4.35484e+08	0	0	0.350289	1.12101	0
Q15041	ADP-ribosylation factor-like protein 6-interacting protein 1 [OS=Homo sapiens]	6.62577e+07	6.36035e+07	0	0	0.938098	0.959941	0
Q15042-3	Isoform 2 of Rab3 GTPase-activating protein catalytic subunit [OS=Homo sapiens]	2.26541e+06	2.67473e+06	40	0	0.81924	1.18068	0
Q15046-2	Isoform Mitochondrial of Lysine--tRNA ligase [OS=Homo sapiens]	2.86513e+08	2.98463e+08	0	0	0.672309	1.04171	0
Q15050	Ribosome biogenesis regulatory protein homolog [OS=Homo sapiens]	5.19017e+06	5.99412e+06	20	0	0.759295	1.1549	0
Q15054	DNA polymerase delta subunit 3 [OS=Homo sapiens]	3.70287e+06	2.97213e+06	40	0	0.577942	0.802656	0
Q15056-1	Eukaryotic translation initiation factor 4H [OS=Homo sapiens]	5.69111e+08	7.00086e+08	0	0	0.179193	1.23014	0
Q15075	Early endosome antigen 1 [OS=Homo sapiens]	5.89838e+07	6.73653e+07	0	0	0.575448	1.1421	0
Q15084-2	Isoform 2 of Protein disulfide-isomerase A6 [OS=Homo sapiens]	4.36053e+09	4.32892e+09	0	0	0.921822	0.99275	0
Q15102	Platelet-activating factor acetylhydrolase IB subunit gamma [OS=Homo sapiens]	7.07755e+08	6.50337e+08	0	0	0.634555	0.918874	0
Q15121-2	Isoform 2 of Astrocytic phosphoprotein PEA-15 [OS=Homo sapiens]	5.67672e+08	6.63631e+08	0	0	0.306248	1.16904	0
Q15125	3-beta-hydroxysteroid-delta(8),delta(7)-isomerase [OS=Homo sapiens]	2.68824e+07	2.12829e+07	0	0	0.493536	0.791705	0
Q15126	phosphomevalonate kinase [OS=Homo sapiens]	5.53559e+07	3.08674e+07	0	0	0.225228	0.557617	0
Q15149-1	plectin [OS=Homo sapiens]	1.17588e+08	1.46878e+08	0	0	0.163059	1.24909	0
Q15154-1	Pericentriolar material 1 protein [OS=Homo sapiens]	1.45486e+07	9.24163e+06	0	20	0.664861	0.635224	0
Q15165-1	Isoform 1 of Serum paraoxonase/arylesterase 2 [OS=Homo sapiens]	7.3599e+07	8.37475e+07	0	0	0.777704	1.13789	0
Q15185	Prostaglandin E synthase 3 [OS=Homo sapiens]	7.64114e+08	8.49836e+08	0	0	0.151373	1.11218	0
Q15233	Non-POU domain-containing octamer-binding protein [OS=Homo sapiens]	3.41837e+09	3.47984e+09	0	0	0.78696	1.01798	0
Q15286	Ras-related protein Rab-35 [OS=Homo sapiens]	2.62096e+07	3.98741e+07	0	0	0.149435	1.52136	0
Q15293	Reticulocalbin-1 [OS=Homo sapiens]	7.93853e+08	8.53126e+08	0	0	0.638809	1.07467	0
Q15363	Transmembrane emp24 domain-containing protein 2 [OS=Homo sapiens]	2.43628e+08	2.17385e+08	0	0	0.0904888	0.892284	0
Q15365	Poly(RC)-binding protein 1 [OS=Homo sapiens]	1.3229e+09	1.28224e+09	0	0	0.553461	0.96926	0
Q15366-3	Isoform 3 of Poly(rC)-binding protein 2 [OS=Homo sapiens]	2.54457e+07	3.53407e+07	0	0	0.638809	1.38887	0
Q15366-6	Isoform 6 of Poly(rC)-binding protein 2 [OS=Homo sapiens]	2.32975e+09	2.28667e+09	0	0	0.785054	0.981511	0
Q15369-1	elongin-C [OS=Homo sapiens]	4.28611e+08	4.6645e+08	0	0	0.353594	1.08828	0
Q15370-2	Isoform 2 of Elongin-B [OS=Homo sapiens]	4.71607e+08	3.68223e+08	0	0	0.401727	0.780783	0
Q15382	GTP-binding protein rheb [OS=Homo sapiens]	1.69526e+07	2.68122e+07	0	0	0.400278	1.5816	0
Q15392	Delta(24)-sterol reductase [OS=Homo sapiens]	8.51199e+07	7.33528e+07	0	0	0.365227	0.861759	0
Q15393-1	Splicing factor 3B subunit 3 [OS=Homo sapiens]	6.27412e+08	6.2438e+08	0	0	0.956462	0.995167	0
Q15404-1	Ras suppressor protein 1 [OS=Homo sapiens]	2.56126e+07	3.19793e+07	0	0	0.67212	1.24858	0
Q15417	Calponin-3 [OS=Homo sapiens]	1.82177e+09	1.99818e+09	0	0	0.490365	1.09683	0
Q15424-3	Isoform 3 of Scaffold attachment factor B1 [OS=Homo sapiens]	6.10228e+08	6.93486e+08	0	0	0.0590264	1.13644	0
Q15427	Splicing factor 3b subunit 4 [OS=Homo sapiens]	9.31978e+07	1.20086e+08	0	0	0.374506	1.28851	0
Q15428	splicing factor 3a subunit 2 [OS=Homo sapiens]	7.6597e+07	8.17028e+07	0	0	0.808232	1.06666	0
Q15435	Protein phosphatase 1 regulatory subunit 7 [OS=Homo sapiens]	6.48338e+07	6.51986e+07	0	0	0.980458	1.00563	0
Q15436	protein transport protein Sec23A [OS=Homo sapiens]	2.15983e+08	2.25624e+08	0	0	0.825679	1.04464	0
Q15437	protein transport protein Sec23B [OS=Homo sapiens]	6.16449e+06	1.00647e+07	0	0	0.459703	1.63269	0
Q15459	splicing factor 3A subunit 1 [OS=Homo sapiens]	3.83542e+08	3.70419e+08	0	0	0.812863	0.965783	0
Q15631-1	Translin [OS=Homo sapiens]	2.16338e+07	1.21617e+07	0	0	0.199953	0.562162	0
Q15637-5	Isoform 5 of Splicing factor 1 [OS=Homo sapiens]	5.16405e+08	5.62653e+08	0	0	0.586654	1.08956	0
Q15651-1	High mobility group nucleosome-binding domain-containing protein 3 [OS=Homo sapiens]	7.88581e+07	9.96778e+07	0	0	0.498189	1.26401	0
Q15691	Microtubule-associated protein RP/EB family member 1 [OS=Homo sapiens]	5.87323e+08	5.6408e+08	0	0	0.777704	0.960425	0
Q15717-2	Isoform 2 of ELAV-like protein 1 [OS=Homo sapiens]	1.38657e+09	1.23607e+09	0	0	0.0922334	0.89146	0
Q15738	sterol-4-alpha-carboxylate 3-dehydrogenase, decarboxylating [OS=Homo sapiens]	1.46038e+08	1.25504e+08	0	0	0.439629	0.859397	0
Q15813-2	Isoform 2 of Tubulin-specific chaperone E [OS=Homo sapiens]	7.71968e+06	5.79974e+06	20	40	0.543071	0.751293	0
Q15819	Ubiquitin-conjugating enzyme E2 variant 2 [OS=Homo sapiens]	3.5204e+08	3.7008e+08	0	0	0.733884	1.05124	0
Q15836	Vesicle-associated membrane protein 3 [OS=Homo sapiens]	6.17306e+06	6.55932e+06	20	20	0.949519	1.06257	0
Q15907	Ras-related protein Rab-11B [OS=Homo sapiens]	1.19577e+09	9.63661e+08	0	0	0.0840182	0.805894	0
Q15942	Zyxin [OS=Homo sapiens]	6.87144e+08	1.06449e+09	0	0	0.0505943	1.54916	0
Q16181	Septin-7 [OS=Homo sapiens]	2.10398e+09	2.0272e+09	0	0	0.433393	0.963506	0
Q16186	Proteasomal ubiquitin receptor ADRM1 [OS=Homo sapiens]	9.85257e+07	9.8863e+07	0	0	0.963064	1.00342	0
Q16222-1	UDP-N-acetylhexosamine pyrophosphorylase [OS=Homo sapiens]	1.59126e+06	3.01348e+06	20	0	0.238728	1.89378	0
Q16363	Laminin subunit alpha-4 [OS=Homo sapiens]	3.46503e+06	2.04891e+06	0	20	0.170913	0.591312	0
Q16401	26S proteasome non-ATPase regulatory subunit 5 [OS=Homo sapiens]	2.81284e+07	2.98455e+07	0	0	0.801855	1.06105	0
Q16527	Cysteine and glycine-rich protein 2 [OS=Homo sapiens]	1.47543e+08	1.93005e+08	0	0	0.0600277	1.30813	0
Q16531	DNA damage-binding protein 1 [OS=Homo sapiens]	3.22162e+08	2.85362e+08	0	0	0.442277	0.88577	0
Q16543	Hsp90 co-chaperone Cdc37 [OS=Homo sapiens]	4.90522e+08	6.28857e+08	0	0	0.0521204	1.28202	0
Q16555-1	Dihydropyrimidinase-related protein 2 [OS=Homo sapiens]	8.43766e+09	8.30552e+09	0	0	0.840159	0.984339	0
Q16576-1	Histone-binding protein RBBP7 [OS=Homo sapiens]	2.00373e+08	2.10204e+08	0	0	0.839801	1.04906	0
Q16629	serine/arginine-rich splicing factor 7 [OS=Homo sapiens]	1.20865e+09	1.26515e+09	0	0	0.789226	1.04674	0
Q16630-2	Isoform 2 of Cleavage and polyadenylation specificity factor subunit 6 [OS=Homo sapiens]	2.8648e+08	3.04874e+08	0	0	0.52334	1.06421	0
Q16637	Survival motor neuron protein [OS=Homo sapiens]	4.2224e+06	9.86364e+06	0	20	0.0562363	2.33603	0
Q16643	drebrin [OS=Homo sapiens]	1.96247e+09	2.15017e+09	0	0	0.0859085	1.09564	0
Q16666-1	gamma-interferon-inducible protein 16 [OS=Homo sapiens]	4.57458e+07	5.56985e+07	0	0	0.517932	1.21757	0
Q16698	2,4-dienoyl-CoA reductase, mitochondrial [OS=Homo sapiens]	7.25546e+07	8.27002e+07	0	0	0.66739	1.13983	0
Q16718	NADH dehydrogenase [ubiquinone] 1 alpha subcomplex subunit 5 [OS=Homo sapiens]	1.30831e+08	1.35098e+08	0	0	0.816603	1.03261	0
Q16795	NADH dehydrogenase [ubiquinone] 1 alpha subcomplex subunit 9, mitochondrial [OS=Homo sapiens]	3.40924e+06	2.68134e+06	0	20	0.696225	0.786493	0
Q16799-1	Reticulon-1 [OS=Homo sapiens]	808602	1.32459e+06	40	20	0.192967	1.63813	0
Q16836-2	Isoform 2 of Hydroxyacyl-coenzyme A dehydrogenase, mitochondrial [OS=Homo sapiens]	2.73234e+08	2.5063e+08	0	0	0.353594	0.917271	0
Q16851	UTP--glucose-1-phosphate uridylyltransferase [OS=Homo sapiens]	1.79496e+08	1.77159e+08	0	0	0.883214	0.986978	0
Q16864-2	Isoform 2 of V-type proton ATPase subunit F [OS=Homo sapiens]	1.40841e+07	1.79526e+07	0	0	0.274254	1.27467	0
Q16881-1	Thioredoxin reductase 1, cytoplasmic [OS=Homo sapiens]	2.98744e+08	3.38696e+08	0	0	0.386264	1.13374	0
Q16891	MICOS complex subunit Mic60 [OS=Homo sapiens]	9.16062e+08	9.56845e+08	0	0	0.528682	1.04452	0
Q2M2I8-1	AP2-associated protein kinase 1 [OS=Homo sapiens]	2.27192e+06	2.36862e+06	40	40	0.911739	1.04257	0
Q2TAA2	Isoamyl acetate-hydrolyzing esterase 1 homolog [OS=Homo sapiens]	5.67163e+06	3.54729e+06	0	0	0.227986	0.625444	0
Q2TAY7	WD40 repeat-containing protein SMU1 [OS=Homo sapiens]	5.28419e+07	4.45749e+07	0	0	0.328669	0.843552	0
Q32MZ4	Leucine-rich repeat flightless-interacting protein 1 [OS=Homo sapiens]	1.00738e+07	2.1122e+07	0	0	0.101714	2.09673	0
Q32P28-3	Isoform 3 of Prolyl 3-hydroxylase 1 [OS=Homo sapiens]	1.48405e+08	1.11546e+08	0	0	0.377252	0.751635	0
Q3KQU3	MAP7 domain-containing protein 1 [OS=Homo sapiens]	8.8176e+07	9.02417e+07	0	0	0.949519	1.02343	0
Q3MHD2-2	Isoform 2 of Protein LSM12 homolog [OS=Homo sapiens]	4.21052e+07	2.93448e+07	20	0	0.0701491	0.696942	0
Q3SY00-1	Testis-specific protein 10-interacting protein [OS=Homo sapiens]	6.67127e+07	6.99137e+07	0	0	0.906655	1.04798	0
Q3SY69-1	Mitochondrial 10-formyltetrahydrofolate dehydrogenase [OS=Homo sapiens]	1.70355e+06	3.02208e+06	20	0	0.204601	1.77399	0
Q3ZCQ8-2	Isoform 2 of Mitochondrial import inner membrane translocase subunit TIM50 [OS=Homo sapiens]	7.94972e+06	2.13751e+07	0	0	0.103545	2.68879	0
Q49A26-1	Putative oxidoreductase GLYR1 [OS=Homo sapiens]	6.60494e+06	4.47927e+06	0	0	0.723056	0.67817	0
Q4VC31	coiled-coil domain-containing protein 58 [OS=Homo sapiens]	1.57165e+07	1.92107e+07	0	20	0.721142	1.22232	0
Q52LJ0-2	Isoform 2 of Protein FAM98B [OS=Homo sapiens]	9.38747e+07	9.69639e+07	0	0	0.821217	1.03291	0
Q53EP0	Fibronectin type III domain-containing protein 3B [OS=Homo sapiens]	6.86812e+06	4.25586e+06	40	0	0.0904996	0.619654	0
Q53GS9	U4/U6.U5 tri-snRNP-associated protein 2 [OS=Homo sapiens]	1.69557e+07	1.68461e+07	0	0	0.976161	0.993534	0
Q53H12	Acylglycerol kinase, mitochondrial [OS=Homo sapiens]	3.40468e+06	3.16807e+06	40	0	0.874242	0.930505	0
Q5BJF2	sigma intracellular receptor 2 [OS=Homo sapiens]	7.89943e+07	3.716e+07	0	0	0.0735835	0.470414	0
Q5BKZ1	DBIRD complex subunit ZNF326 [OS=Homo sapiens]	4.57025e+07	4.01134e+07	0	0	0.683279	0.877706	0
Q5EB52-1	Mesoderm-specific transcript homolog protein [OS=Homo sapiens]	2.49777e+07	2.38843e+07	0	0	0.938098	0.956223	0
Q5H9R7-5	Isoform 5 of Serine/threonine-protein phosphatase 6 regulatory subunit 3 [OS=Homo sapiens]	1.16428e+07	1.48092e+07	0	0	0.353719	1.27196	0
Q5JPE7	NODAL modulator 2 [OS=Homo sapiens]	8.03601e+07	6.56009e+07	0	0	0.609092	0.816336	0
Q5JSZ5-1	Protein PRRC2B [OS=Homo sapiens]	1.74992e+06	1.9239e+06	0	20	0.887511	1.09942	0
Q5JTV8	Torsin-1A-interacting protein 1 [OS=Homo sapiens]	1.92916e+07	1.93621e+07	0	0	0.992796	1.00365	0
Q5JWF2-1	Guanine nucleotide-binding protein G(S) subunit alpha isoforms XLas [OS=Homo sapiens]	2.11463e+08	1.34697e+08	0	0	0.227986	0.636979	0
Q5QJE6	Deoxynucleotidyltransferase terminal-interacting protein 2 [OS=Homo sapiens]	4.97158e+06	4.272e+06	0	0	0.803957	0.859283	0
Q5QNW6-2	Isoform 2 of Histone H2B type 2-F [OS=Homo sapiens]	6.83243e+10	6.51496e+10	0	0	0.621532	0.953534	0
Q5R372-5	Isoform 5 of Rab GTPase-activating protein 1-like [OS=Homo sapiens]	9.44162e+07	8.08503e+07	0	0	0.79162	0.856318	0
Q5SQI0-1	Alpha-tubulin N-acetyltransferase 1 [OS=Homo sapiens]	2.24771e+06	2.78926e+06	20	0	0.610123	1.24093	0
Q5SRE5	Nucleoporin NUP188 homolog [OS=Homo sapiens]	543115	651575	40	40	0.702672	1.1997	0
Q5SSJ5-1	Heterochromatin protein 1-binding protein 3 [OS=Homo sapiens]	8.93604e+08	7.95422e+08	0	0	0.132371	0.890128	0
Q5SW79-1	Centrosomal protein of 170 kDa [OS=Homo sapiens]	2.58081e+07	3.8447e+07	0	0	0.209117	1.48973	0
Q5T200-1	Zinc finger CCCH domain-containing protein 13 [OS=Homo sapiens]	3.67437e+06	2.83799e+06	20	0	0.705923	0.772374	0
Q5T4S7-2	Isoform 2 of E3 ubiquitin-protein ligase UBR4 [OS=Homo sapiens]	1.07992e+07	1.27367e+07	0	0	0.726336	1.17941	0
Q5T8P6	RNA-binding protein 26 [OS=Homo sapiens]	1.85352e+06	3.33629e+06	0	0	0.432555	1.79998	0
Q5TDH0-3	Isoform 3 of Protein DDI1 homolog 2 [OS=Homo sapiens]	1.40184e+07	1.42825e+07	0	20	0.967071	1.01884	0
Q5VW32	BRO1 domain-containing protein BROX [OS=Homo sapiens]	2.76132e+06	4.30568e+06	20	0	0.265351	1.55928	0
Q5VYK3	Proteasome-associated protein ECM29 homolog [OS=Homo sapiens]	1.75003e+06	1.59663e+06	20	0	0.946042	0.912348	0
Q5VZM2	Ras-related GTP-binding protein B [OS=Homo sapiens]	1.41559e+07	1.45485e+07	0	0	0.969955	1.02774	0
Q5XKP0	MICOS complex subunit MIC13 [OS=Homo sapiens]	1.20942e+07	7.45494e+06	0	0	0.454823	0.616407	0
Q66K74	Microtubule-associated protein 1S [OS=Homo sapiens]	1.12382e+07	1.41702e+07	0	0	0.725188	1.2609	0
Q68EM7	Rho GTPase-activating protein 17 [OS=Homo sapiens]	2.01281e+07	2.12733e+07	0	0	0.863044	1.05689	0
Q6DD87	Zinc finger protein 787 [OS=Homo sapiens]	2.48269e+06	3.13371e+06	40	20	0.498189	1.26222	0
Q6DKJ4	nucleoredoxin [OS=Homo sapiens]	8.65222e+06	7.03302e+06	0	0	0.613885	0.812857	0
Q6FI13	Histone H2A type 2-A [OS=Homo sapiens]	1.45361e+09	1.41879e+09	0	0	0.934326	0.976046	0
Q6FI81-1	Anamorsin [OS=Homo sapiens]	1.16248e+08	1.18392e+08	0	0	0.945704	1.01844	0
Q6GMV3	Putative peptidyl-tRNA hydrolase PTRHD1 [OS=Homo sapiens]	1.71515e+06	4.74668e+06	0	0	0.231477	2.7675	0
Q6IAA8	ragulator complex protein LAMTOR1 [OS=Homo sapiens]	6.53451e+07	8.7829e+07	0	0	0.163059	1.34408	0
Q6IN85	Serine/threonine-protein phosphatase 4 regulatory subunit 3A [OS=Homo sapiens]	1.3516e+07	1.63254e+07	0	0	0.52334	1.20786	0
Q6NUK1	Calcium-binding mitochondrial carrier protein SCaMC-1 [OS=Homo sapiens]	1.53104e+07	1.36491e+07	0	0	0.761938	0.891496	0
Q6P1J9	Parafibromin [OS=Homo sapiens]	8.01243e+06	7.70087e+06	20	0	0.915473	0.961116	0
Q6P2E9-1	Enhancer of mRNA-decapping protein 4 [OS=Homo sapiens]	4.69678e+07	4.72746e+07	0	0	0.984281	1.00653	0
Q6P2I3	Fumarylacetoacetate hydrolase domain-containing protein 2B [OS=Homo sapiens]	6.27204e+06	6.74829e+06	0	40	0.902714	1.07593	0
Q6P2Q9	Pre-mRNA-processing-splicing factor 8 [OS=Homo sapiens]	3.80548e+08	3.52351e+08	0	0	0.505603	0.925903	0
Q6P3W7	SCY1-like protein 2 [OS=Homo sapiens]	7.52567e+06	7.4627e+06	0	0	0.985762	0.991632	0
Q6PD74	Alpha- and gamma-adaptin-binding protein p34 [OS=Homo sapiens]	1.11446e+07	9.68223e+06	0	0	0.656799	0.868786	0
Q6PKG0-1	La-related protein 1 [OS=Homo sapiens]	3.54433e+07	3.8276e+07	0	0	0.858443	1.07992	0
Q6PL18-1	ATPase family AAA domain-containing protein 2 [OS=Homo sapiens]	820005	828834	40	0	0.985762	1.01077	0
Q6S8J3	POTE ankyrin domain family member E [OS=Homo sapiens]	2.23982e+07	1.24534e+07	20	20	0.524304	0.555999	0
Q6UB35-1	Monofunctional C1-tetrahydrofolate synthase, mitochondrial [OS=Homo sapiens]	1.87321e+07	1.93891e+07	0	0	0.980458	1.03507	0
Q6UN15-1	Pre-mRNA 3'-end-processing factor FIP1 [OS=Homo sapiens]	2.56048e+07	2.42927e+07	0	0	0.915473	0.948755	0
Q6UXH1-5	Isoform 5 of Cysteine-rich with EGF-like domain protein 2 [OS=Homo sapiens]	7.78277e+06	7.29978e+06	20	0	0.891535	0.937942	0
Q6UXN9	WD repeat-containing protein 82 [OS=Homo sapiens]	3.49987e+06	3.61715e+06	20	40	0.95715	1.03351	0
Q6Y288	Beta-1,3-glucosyltransferase [OS=Homo sapiens]	1.21043e+07	1.47558e+07	0	0	0.638809	1.21905	0
Q6Y7W6-3	Isoform 2 of GRB10-interacting GYF protein 2 [OS=Homo sapiens]	8.34286e+06	3.26205e+06	20	0	0.0648125	0.390999	0
Q6YN16	Hydroxysteroid dehydrogenase-like protein 2 [OS=Homo sapiens]	6.16107e+07	6.00174e+07	0	0	0.892132	0.974138	0
Q6YP21	Kynurenine--oxoglutarate transaminase 3 [OS=Homo sapiens]	4.69929e+07	4.76918e+07	0	0	0.913656	1.01487	0
Q6ZMI0-1	Protein phosphatase 1 regulatory subunit 21 [OS=Homo sapiens]	4.32535e+06	6.275e+06	20	0	0.581742	1.45075	0
Q6ZVM7	TOM1-like protein 2 [OS=Homo sapiens]	1.47176e+06	2.09548e+06	40	0	0.348691	1.4238	0
Q70UQ0	Inhibitor of nuclear factor kappa-B kinase-interacting protein [OS=Homo sapiens]	2.4639e+07	3.49212e+07	0	0	0.271709	1.41731	0
Q70UQ0-4	Isoform 4 of Inhibitor of nuclear factor kappa-B kinase-interacting protein [OS=Homo sapiens]	3.78935e+07	5.20118e+07	0	0	0.0930158	1.37258	0
Q71RC2-4	Isoform 4 of La-related protein 4 [OS=Homo sapiens]	2.29092e+06	5.33002e+06	0	0	0.14785	2.32658	0
Q71U36	tubulin alpha-1A chain [OS=Homo sapiens]	2.84656e+09	2.01722e+09	0	0	0.132123	0.708651	0
Q71UM5	40S ribosomal protein S27-like [OS=Homo sapiens]	6.23053e+06	6.99337e+06	20	40	0.929092	1.12244	0
Q7KZF4	staphylococcal nuclease domain-containing protein 1 [OS=Homo sapiens]	9.16389e+08	9.80064e+08	0	0	0.172006	1.06948	0
Q7L014	probable ATP-dependent RNA helicase DDX46 [OS=Homo sapiens]	3.1913e+07	3.20314e+07	0	0	0.992745	1.00371	0
Q7L099-3	Isoform 3 of Protein RUFY3 [OS=Homo sapiens]	4.09048e+07	3.04938e+07	0	0	0.641549	0.745483	0
Q7L1Q6-3	Isoform 3 of Basic leucine zipper and W2 domain-containing protein 1 [OS=Homo sapiens]	7.2296e+08	7.01129e+08	0	0	0.79162	0.969804	0
Q7L2H7	Eukaryotic translation initiation factor 3 subunit M [OS=Homo sapiens]	9.81834e+06	6.85889e+06	0	0	0.604265	0.69858	0
Q7L576-1	cytoplasmic FMR1-interacting protein 1 [OS=Homo sapiens]	9.63426e+07	8.61706e+07	0	0	0.549758	0.894419	0
Q7L5N1	COP9 signalosome complex subunit 6 [OS=Homo sapiens]	2.73943e+07	3.18522e+07	0	0	0.656799	1.16273	0
Q7L9L4-2	Isoform 2 of MOB kinase activator 1B [OS=Homo sapiens]	4.05866e+07	3.88111e+07	0	0	0.891535	0.956253	0
Q7LBC6-1	Lysine-specific demethylase 3B [OS=Homo sapiens]	4.08082e+06	1.99174e+06	20	0	0.119702	0.488074	0
Q7RTV0	PHD finger-like domain-containing protein 5A [OS=Homo sapiens]	7.44826e+07	7.3034e+07	0	0	0.914854	0.980551	0
Q7Z3K3-1	Pogo transposable element with ZNF domain [OS=Homo sapiens]	1.58983e+07	1.66238e+07	0	0	0.938098	1.04564	0
Q7Z417	Nuclear fragile X mental retardation-interacting protein 2 [OS=Homo sapiens]	9.34372e+06	1.1289e+07	20	0	0.851471	1.20819	0
Q7Z422	SUZ domain-containing protein 1 [OS=Homo sapiens]	7.49752e+06	1.2584e+07	40	0	0.154776	1.67842	0
Q7Z460-1	CLIP-associating protein 1 [OS=Homo sapiens]	2.23125e+07	2.00227e+07	0	0	0.428678	0.897377	0
Q7Z4H8	KDEL motif-containing protein 2 [OS=Homo sapiens]	2.15736e+07	2.2994e+07	0	0	0.638809	1.06584	0
Q7Z4V5	Hepatoma-derived growth factor-related protein 2 [OS=Homo sapiens]	7.12898e+07	5.9711e+07	0	0	0.541208	0.837582	0
Q7Z4W1	L-xylulose reductase [OS=Homo sapiens]	4.91665e+06	2.80979e+06	20	0	0.09859	0.571484	0
Q7Z5P9	Mucin-19 [OS=Homo sapiens]	1.49108e+09	1.51763e+09	0	0	0.984281	1.01781	0
Q7Z6E9	E3 ubiquitin-protein ligase RBBP6 [OS=Homo sapiens]	2.38091e+06	3.71852e+06	20	20	0.109767	1.56181	0
Q7Z6Z7	E3 ubiquitin-protein ligase HUWE1 [OS=Homo sapiens]	3.74396e+07	3.46467e+07	0	0	0.851927	0.925402	0
Q7Z739	YTH domain-containing family protein 3 [OS=Homo sapiens]	4.18104e+07	4.20463e+07	0	0	0.98397	1.00564	0
Q7Z7H5	Transmembrane emp24 domain-containing protein 4 [OS=Homo sapiens]	2.43195e+07	1.62159e+07	0	20	0.6201	0.666784	0
Q7Z7K6-3	Isoform 3 of Centromere protein V [OS=Homo sapiens]	1.69478e+08	1.87545e+08	0	0	0.64547	1.1066	0
Q86SX6	Glutaredoxin-related protein 5, mitochondrial [OS=Homo sapiens]	2.88005e+07	3.18056e+07	0	0	0.78696	1.10434	0
Q86U86-1	Protein polybromo-1 [OS=Homo sapiens]	369999	602101	20	0	0.595118	1.62731	0
Q86UE4	protein LYRIC [OS=Homo sapiens]	1.53376e+08	1.77143e+08	0	0	0.431012	1.15496	0
Q86UP2-1	Kinectin [OS=Homo sapiens]	1.31301e+08	1.69612e+08	0	0	0.149129	1.29178	0
Q86V48-1	Leucine zipper protein 1 [OS=Homo sapiens]	3.21383e+06	4.27561e+06	0	0	0.754218	1.33038	0
Q86V81	THO complex subunit 4 [OS=Homo sapiens]	8.08038e+08	9.12621e+08	0	0	0.511994	1.12943	0
Q86VD1	MORC family CW-type zinc finger protein 1 [OS=Homo sapiens]	9.12644e+07	1.47577e+08	0	0	0.185977	1.61703	0
Q86VP6-1	cullin-associated nedd8-dissociated protein 1 [OS=Homo sapiens]	1.03272e+09	8.79002e+08	0	0	0.0534125	0.851154	0
Q86VQ1	Glucocorticoid-induced transcript 1 protein [OS=Homo sapiens]	3.31236e+06	2.92542e+06	20	40	0.88926	0.883185	0
Q86VS8	Protein Hook homolog 3 [OS=Homo sapiens]	1.23436e+07	1.42096e+07	0	0	0.52372	1.15118	0
Q86VW0	SEC14 domain and spectrin repeat-containing protein 1 [OS=Homo sapiens]	3.35427e+06	2.50892e+06	20	0	0.0921136	0.747977	0
Q86X55	Histone-arginine methyltransferase CARM1 [OS=Homo sapiens]	2.08904e+07	1.82785e+07	0	0	0.829274	0.874974	0
Q86XP3-1	ATP-dependent RNA helicase DDX42 [OS=Homo sapiens]	4.25997e+07	6.09717e+07	0	0	0.299244	1.43127	0
Q86XR7-2	Isoform 2 of TIR domain-containing adapter molecule 2 [OS=Homo sapiens]	6.47752e+07	4.3185e+07	0	0	0.377088	0.666691	0
Q86XW9-1	Thioredoxin domain-containing protein 6 [OS=Homo sapiens]	1.32962e+08	1.07681e+08	0	0	0.784397	0.809864	0
Q86XX4-2	Isoform 2 of Extracellular matrix protein FRAS1 [OS=Homo sapiens]	2.55858e+07	2.86182e+07	0	0	0.754087	1.11852	0
Q86Y82	Syntaxin-12 [OS=Homo sapiens]	4.46862e+07	38593012	0	0	0.497425	0.863644	0
Q86YP4-3	Isoform 3 of Transcriptional repressor p66-alpha [OS=Homo sapiens]	1.59489e+07	2.12442e+07	0	0	0.353594	1.33201	0
Q8IUE6	Histone H2A type 2-B [OS=Homo sapiens]	7.98472e+08	6.83081e+08	0	0	0.175701	0.855485	0
Q8IV08	Phospholipase D3 [OS=Homo sapiens]	7.39908e+07	8.78221e+07	0	0	0.405091	1.18693	0
Q8IVD9	NudC domain-containing protein 3 [OS=Homo sapiens]	7.59867e+06	1.02099e+07	0	0	0.482955	1.34365	0
Q8IVL6-1	Prolyl 3-hydroxylase 3 [OS=Homo sapiens]	1.85539e+06	2.1211e+06	20	0	0.760398	1.14321	0
Q8IWE2	Protein Noxp20 [OS=Homo sapiens]	8.57334e+06	5.81833e+06	20	20	0.459442	0.678654	0
Q8IWS0-1	PHD finger protein 6 [OS=Homo sapiens]	2.0101e+06	2.88001e+06	40	20	0.498189	1.43277	0
Q8IWX8	Calcium homeostasis endoplasmic reticulum protein [OS=Homo sapiens]	2.42338e+07	3.18377e+07	0	0	0.128285	1.31377	0
Q8IX01-1	SURP and G-patch domain-containing protein 2 [OS=Homo sapiens]	3.78429e+06	4.15854e+06	0	0	0.902714	1.09889	0
Q8IX12	Cell division cycle and apoptosis regulator protein 1 [OS=Homo sapiens]	1.23667e+08	1.00723e+08	0	0	0.549758	0.814471	0
Q8IXB1-1	DnaJ homolog subfamily C member 10 [OS=Homo sapiens]	3.23963e+07	3.65575e+07	0	0	0.589715	1.12845	0
Q8IXM2-3	Isoform 3 of Chromatin complexes subunit BAP18 [OS=Homo sapiens]	1.3729e+08	1.19346e+08	0	0	0.687011	0.869301	0
Q8IXT5	RNA-binding protein 12B [OS=Homo sapiens]	2.34345e+07	1.6261e+07	0	0	0.585365	0.693892	0
Q8IYB3	Serine/arginine repetitive matrix protein 1 [OS=Homo sapiens]	9.93455e+07	1.22727e+08	0	0	0.399002	1.23536	0
Q8IYB5	Stromal membrane-associated protein 1 [OS=Homo sapiens]	6.45278e+06	6.70209e+06	40	0	0.954862	1.03864	0
Q8IYL3	UPF0688 protein C1orf174 [OS=Homo sapiens]	2.72863e+06	3.16835e+06	40	20	0.646703	1.16115	0
Q8IZ21-2	Isoform 2 of Phosphatase and actin regulator 4 [OS=Homo sapiens]	1.07417e+06	2.14803e+06	20	20	0.115562	1.99971	0
Q8IZ83	Aldehyde dehydrogenase family 16 member A1 [OS=Homo sapiens]	1.38757e+06	1.18108e+06	20	40	0.810558	0.851185	0
Q8IZQ5	Selenoprotein H [OS=Homo sapiens]	1.46413e+08	1.56609e+08	0	0	0.589715	1.06964	0
Q8N0X7	Spartin [OS=Homo sapiens]	5.80602e+06	9.64972e+06	0	20	0.35839	1.66202	0
Q8N129	Protein canopy homolog 4 [OS=Homo sapiens]	2.51918e+07	1.86993e+07	0	0	0.146222	0.742275	0
Q8N163-1	Cell cycle and apoptosis regulator protein 2 [OS=Homo sapiens]	3.92257e+08	3.6045e+08	0	0	0.553599	0.918914	0
Q8N1F7-1	Nuclear pore complex protein Nup93 [OS=Homo sapiens]	1.13814e+08	1.13054e+08	0	0	0.95715	0.993317	0
Q8N1G4	Leucine-rich repeat-containing protein 47 [OS=Homo sapiens]	5.61957e+07	4.87827e+07	0	0	0.549758	0.868086	0
Q8N257	Histone H2B type 3-B [OS=Homo sapiens]	4.12979e+09	3.20331e+09	0	0	0.0815219	0.77566	0
Q8N357	Solute carrier family 35 member F6 [OS=Homo sapiens]	4.18069e+06	3.69586e+06	40	0	0.902714	0.884033	0
Q8N3R9-1	MAGUK p55 subfamily member 5 [OS=Homo sapiens]	2.21544e+06	1.42358e+06	20	20	0.350119	0.64257	0
Q8N568-3	Isoform 3 of Serine/threonine-protein kinase DCLK2 [OS=Homo sapiens]	8.36673e+07	7.13855e+07	0	0	0.0922334	0.853207	0
Q8N5G2-1	macoilin [OS=Homo sapiens]	5.70671e+08	2.74872e+08	0	0	0.273269	0.481664	0
Q8N5K1	CDGSH iron-sulfur domain-containing protein 2 [OS=Homo sapiens]	2.20576e+07	2.88179e+07	0	0	0.343767	1.30648	0
Q8N684-3	Isoform 3 of Cleavage and polyadenylation specificity factor subunit 7 [OS=Homo sapiens]	8.76907e+07	8.56617e+07	0	0	0.751218	0.976861	0
Q8N6H7	ADP-ribosylation factor GTPase-activating protein 2 [OS=Homo sapiens]	1.50477e+07	1.30948e+07	0	0	0.810558	0.870221	0
Q8N6T3-2	Isoform 2 of ADP-ribosylation factor GTPase-activating protein 1 [OS=Homo sapiens]	1.62618e+07	2.55761e+07	0	0	0.353594	1.57277	0
Q8N6V9	Testis-expressed protein 9 [OS=Homo sapiens]	8.50212e+07	6.20471e+07	0	0	0.296961	0.729784	0
Q8N766-1	ER membrane protein complex subunit 1 [OS=Homo sapiens]	5.3905e+06	3.52748e+06	0	0	0.256729	0.654388	0
Q8N7H5	RNA polymerase II-associated factor 1 homolog [OS=Homo sapiens]	8.80225e+06	9.9327e+06	0	0	0.540469	1.12843	0
Q8N806	Putative E3 ubiquitin-protein ligase UBR7 [OS=Homo sapiens]	2.66888e+07	1.99623e+07	0	0	0.327884	0.747964	0
Q8N8S7	Protein enabled homolog [OS=Homo sapiens]	9.56405e+07	1.20052e+08	0	0	0.153757	1.25525	0
Q8N9N8	probable RNA-binding protein EIF1AD [OS=Homo sapiens]	5.92532e+06	1.50526e+07	0	0	0.0974308	2.54038	0
Q8NAB2	Kelch repeat and BTB domain-containing protein 3 [OS=Homo sapiens]	3.21642e+07	2.58884e+07	20	0	0.599634	0.804884	0
Q8NBF2-1	NHL repeat-containing protein 2 [OS=Homo sapiens]	1.07306e+07	6.98917e+06	0	0	0.526851	0.651331	0
Q8NBJ4	Golgi membrane protein 1 [OS=Homo sapiens]	6.94607e+06	1.11777e+07	0	0	0.34163	1.60921	0
Q8NBJ5	Procollagen galactosyltransferase 1 [OS=Homo sapiens]	1.3417e+08	8.95661e+07	0	0	0.163059	0.667555	0
Q8NBS9-1	Thioredoxin domain-containing protein 5 [OS=Homo sapiens]	9.10059e+08	9.53098e+08	0	0	0.511994	1.04729	0
Q8NBT2	kinetochore protein SPC24 [OS=Homo sapiens]	9.92164e+06	1.01879e+07	0	0	0.937148	1.02684	0
Q8NBU5	ATPase family aaa domain-containing protein 1 [OS=Homo sapiens]	2.09642e+07	2.52609e+07	0	0	0.500352	1.20495	0
Q8NBX0	saccharopine dehydrogenase-like oxidoreductase [OS=Homo sapiens]	3.51845e+07	2.23678e+07	0	0	0.228555	0.635729	0
Q8NC51-1	Plasminogen activator inhibitor 1 RNA-binding protein [OS=Homo sapiens]	2.30317e+09	2.95507e+09	0	0	0.0540765	1.28304	0
Q8NC56-1	LEM domain-containing protein 2 [OS=Homo sapiens]	2.5355e+06	5.03038e+06	0	0	0.321443	1.98398	0
Q8NCW5	NAD(P)H-hydrate epimerase [OS=Homo sapiens]	9.26493e+06	8.20473e+06	0	0	0.605714	0.885569	0
Q8ND56	protein LSM14 homolog A [OS=Homo sapiens]	2.84547e+07	3.06373e+07	0	0	0.906655	1.0767	0
Q8NE71-1	ATP-binding cassette sub-family F member 1 [OS=Homo sapiens]	2.11886e+07	2.18407e+07	0	0	0.936586	1.03077	0
Q8NEY8	Periphilin-1 [OS=Homo sapiens]	3.06775e+06	3.04382e+06	20	20	0.98582	0.992201	0
Q8NF37	Lysophosphatidylcholine acyltransferase 1 [OS=Homo sapiens]	33543467	2.88069e+07	0	0	0.485187	0.858792	0
Q8NFC6	Biorientation of chromosomes in cell division protein 1-like 1 [OS=Homo sapiens]	1.89328e+07	1.61135e+07	0	0	0.852561	0.851086	0
Q8NFH3	Nucleoporin Nup43 [OS=Homo sapiens]	2.3415e+07	2.49087e+07	0	0	0.890931	1.06379	0
Q8NFH5	Nucleoporin NUP53 [OS=Homo sapiens]	3.98513e+06	4.88148e+06	20	20	0.688327	1.22492	0
Q8NFW8	N-acylneuraminate cytidylyltransferase [OS=Homo sapiens]	1.16065e+07	1.731e+07	0	0	0.209117	1.49141	0
Q8NHP8	Putative phospholipase B-like 2 [OS=Homo sapiens]	2.60735e+07	2.52391e+07	0	0	0.948142	0.967998	0
Q8NHY6	Zinc finger protein 28 homolog [OS=Homo sapiens]	9.81766e+06	1.66106e+07	40	40	0.754087	1.69191	0
Q8NI27-1	THO complex subunit 2 [OS=Homo sapiens]	2.44317e+07	2.36912e+07	0	0	0.88926	0.969692	0
Q8NI36	WD repeat-containing protein 36 [OS=Homo sapiens]	2.557e+06	4.6752e+06	0	0	0.550461	1.82839	0
Q8TAQ2	SWI/SNF complex subunit SMARCC2 [OS=Homo sapiens]	3.84975e+07	2.46849e+07	0	0	0.30605	0.641208	0
Q8TAT6-2	Isoform 2 of Nuclear protein localization protein 4 homolog [OS=Homo sapiens]	2.82647e+07	3.8749e+07	0	0	0.228652	1.37093	0
Q8TBC4-1	NEDD8-activating enzyme E1 catalytic subunit [OS=Homo sapiens]	2.53454e+07	2.13774e+07	0	0	0.4905	0.843444	0
Q8TC12	Retinol dehydrogenase 11 [OS=Homo sapiens]	8.31601e+06	7.94494e+06	20	0	0.839801	0.955379	0
Q8TCJ2	Dolichyl-diphosphooligosaccharide--protein glycosyltransferase subunit STT3B [OS=Homo sapiens]	4.06173e+07	2.97955e+07	0	0	0.641798	0.733566	0
Q8TCT8	Signal peptide peptidase-like 2A [OS=Homo sapiens]	6.90653e+06	1.12357e+07	0	0	0.225654	1.62682	0
Q8TCT9-2	Isoform 2 of Minor histocompatibility antigen H13 [OS=Homo sapiens]	5.40986e+07	4.26429e+07	0	0	0.703804	0.788244	0
Q8TDN6	Ribosome biogenesis protein BRX1 homolog [OS=Homo sapiens]	1.64483e+07	1.72841e+07	20	0	0.945978	1.05081	0
Q8TEA8	D-aminoacyl-tRNA deacylase 1 [OS=Homo sapiens]	9.03632e+07	8.35571e+07	0	0	0.500352	0.924681	0
Q8TED1	Probable glutathione peroxidase 8 [OS=Homo sapiens]	1.93979e+08	1.81661e+08	0	0	0.488717	0.936499	0
Q8TEM1-1	Nuclear pore membrane glycoprotein 210 [OS=Homo sapiens]	1.08998e+07	8.93976e+06	0	40	0.795112	0.820177	0
Q8TEX9-2	Isoform 2 of Importin-4 [OS=Homo sapiens]	2.60029e+06	2.18435e+06	20	20	0.763189	0.84004	0
Q8WU90	Zinc finger CCCH domain-containing protein 15 [OS=Homo sapiens]	8.17432e+06	1.43174e+07	0	0	0.147579	1.7515	0
Q8WUB8	PHD finger protein 10 [OS=Homo sapiens]	2.49561e+06	3.64542e+06	0	40	0.488211	1.46073	0
Q8WUD4	Coiled-coil domain-containing protein 12 [OS=Homo sapiens]	3.12173e+06	5.00015e+06	20	20	0.434281	1.60172	0
Q8WUM0	Nuclear pore complex protein Nup133 [OS=Homo sapiens]	1.62688e+07	1.4602e+07	0	0	0.801687	0.897546	0
Q8WUM4-2	Isoform 2 of Programmed cell death 6-interacting protein [OS=Homo sapiens]	1.09719e+08	1.31747e+08	0	0	0.4181	1.20076	0
Q8WUW1-2	Isoform 2 of Protein BRICK1 [OS=Homo sapiens]	4.1626e+06	4.48822e+06	40	20	0.907684	1.07822	0
Q8WVC0-1	RNA polymerase-associated protein LEO1 [OS=Homo sapiens]	3.46883e+06	7.28603e+06	20	20	0.205226	2.10043	0
Q8WVC6-1	dephospho-CoA kinase domain-containing protein [OS=Homo sapiens]	2.81068e+06	2.63806e+06	0	0	0.938098	0.938584	0
Q8WVJ2	NudC domain-containing protein 2 [OS=Homo sapiens]	6.8883e+06	8.71824e+06	0	0	0.549758	1.26566	0
Q8WVM8	Sec1 family domain-containing protein 1 [OS=Homo sapiens]	2.90594e+07	3.6337e+07	0	0	0.45348	1.25044	0
Q8WVV9	Heterogeneous nuclear ribonucleoprotein L-like [OS=Homo sapiens]	5.23606e+07	4.8492e+07	0	0	0.79162	0.926115	0
Q8WVY7	Ubiquitin-like domain-containing CTD phosphatase 1 [OS=Homo sapiens]	1.36389e+07	9.84071e+06	0	0	0.216661	0.721519	0
Q8WW12	PEST proteolytic signal-containing nuclear protein [OS=Homo sapiens]	2.10179e+08	2.19823e+08	0	0	0.754245	1.04589	0
Q8WWM7-3	Isoform 3 of Ataxin-2-like protein [OS=Homo sapiens]	6.97603e+07	8.38962e+07	0	0	0.351277	1.20264	0
Q8WWY3	U4/U6 small nuclear ribonucleoprotein Prp31 [OS=Homo sapiens]	1.34138e+07	1.40013e+07	20	0	0.902714	1.04379	0
Q8WXA9-2	Isoform 2 of Splicing regulatory glutamine/lysine-rich protein 1 [OS=Homo sapiens]	4.3818e+06	2.61587e+06	20	40	0.289576	0.596987	0
Q8WXF0	Serine/arginine-rich splicing factor 12 [OS=Homo sapiens]	4.13486e+06	3.96727e+06	0	0	0.924445	0.959469	0
Q8WXF1	Paraspeckle component 1 [OS=Homo sapiens]	1.45378e+08	1.38657e+08	0	0	0.777218	0.953767	0
Q8WXF7	Atlastin-1 [OS=Homo sapiens]	3.56209e+07	2.98911e+07	0	20	0.589715	0.839146	0
Q8WXH0-2	Isoform 2 of Nesprin-2 [OS=Homo sapiens]	1.53498e+07	3.02837e+07	0	0	0.549987	1.97291	0
Q8WXX5	dnaJ homolog subfamily C member 9 [OS=Homo sapiens]	1.42745e+08	1.70831e+08	0	0	0.228652	1.19676	0
Q8WY54	Protein phosphatase 1E [OS=Homo sapiens]	8.13781e+06	5.13513e+06	0	0	0.639074	0.631021	0
Q8WYA6	Beta-catenin-like protein 1 [OS=Homo sapiens]	3.5617e+07	3.28589e+07	0	0	0.832837	0.92256	0
Q8WZA0-2	Isoform 2 of Protein LZIC [OS=Homo sapiens]	7.8026e+07	8.32296e+07	0	0	0.79162	1.06669	0
Q8WZA9	Immunity-related GTPase family Q protein [OS=Homo sapiens]	7.44276e+07	8.1838e+07	0	0	0.665577	1.09956	0
Q92499	ATP-dependent RNA helicase DDX1 [OS=Homo sapiens]	5.25992e+08	5.28067e+08	0	0	0.967071	1.00395	0
Q92504	Zinc transporter SLC39A7 [OS=Homo sapiens]	1.27987e+07	1.25012e+07	0	20	0.884576	0.976753	0
Q92520	Protein FAM3C [OS=Homo sapiens]	1.08331e+08	1.10576e+08	0	0	0.931575	1.02072	0
Q92530	proteasome inhibitor PI31 subunit [OS=Homo sapiens]	2.84194e+06	3.12877e+06	0	20	0.814655	1.10093	0
Q92538	Golgi-specific brefeldin A-resistance guanine nucleotide exchange factor 1 [OS=Homo sapiens]	5.88884e+06	7.56882e+06	0	0	0.713312	1.28528	0
Q92541	RNA polymerase-associated protein RTF1 homolog [OS=Homo sapiens]	9.69554e+06	1.09437e+07	0	0	0.854358	1.12873	0
Q92542-1	Nicastrin [OS=Homo sapiens]	2.0984e+07	1.84248e+07	0	0	0.53553	0.878043	0
Q92572	AP-3 complex subunit sigma-1 [OS=Homo sapiens]	2.00634e+07	1.53816e+07	0	0	0.330247	0.766649	0
Q92600-2	Isoform 2 of CCR4-NOT transcription complex subunit 9 [OS=Homo sapiens]	1.26762e+07	1.22373e+07	40	20	0.984281	0.965374	0
Q92616	eIF-2-alpha kinase activator GCN1 [OS=Homo sapiens]	1.41141e+07	1.42363e+07	0	0	0.985762	1.00866	0
Q92626	peroxidasin homolog [OS=Homo sapiens]	1.3769e+07	4.17794e+06	0	0	0.0777602	0.30343	0
Q92686	Neurogranin [OS=Homo sapiens]	4.34647e+07	4.43952e+07	0	0	0.947969	1.02141	0
Q92688	Acidic leucine-rich nuclear phosphoprotein 32 family member B [OS=Homo sapiens]	2.86409e+08	3.44427e+08	0	0	0.327884	1.20257	0
Q92692-1	Nectin-2 [OS=Homo sapiens]	3.04678e+07	4.738e+07	0	0	0.141444	1.55509	0
Q92734	Protein TFG [OS=Homo sapiens]	1.55543e+08	1.34051e+08	0	0	0.348691	0.861829	0
Q92747	Actin-related protein 2/3 complex subunit 1A [OS=Homo sapiens]	2.74504e+08	2.62389e+08	0	0	0.546868	0.955864	0
Q92769	Histone deacetylase 2 [OS=Homo sapiens]	6.19684e+08	6.27016e+08	0	0	0.938098	1.01183	0
Q92783	signal transducing adapter molecule 1 [OS=Homo sapiens]	3.34563e+07	3.70468e+07	0	0	0.30374	1.10732	0
Q92785	Zinc finger protein ubi-d4 [OS=Homo sapiens]	2.92361e+06	3.56695e+06	40	40	0.727359	1.22005	0
Q92804-1	TATA-binding protein-associated factor 2N [OS=Homo sapiens]	2.85651e+08	3.23467e+08	0	0	0.660721	1.13238	0
Q92820	Gamma-glutamyl hydrolase [OS=Homo sapiens]	1.32518e+08	1.25622e+08	0	0	0.880642	0.947959	0
Q92841	Probable ATP-dependent RNA helicase DDX17 [OS=Homo sapiens]	1.90422e+09	1.84067e+09	0	0	0.415616	0.96663	0
Q92843-2	Isoform 3 of Bcl-2-like protein 2 [OS=Homo sapiens]	1.00599e+08	1.0488e+08	0	0	0.849436	1.04255	0
Q92879	CUGBP Elav-like family member 1 [OS=Homo sapiens]	7.3428e+07	8.1672e+07	0	0	0.353594	1.11227	0
Q92890-1	Isoform Long of Ubiquitin recognition factor in ER-associated degradation protein 1 [OS=Homo sapiens]	2.50335e+07	2.95407e+07	0	0	0.79827	1.18005	0
Q92896-2	Isoform 2 of Golgi apparatus protein 1 [OS=Homo sapiens]	3.31773e+08	3.05287e+08	0	0	0.185977	0.920168	0
Q92900	Regulator of nonsense transcripts 1 [OS=Homo sapiens]	1.20769e+07	1.00012e+07	20	0	0.621532	0.82813	0
Q92905	COP9 signalosome complex subunit 5 [OS=Homo sapiens]	3.99021e+07	2.95335e+07	0	0	0.228555	0.740149	0
Q92922	SWI/SNF complex subunit SMARCC1 [OS=Homo sapiens]	8.82554e+07	8.77e+07	0	0	0.980458	0.993707	0
Q92930	Ras-related protein Rab-8B [OS=Homo sapiens]	6.43489e+07	5.10139e+07	0	0	0.189775	0.792771	0
Q92945	Far upstream element-binding protein 2 [OS=Homo sapiens]	2.82345e+09	2.86504e+09	0	0	0.88517	1.01473	0
Q92973-2	Isoform 2 of Transportin-1 [OS=Homo sapiens]	3.61908e+08	3.5846e+08	0	0	0.915473	0.990472	0
Q92974	Rho guanine nucleotide exchange factor 2 [OS=Homo sapiens]	1.99084e+07	2.12931e+07	0	0	0.906655	1.06955	0
Q92979	Ribosomal RNA small subunit methyltransferase Nep1 [OS=Homo sapiens]	4.5992e+06	7.82407e+06	0	0	0.351277	1.70118	0
Q93008-3	Probable ubiquitin carboxyl-terminal hydrolase FAF-X [OS=Homo sapiens]	1.39883e+07	1.67242e+07	0	0	0.777218	1.19558	0
Q93009	Ubiquitin carboxyl-terminal hydrolase 7 [OS=Homo sapiens]	6.45623e+07	7.46927e+07	0	0	0.658348	1.15691	0
Q93052	Lipoma-preferred partner [OS=Homo sapiens]	2.27177e+07	3.57569e+07	0	0	0.270233	1.57396	0
Q93077	Histone H2A type 1-C [OS=Homo sapiens]	2.83904e+10	2.47167e+10	0	0	0.265645	0.870599	0
Q969E2-1	Secretory carrier-associated membrane protein 4 [OS=Homo sapiens]	5.73182e+06	6.16262e+06	40	0	0.934955	1.07516	0
Q969E8	pre-rRNA-processing protein TSR2 homolog [OS=Homo sapiens]	1.15936e+07	1.33165e+07	20	0	0.791607	1.14861	0
Q969G3	SWI/SNF-related matrix-associated actin-dependent regulator of chromatin subfamily E member 1 [OS=Homo sapiens]	6.83218e+07	6.55719e+07	0	0	0.915473	0.959751	0
Q969H8	Myeloid-derived growth factor [OS=Homo sapiens]	1.62491e+08	1.70198e+08	0	0	0.839801	1.04743	0
Q969T4	Ubiquitin-conjugating enzyme E2 E3 [OS=Homo sapiens]	2.92234e+07	2.04069e+07	0	0	0.147579	0.698305	0
Q969T9	WW domain-binding protein 2 [OS=Homo sapiens]	4.75448e+06	4.44421e+06	20	0	0.777218	0.934742	0
Q96A33-1	Coiled-coil domain-containing protein 47 [OS=Homo sapiens]	3.38567e+07	3.94492e+07	0	0	0.770116	1.16518	0
Q96AB3-2	Isoform 2 of Isochorismatase domain-containing protein 2 [OS=Homo sapiens]	2.49169e+07	2.36813e+07	0	0	0.754218	0.950412	0
Q96AC1-3	Isoform 3 of Fermitin family homolog 2 [OS=Homo sapiens]	1.66079e+08	1.85907e+08	0	0	0.348691	1.11939	0
Q96AE4	Far upstream element-binding protein 1 [OS=Homo sapiens]	2.35407e+09	2.64011e+09	0	0	0.247161	1.12151	0
Q96AE4-2	Isoform 2 of Far upstream element-binding protein 1 [OS=Homo sapiens]	1.27396e+08	1.41779e+08	0	0	0.839801	1.11289	0
Q96AG4	Leucine-rich repeat-containing protein 59 [OS=Homo sapiens]	8.14991e+08	9.79382e+08	0	0	0.187226	1.20171	0
Q96AT1	Uncharacterized protein KIAA1143 [OS=Homo sapiens]	4.79873e+06	4.00336e+06	20	0	0.652548	0.834254	0
Q96AT9	ribulose-phosphate 3-epimerase [OS=Homo sapiens]	4.84451e+06	4.16896e+06	20	40	0.726701	0.860553	0
Q96AY3	Peptidyl-prolyl cis-trans isomerase FKBP10 [OS=Homo sapiens]	9.03849e+08	9.50498e+08	0	0	0.403994	1.05161	0
Q96B54	Zinc finger protein 428 [OS=Homo sapiens]	7.80909e+07	8.58832e+07	0	0	0.665672	1.09978	0
Q96B70	Leukocyte receptor cluster member 9 [OS=Homo sapiens]	2.12315e+08	1.35621e+08	0	0	0.266679	0.638771	0
Q96BJ3-1	Axin interactor, dorsalization-associated protein [OS=Homo sapiens]	6.19638e+06	5.28582e+06	20	0	0.814655	0.853049	0
Q96BM9	ADP-ribosylation factor-like protein 8A [OS=Homo sapiens]	8.56342e+06	1.62312e+07	0	0	0.323802	1.89541	0
Q96C01	Protein FAM136A [OS=Homo sapiens]	1.26905e+07	1.49152e+07	0	0	0.79162	1.1753	0
Q96C19	EF-hand domain-containing protein D2 [OS=Homo sapiens]	5.62755e+06	6.40291e+06	20	0	0.86663	1.13778	0
Q96C86	M7GpppX diphosphatase [OS=Homo sapiens]	2.88358e+06	3.98896e+06	0	20	0.225654	1.38333	0
Q96C90	Protein phosphatase 1 regulatory subunit 14B [OS=Homo sapiens]	6.36567e+07	7.97913e+07	0	0	0.231138	1.25346	0
Q96CN7	Isochorismatase domain-containing protein 1 [OS=Homo sapiens]	7.47961e+06	5.17124e+06	20	20	0.192967	0.691379	0
Q96CS2-1	HAUS augmin-like complex subunit 1 [OS=Homo sapiens]	1.22704e+06	1.09239e+06	40	20	0.801687	0.890258	0
Q96CS3	FAS-associated factor 2 [OS=Homo sapiens]	3.94504e+07	4.35804e+07	0	0	0.400278	1.10469	0
Q96CT7	Coiled-coil domain-containing protein 124 [OS=Homo sapiens]	1.11083e+08	1.25754e+08	0	0	0.210191	1.13207	0
Q96CW1	AP-2 complex subunit mu [OS=Homo sapiens]	2.2927e+08	1.61767e+08	0	0	0.0701491	0.705576	0
Q96CX2	BTB/POZ domain-containing protein KCTD12 [OS=Homo sapiens]	2.11883e+08	1.47973e+08	0	0	0.151373	0.698371	0
Q96D15	Reticulocalbin-3 [OS=Homo sapiens]	5.69162e+06	8.03737e+06	40	40	0.313799	1.41214	0
Q96DH6-1	RNA-binding protein Musashi homolog 2 [OS=Homo sapiens]	5.42087e+07	4.46499e+07	0	0	0.323202	0.823666	0
Q96DI7-2	Isoform 2 of U5 small nuclear ribonucleoprotein 40 kDa protein [OS=Homo sapiens]	8.05084e+07	8.08669e+07	0	0	0.976621	1.00445	0
Q96EI5-2	Isoform 2 of Transcription elongation factor A protein-like 4 [OS=Homo sapiens]	1.35587e+07	1.78471e+07	0	0	0.611475	1.31629	0
Q96EP5	DAZ-associated protein 1 [OS=Homo sapiens]	7.86647e+07	8.31626e+07	0	0	0.849436	1.05718	0
Q96FJ2	Dynein light chain 2, cytoplasmic [OS=Homo sapiens]	4.53947e+07	5.21947e+07	0	20	0.210191	1.1498	0
Q96FN4	Copine-2 [OS=Homo sapiens]	9.38469e+06	5.28685e+06	0	20	0.35808	0.563349	0
Q96FW1	Ubiquitin thioesterase otub1 [OS=Homo sapiens]	1.77128e+08	1.48124e+08	0	0	0.4181	0.836253	0
Q96GD0	Pyridoxal phosphate phosphatase [OS=Homo sapiens]	6.1609e+06	6.07283e+06	40	40	0.977316	0.985705	0
Q96GM5	SWI/SNF-related matrix-associated actin-dependent regulator of chromatin subfamily D member 1 [OS=Homo sapiens]	1.66216e+07	1.15086e+07	0	20	0.620113	0.692391	0
Q96GX2	Ataxin-7-like protein 3B [OS=Homo sapiens]	3.32779e+07	3.79884e+07	0	0	0.79827	1.14155	0
Q96HA1-1	Nuclear envelope pore membrane protein POM 121 [OS=Homo sapiens]	9.873e+06	5.78397e+06	0	0	0.314188	0.585837	0
Q96HC4	PDZ and LIM domain protein 5 [OS=Homo sapiens]	1.43752e+08	1.86322e+08	0	0	0.236482	1.29613	0
Q96HQ2-1	CDKN2AIP N-terminal-like protein [OS=Homo sapiens]	6.1852e+06	8.98102e+06	0	0	0.194776	1.45202	0
Q96HR8	H/ACA ribonucleoprotein complex non-core subunit NAF1 [OS=Homo sapiens]	5.05372e+06	1.01911e+07	0	0	0.0981578	2.01655	0
Q96HS1-1	Serine/threonine-protein phosphatase Pgam5, mitochondrial [OS=Homo sapiens]	2.81831e+07	2.55219e+07	0	0	0.573154	0.905575	0
Q96HT8	MORF4 family-associated protein 1-like 1 [OS=Homo sapiens]	3.20368e+06	4.01694e+06	20	0	0.747117	1.25385	0
Q96HY6-1	DDRGK domain-containing protein 1 [OS=Homo sapiens]	8.63759e+06	3.48912e+06	20	0	0.24918	0.403947	0
Q96I24-1	Far upstream element-binding protein 3 [OS=Homo sapiens]	1.17958e+08	1.39441e+08	0	0	0.636314	1.18213	0
Q96I25	Splicing factor 45 [OS=Homo sapiens]	2.22051e+07	1.79699e+07	0	0	0.674296	0.809269	0
Q96I99-1	Succinate--CoA ligase [GDP-forming] subunit beta, mitochondrial [OS=Homo sapiens]	1.07206e+07	9.5847e+06	0	0	0.760398	0.894044	0
Q96JM3	Chromosome alignment-maintaining phosphoprotein 1 [OS=Homo sapiens]	2.28055e+07	2.17887e+07	0	0	0.930704	0.955415	0
Q96KB5-2	Isoform 2 of Lymphokine-activated killer T-cell-originated protein kinase [OS=Homo sapiens]	3.87307e+06	4.77391e+06	0	0	0.564135	1.23259	0
Q96KP1	exocyst complex component 2 [OS=Homo sapiens]	2.50798e+06	1.54251e+06	40	20	0.122121	0.61504	0
Q96KP4	cytosolic non-specific dipeptidase [OS=Homo sapiens]	4.36025e+08	4.05275e+08	0	0	0.723949	0.929477	0
Q96KR1	Zinc finger RNA-binding protein [OS=Homo sapiens]	4.0506e+07	5.01387e+07	0	0	0.337436	1.23781	0
Q96LD8	sentrin-specific protease 8 [OS=Homo sapiens]	477295	319841	40	0	0.524304	0.670112	0
Q96M27-2	Isoform 2 of Protein PRRC1 [OS=Homo sapiens]	4.39325e+07	4.15812e+07	0	0	0.825709	0.946479	0
Q96ME7	Zinc finger protein 512 [OS=Homo sapiens]	1.38662e+07	9.84798e+06	0	0	0.727821	0.710215	0
Q96NB3	zinc finger protein 830 [OS=Homo sapiens]	3.49531e+06	4.13519e+06	40	20	0.640542	1.18307	0
Q96P16-1	Regulation of nuclear pre-mRNA domain-containing protein 1A [OS=Homo sapiens]	6.83652e+06	5.48504e+06	0	0	0.654002	0.802314	0
Q96P70	Importin-9 [OS=Homo sapiens]	4.59853e+07	5.49446e+07	0	0	0.45348	1.19483	0
Q96PK6-1	RNA-binding protein 14 [OS=Homo sapiens]	4.22027e+08	4.1493e+08	0	0	0.915473	0.983182	0
Q96PU8	protein quaking [OS=Homo sapiens]	2.36734e+08	2.51411e+08	0	0	0.332031	1.062	0
Q96Q11-1	CCA tRNA nucleotidyltransferase 1, mitochondrial [OS=Homo sapiens]	3.10476e+07	3.21942e+07	0	0	0.890931	1.03693	0
Q96QC0	Serine/threonine-protein phosphatase 1 regulatory subunit 10 [OS=Homo sapiens]	6.19826e+06	5.81341e+06	20	0	0.897266	0.93791	0
Q96QG7	myotubularin-related protein 9 [OS=Homo sapiens]	1.18987e+06	1.26136e+06	40	40	0.919256	1.06008	0
Q96QK1	Vacuolar protein sorting-associated protein 35 [OS=Homo sapiens]	1.95166e+08	1.61162e+08	0	0	0.372185	0.825771	0
Q96RD7-1	Pannexin-1 [OS=Homo sapiens]	2.44908e+06	2.3363e+06	0	40	0.937795	0.953948	0
Q96RN5	Mediator of RNA polymerase II transcription subunit 15 [OS=Homo sapiens]	3.24733e+06	5.20722e+06	20	0	0.321443	1.60354	0
Q96S52	GPI transamidase component PIG-S [OS=Homo sapiens]	1.34729e+06	2.05441e+06	0	20	0.646703	1.52485	0
Q96ST2	protein IWS1 homolog [OS=Homo sapiens]	1.1998e+06	1.55037e+06	40	0	0.654002	1.29219	0
Q96ST3	Paired amphipathic helix protein Sin3a [OS=Homo sapiens]	7.34842e+06	4.14594e+06	0	0	0.478755	0.564195	0
Q96T23	remodeling and spacing factor 1 [OS=Homo sapiens]	6.92239e+06	1.06614e+07	0	0	0.224301	1.54013	0
Q96T37-1	Putative RNA-binding protein 15 [OS=Homo sapiens]	3.75025e+06	4.26766e+06	20	20	0.817614	1.13797	0
Q96T76-8	Isoform 5 of MMS19 nucleotide excision repair protein homolog [OS=Homo sapiens]	2.8294e+06	2.85363e+06	20	0	0.98582	1.00856	0
Q96T88-2	Isoform 2 of E3 ubiquitin-protein ligase UHRF1 [OS=Homo sapiens]	1.08482e+07	1.6647e+07	0	0	0.0974308	1.53454	0
Q96TA1	Niban-like protein 1 [OS=Homo sapiens]	3.7307e+07	7.21842e+07	0	0	0.0696779	1.93487	0
Q99426	tubulin-folding cofactor B [OS=Homo sapiens]	7.42335e+08	7.61024e+08	0	0	0.703804	1.02518	0
Q99436	Proteasome subunit beta type-7 [OS=Homo sapiens]	1.83549e+08	1.79062e+08	0	0	0.884166	0.975555	0
Q99439	Calponin-2 [OS=Homo sapiens]	8.29658e+08	9.92859e+08	0	0	0.0851485	1.19671	0
Q99442	translocation protein sec62 [OS=Homo sapiens]	3.4073e+07	3.92966e+07	0	0	0.511994	1.15331	0
Q99447-3	Isoform 3 of Ethanolamine-phosphate cytidylyltransferase [OS=Homo sapiens]	4.12571e+06	2.65172e+06	40	20	0.149129	0.642731	0
Q99459	Cell division cycle 5-like protein [OS=Homo sapiens]	1.243e+08	1.72129e+08	0	0	0.138071	1.38479	0
Q99460	26S proteasome non-ATPase regulatory subunit 1 [OS=Homo sapiens]	4.22273e+08	4.20353e+08	0	0	0.973812	0.995454	0
Q99470	Stromal cell-derived factor 2 [OS=Homo sapiens]	8.82966e+06	8.23256e+06	0	0	0.936154	0.932376	0
Q99471-1	prefoldin subunit 5 [OS=Homo sapiens]	2.98758e+08	3.34226e+08	0	0	0.387818	1.11872	0
Q99490	Arf-GAP with GTPase, ANK repeat and PH domain-containing protein 2 [OS=Homo sapiens]	2.01931e+08	2.16204e+08	0	0	0.558625	1.07069	0
Q99496	E3 ubiquitin-protein ligase RING2 [OS=Homo sapiens]	6.03694e+06	1.42994e+07	0	20	0.665528	2.36865	0
Q99497	protein/nucleic acid deglycase DJ-1 [OS=Homo sapiens]	1.4222e+09	1.419e+09	0	0	0.978306	0.99775	0
Q99523	Sortilin [OS=Homo sapiens]	1.91867e+07	3.91628e+07	0	0	0.0590136	2.04114	0
Q99536	Synaptic vesicle membrane protein VAT-1 homolog [OS=Homo sapiens]	3.45651e+08	3.97718e+08	0	0	0.215542	1.15064	0
Q99543-1	dnaJ homolog subfamily C member 2 [OS=Homo sapiens]	1.7249e+06	1.5535e+06	20	20	0.827932	0.900635	0
Q99584	Protein S100-A13 [OS=Homo sapiens]	7.76335e+07	6.72916e+07	0	0	0.634527	0.866785	0
Q99590-1	protein SCAF11 [OS=Homo sapiens]	8.83374e+06	1.20235e+07	0	0	0.566054	1.36109	0
Q99598	Translin-associated protein X [OS=Homo sapiens]	2.98771e+07	2.5301e+07	0	0	0.602754	0.846834	0
Q99614	tetratricopeptide repeat protein 1 [OS=Homo sapiens]	1.4265e+07	1.76103e+07	20	0	0.468922	1.23451	0
Q99615-1	DnaJ homolog subfamily C member 7 [OS=Homo sapiens]	9.33855e+07	1.15367e+08	0	0	0.353815	1.23538	0
Q99622	Protein C10 [OS=Homo sapiens]	4.68959e+07	6.96608e+07	0	0	0.0922334	1.48543	0
Q99623	Prohibitin-2 [OS=Homo sapiens]	8.42435e+08	7.22597e+08	0	0	0.175036	0.857748	0
Q99627-1	COP9 signalosome complex subunit 8 [OS=Homo sapiens]	6.28569e+07	6.35594e+07	0	0	0.947969	1.01118	0
Q99700-1	Ataxin-2 [OS=Homo sapiens]	2.28619e+06	3.10449e+06	0	20	0.638809	1.35793	0
Q99707	methionine synthase [OS=Homo sapiens]	5.85848e+06	6.58198e+06	20	0	0.769327	1.1235	0
Q99714-1	3-hydroxyacyl-CoA dehydrogenase type-2 [OS=Homo sapiens]	5.77075e+08	4.33124e+08	0	0	0.394198	0.750549	0
Q99719-1	Septin-5 [OS=Homo sapiens]	3.16678e+07	3.9338e+07	0	0	0.458291	1.24221	0
Q99729-3	Isoform 3 of Heterogeneous nuclear ribonucleoprotein A/B [OS=Homo sapiens]	1.77913e+09	2.06525e+09	0	0	0.156452	1.16083	0
Q99733-2	Isoform 2 of Nucleosome assembly protein 1-like 4 [OS=Homo sapiens]	9.80794e+08	9.68704e+08	0	0	0.789226	0.987673	0
Q99798	Aconitate hydratase, mitochondrial [OS=Homo sapiens]	4.02134e+08	4.06656e+08	0	0	0.915473	1.01125	0
Q99805	Transmembrane 9 superfamily member 2 [OS=Homo sapiens]	2.38369e+07	2.75007e+07	0	0	0.5575	1.1537	0
Q99829	Copine-1 [OS=Homo sapiens]	2.33273e+07	2.42422e+07	0	0	0.936081	1.03922	0
Q99832	T-complex protein 1 subunit eta [OS=Homo sapiens]	1.13368e+09	1.21878e+09	0	0	0.309025	1.07507	0
Q99848	Probable rRNA-processing protein EBP2 [OS=Homo sapiens]	6.07586e+06	9.45115e+06	0	0	0.296681	1.55553	0
Q99873	protein arginine N-methyltransferase 1 [OS=Homo sapiens]	4.62032e+08	4.30707e+08	0	0	0.178731	0.932201	0
Q99943	1-acyl-sn-glycerol-3-phosphate acyltransferase alpha [OS=Homo sapiens]	1.33562e+06	1.34288e+06	20	0	0.992205	1.00544	0
Q99961	Endophilin-A2 [OS=Homo sapiens]	7.58954e+07	5.75157e+07	0	0	0.528798	0.757829	0
Q99986	Serine/threonine-protein kinase VRK1 [OS=Homo sapiens]	5.11512e+07	5.70445e+07	0	0	0.830882	1.11521	0
Q9BPU6	Dihydropyrimidinase-related protein 5 [OS=Homo sapiens]	1.85153e+09	1.77706e+09	0	0	0.502238	0.959782	0
Q9BPW8	Protein NipSnap homolog 1 [OS=Homo sapiens]	2.49969e+08	2.19118e+08	0	0	0.210191	0.876583	0
Q9BPX5	actin-related protein 2/3 complex subunit 5-like protein [OS=Homo sapiens]	2.75696e+07	4.33174e+07	40	20	0.741154	1.5712	0
Q9BQ39	ATP-dependent RNA helicase DDX50 [OS=Homo sapiens]	1.89485e+07	1.26521e+07	0	0	0.595513	0.667708	0
Q9BQ61	Uncharacterized protein C19orf43 [OS=Homo sapiens]	2.53735e+08	2.47818e+08	0	0	0.88926	0.976679	0
Q9BQB6-1	vitamin K epoxide reductase complex subunit 1 [OS=Homo sapiens]	2.17754e+07	1.57177e+07	0	0	0.776478	0.721812	0
Q9BQG0-2	Isoform 2 of Myb-binding protein 1A [OS=Homo sapiens]	6.75845e+06	1.08796e+07	0	0	0.368213	1.60977	0
Q9BQI0-2	Isoform 2 of Allograft inflammatory factor 1-like [OS=Homo sapiens]	4.70354e+06	4.31854e+06	20	0	0.91073	0.918147	0
Q9BR76	Coronin-1B [OS=Homo sapiens]	8.16754e+07	6.67924e+07	0	0	0.24918	0.817778	0
Q9BRA2	Thioredoxin domain-containing protein 17 [OS=Homo sapiens]	5.12463e+08	5.88557e+08	0	0	0.15071	1.14849	0
Q9BRJ6	Uncharacterized protein C7orf50 [OS=Homo sapiens]	1.22337e+07	1.67328e+07	0	0	0.498189	1.36776	0
Q9BRJ7-1	Tudor-interacting repair regulator protein [OS=Homo sapiens]	1.44106e+07	1.45939e+07	0	0	0.984758	1.01272	0
Q9BRK5-1	45 kDa calcium-binding protein [OS=Homo sapiens]	1.32662e+07	1.51177e+07	0	0	0.832139	1.13957	0
Q9BRP8	Partner of Y14 and mago [OS=Homo sapiens]	4.1574e+07	5.66417e+07	0	0	0.368939	1.36243	0
Q9BRT9	DNA replication complex GINS protein SLD5 [OS=Homo sapiens]	9.01553e+06	8.56565e+06	0	0	0.809696	0.950099	0
Q9BRX5	DNA replication complex GINS protein PSF3 [OS=Homo sapiens]	7.95888e+06	7.29293e+06	0	0	0.872866	0.916327	0
Q9BRX8-1	Redox-regulatory protein FAM213A [OS=Homo sapiens]	1.17925e+08	9.97666e+07	0	0	0.115562	0.846018	0
Q9BS26	Endoplasmic reticulum resident protein 44 [OS=Homo sapiens]	2.58178e+08	2.35144e+08	0	0	0.40873	0.910785	0
Q9BSD7	Cancer-related nucleoside-triphosphatase [OS=Homo sapiens]	1.94415e+06	1.86456e+06	40	40	0.944674	0.959061	0
Q9BSJ8-2	Isoform 2 of Extended synaptotagmin-1 [OS=Homo sapiens]	6.30842e+07	5.89342e+07	0	0	0.839801	0.934215	0
Q9BT09	Protein canopy homolog 3 [OS=Homo sapiens]	1.15381e+08	1.25587e+08	0	0	0.492658	1.08846	0
Q9BT22	chitobiosyldiphosphodolichol beta-mannosyltransferase [OS=Homo sapiens]	353460	546389	40	20	0.429629	1.54583	0
Q9BT23	LIM domain-containing protein 2 [OS=Homo sapiens]	2.086e+07	3.07527e+07	0	0	0.353516	1.47425	0
Q9BT78	COP9 signalosome complex subunit 4 [OS=Homo sapiens]	1.3539e+08	1.23458e+08	0	0	0.526851	0.911867	0
Q9BTC0	Death-inducer obliterator 1 [OS=Homo sapiens]	4.2329e+06	4.29019e+06	0	0	0.978136	1.01354	0
Q9BTE1	Dynactin subunit 5 [OS=Homo sapiens]	1.42114e+07	1.05248e+07	20	0	0.296974	0.740585	0
Q9BTE3-1	Mini-chromosome maintenance complex-binding protein [OS=Homo sapiens]	9.33097e+06	1.10135e+07	0	20	0.654002	1.18032	0
Q9BTT0	Acidic leucine-rich nuclear phosphoprotein 32 family member E [OS=Homo sapiens]	2.97399e+08	2.66019e+08	0	0	0.553599	0.894485	0
Q9BTV4	Transmembrane protein 43 [OS=Homo sapiens]	3.85492e+07	4.78444e+07	0	0	0.225932	1.24113	0
Q9BTW9-4	Isoform 4 of Tubulin-specific chaperone D [OS=Homo sapiens]	2.70576e+06	3.32247e+06	0	0	0.353594	1.22792	0
Q9BUA3	Uncharacterized protein C11orf84 [OS=Homo sapiens]	1.52127e+06	1.50943e+06	40	20	0.987772	0.992216	0
Q9BUF5	Tubulin beta-6 chain [OS=Homo sapiens]	2.38311e+08	2.72133e+08	0	0	0.0922334	1.14193	0
Q9BUJ2-1	Heterogeneous nuclear ribonucleoprotein U-like protein 1 [OS=Homo sapiens]	2.49736e+08	2.77289e+08	0	0	0.0766267	1.11033	0
Q9BUL8	programmed cell death protein 10 [OS=Homo sapiens]	1.05583e+07	9.84947e+06	0	0	0.884166	0.932867	0
Q9BUQ8	Probable ATP-dependent RNA helicase DDX23 [OS=Homo sapiens]	2.39772e+07	2.60534e+07	0	0	0.473599	1.08659	0
Q9BUR5-1	MICOS complex subunit MIC26 [OS=Homo sapiens]	6.05389e+07	6.59735e+07	0	0	0.399002	1.08977	0
Q9BUT1-1	3-hydroxybutyrate dehydrogenase type 2 [OS=Homo sapiens]	1.47831e+08	1.171e+08	0	0	0.140554	0.792118	0
Q9BV38	WD repeat-containing protein 18 [OS=Homo sapiens]	1.17689e+07	1.02752e+07	0	0	0.809104	0.873074	0
Q9BVA1	Tubulin beta-2B chain [OS=Homo sapiens]	5.99052e+09	5.12227e+09	0	0	0.223767	0.855063	0
Q9BVC6	Transmembrane protein 109 [OS=Homo sapiens]	6.10445e+07	5.84376e+07	0	0	0.880642	0.957296	0
Q9BVG4	Protein PBDC1 [OS=Homo sapiens]	5.77806e+07	6.43446e+07	0	0	0.748072	1.1136	0
Q9BVK6	Transmembrane emp24 domain-containing protein 9 [OS=Homo sapiens]	2.8065e+07	1.90216e+07	0	0	0.225654	0.67777	0
Q9BW60	Elongation of very long chain fatty acids protein 1 [OS=Homo sapiens]	8.24174e+06	1.22858e+07	20	0	0.238728	1.49068	0
Q9BW83-1	Intraflagellar transport protein 27 homolog [OS=Homo sapiens]	1.17816e+07	6.28481e+06	0	0	0.265645	0.533443	0
Q9BWD1	Acetyl-CoA acetyltransferase, cytosolic [OS=Homo sapiens]	3.89995e+09	3.48659e+09	0	0	0.192967	0.89401	0
Q9BWE0-4	Isoform 2 of Replication initiator 1 [OS=Homo sapiens]	2.09123e+06	2.90228e+06	40	20	0.517917	1.38783	0
Q9BWF3-1	RNA-binding protein 4 [OS=Homo sapiens]	2.71983e+08	2.86632e+08	0	0	0.52334	1.05386	0
Q9BWH6	RNA polymerase II-associated protein 1 [OS=Homo sapiens]	1.04664e+06	1.01464e+06	40	40	0.919256	0.96943	0
Q9BWJ5	Splicing factor 3B subunit 5 [OS=Homo sapiens]	5.69685e+07	7.80013e+07	0	0	0.140554	1.3692	0
Q9BWT6	Meiotic nuclear division protein 1 homolog [OS=Homo sapiens]	4.44778e+07	6.03775e+07	0	0	0.463039	1.35748	0
Q9BX40	protein LSM14 homolog B [OS=Homo sapiens]	6.11513e+06	8.5997e+06	20	0	0.431161	1.4063	0
Q9BX68	Histidine triad nucleotide-binding protein 2, mitochondrial [OS=Homo sapiens]	1.46562e+08	1.2949e+08	0	0	0.263057	0.88352	0
Q9BXJ9	N-alpha-acetyltransferase 15, NatA auxiliary subunit [OS=Homo sapiens]	5.22824e+07	6.6696e+07	0	0	0.214461	1.27569	0
Q9BXP5	serrate RNA effector molecule homolog [OS=Homo sapiens]	4.27975e+08	4.01927e+08	0	0	0.809696	0.939137	0
Q9BXV9	EKC/KEOPS complex subunit GON7 [OS=Homo sapiens]	2.17818e+06	8.99609e+06	0	0	0.327884	4.13009	0
Q9BXW7	Haloacid dehalogenase-like hydrolase domain-containing 5 [OS=Homo sapiens]	1.71688e+06	1.8928e+06	20	0	0.870599	1.10246	0
Q9BY32-1	Inosine triphosphate pyrophosphatase [OS=Homo sapiens]	1.09708e+07	1.46615e+07	0	0	0.546868	1.33641	0
Q9BY43-2	Isoform 2 of Charged multivesicular body protein 4a [OS=Homo sapiens]	1.26986e+07	1.74452e+07	0	0	0.238728	1.3738	0
Q9BY44-1	Eukaryotic translation initiation factor 2A [OS=Homo sapiens]	1.05635e+07	1.86187e+07	0	0	0.137746	1.76255	0
Q9BY77	Polymerase delta-interacting protein 3 [OS=Homo sapiens]	2.40195e+07	2.89239e+07	0	0	0.720467	1.20418	0
Q9BYG3	MKI67 FHA domain-interacting nucleolar phosphoprotein [OS=Homo sapiens]	6.10901e+06	1.43792e+07	0	0	0.231477	2.35377	0
Q9BZE4	Nucleolar GTP-binding protein 1 [OS=Homo sapiens]	4.66147e+06	7.28219e+06	0	0	0.413736	1.56221	0
Q9BZF1-1	Oxysterol-binding protein-related protein 8 [OS=Homo sapiens]	8.30964e+06	3.80334e+06	20	0	0.0778051	0.457702	0
Q9BZK7	F-box-like/WD repeat-containing protein TBL1XR1 [OS=Homo sapiens]	3.87681e+06	5.98168e+06	40	0	0.225932	1.54294	0
Q9BZL1	ubiquitin-like protein 5 [OS=Homo sapiens]	2.48531e+07	3.01796e+07	0	0	0.451924	1.21432	0
Q9BZZ5-2	Isoform 2 of Apoptosis inhibitor 5 [OS=Homo sapiens]	1.8067e+08	1.77138e+08	0	0	0.871791	0.98045	0
Q9C004-1	Protein sprouty homolog 4 [OS=Homo sapiens]	2.24291e+07	3.48078e+07	0	0	0.125766	1.5519	0
Q9C005	Protein dpy-30 homolog [OS=Homo sapiens]	1.73706e+08	1.6066e+08	0	0	0.761379	0.924896	0
Q9C0B1-1	alpha-ketoglutarate-dependent dioxygenase FTO [OS=Homo sapiens]	2.29604e+07	2.94895e+07	0	0	0.633865	1.28436	0
Q9C0C2	182 kDa tankyrase-1-binding protein [OS=Homo sapiens]	5.61476e+07	5.14929e+07	0	0	0.809696	0.9171	0
Q9C0C9	(E3-independent) E2 ubiquitin-conjugating enzyme [OS=Homo sapiens]	7.86155e+06	6.84961e+06	0	0	0.611351	0.87128	0
Q9C0H2-4	Isoform 4 of Protein tweety homolog 3 [OS=Homo sapiens]	1.60973e+07	2.38701e+07	0	0	0.186569	1.48286	0
Q9GZS3	WD repeat-containing protein 61 [OS=Homo sapiens]	1.03114e+07	6.82735e+06	0	0	0.517932	0.662119	0
Q9GZT3	SRA stem-loop-interacting RNA-binding protein, mitochondrial [OS=Homo sapiens]	6.28481e+07	6.12531e+07	0	0	0.914598	0.974622	0
Q9GZT8-1	NIF3-like protein 1 [OS=Homo sapiens]	6.94281e+06	1.00447e+07	0	0	0.333052	1.44678	0
Q9GZU8	Protein FAM192A [OS=Homo sapiens]	7.62109e+06	1.7414e+07	0	0	0.0805198	2.28497	0
Q9GZX9	Twisted gastrulation protein homolog 1 [OS=Homo sapiens]	2.3309e+07	1.46916e+07	0	0	0.24918	0.630299	0
Q9GZZ1-1	N-alpha-acetyltransferase 50 [OS=Homo sapiens]	3.65341e+07	4.75568e+07	0	0	0.487539	1.30171	0
Q9GZZ9-1	Ubiquitin-like modifier-activating enzyme 5 [OS=Homo sapiens]	5.17859e+06	3.98344e+06	20	0	0.801687	0.769212	0
Q9H008-1	Phospholysine phosphohistidine inorganic pyrophosphate phosphatase [OS=Homo sapiens]	2.19921e+06	2.61349e+06	0	0	0.713139	1.18837	0
Q9H074	Polyadenylate-binding protein-interacting protein 1 [OS=Homo sapiens]	2.25301e+07	1.94691e+07	0	0	0.556461	0.864139	0
Q9H098-2	Isoform 2 of Protein FAM107B [OS=Homo sapiens]	1.2494e+07	6.92473e+06	40	0	0.372185	0.554245	0
Q9H0D6-1	5'-3' exoribonuclease 2 [OS=Homo sapiens]	3.17193e+07	4.04971e+07	0	0	0.272313	1.27673	0
Q9H0E2	Toll-interacting protein [OS=Homo sapiens]	3.90903e+06	3.5628e+06	40	0	0.858443	0.911428	0
Q9H0R4-1	haloacid dehalogenase-like hydrolase domain-containing protein 2 [OS=Homo sapiens]	8.13558e+06	2.83086e+06	20	0	0.0615716	0.347961	0
Q9H0U4	ras-related protein Rab-1B [OS=Homo sapiens]	2.13737e+08	2.3306e+08	0	0	0.302795	1.0904	0
Q9H1B7	interferon regulatory factor 2-binding protein-like [OS=Homo sapiens]	1.74975e+08	1.53481e+08	0	0	0.411817	0.877159	0
Q9H1E3	Nuclear ubiquitous casein and cyclin-dependent kinase substrate 1 [OS=Homo sapiens]	5.64089e+08	4.67734e+08	0	0	0.147218	0.829185	0
Q9H299	SH3 domain-binding glutamic acid-rich-like protein 3 [OS=Homo sapiens]	1.73053e+08	2.05445e+08	0	0	0.370943	1.18718	0
Q9H2G2-1	STE20-like serine/threonine-protein kinase [OS=Homo sapiens]	1.22517e+07	1.14125e+07	0	0	0.754087	0.931497	0
Q9H2J4	phosducin-like protein 3 [OS=Homo sapiens]	6.81358e+06	1.13937e+07	0	20	0.214461	1.6722	0
Q9H2P9-5	Isoform 5 of Diphthine methyl ester synthase [OS=Homo sapiens]	1.57691e+06	1.49462e+06	40	20	0.954862	0.947813	0
Q9H2U1	ATP-dependent RNA helicase DHX36 [OS=Homo sapiens]	9.60082e+06	1.0753e+07	0	0	0.670011	1.12001	0
Q9H2U2-2	Isoform 2 of Inorganic pyrophosphatase 2, mitochondrial [OS=Homo sapiens]	1.74199e+07	2.46129e+07	0	0	0.446893	1.41292	0
Q9H307	Pinin [OS=Homo sapiens]	1.42923e+08	1.5303e+08	0	0	0.880642	1.07072	0
Q9H3N1	Thioredoxin-related transmembrane protein 1 [OS=Homo sapiens]	2.23204e+08	2.1841e+08	0	0	0.919256	0.97852	0
Q9H444	Charged multivesicular body protein 4b [OS=Homo sapiens]	2.93763e+08	3.02435e+08	0	0	0.839012	1.02952	0
Q9H446	rwd domain-containing protein 1 [OS=Homo sapiens]	8.02e+06	1.05859e+07	0	20	0.485187	1.31994	0
Q9H488-1	GDP-fucose protein O-fucosyltransferase 1 [OS=Homo sapiens]	3.39897e+07	3.16799e+07	0	0	0.804399	0.932044	0
Q9H4A4	aminopeptidase B [OS=Homo sapiens]	3.8644e+06	4.86773e+06	20	0	0.55462	1.25963	0
Q9H4A6	Golgi phosphoprotein 3 [OS=Homo sapiens]	3.54272e+06	1.82687e+06	20	0	0.349385	0.515669	0
Q9H4G4	Golgi-associated plant pathogenesis-related protein 1 [OS=Homo sapiens]	2.46611e+07	3.23363e+07	0	0	0.690794	1.31123	0
Q9H4L4	Sentrin-specific protease 3 [OS=Homo sapiens]	7.30207e+06	8.65401e+06	20	0	0.392566	1.18514	0
Q9H4M9	EH domain-containing protein 1 [OS=Homo sapiens]	2.3749e+07	2.77122e+07	0	0	0.729025	1.16688	0
Q9H6K5	proline-rich protein 36 [OS=Homo sapiens]	3.10425e+06	2.65164e+06	0	0	0.802362	0.854196	0
Q9H6T3	RNA polymerase II-associated protein 3 [OS=Homo sapiens]	3.54156e+06	7.43502e+06	20	0	0.2732	2.09936	0
Q9H6Z4	Ran-binding protein 3 [OS=Homo sapiens]	1.58287e+07	1.01341e+07	0	0	0.511994	0.640233	0
Q9H773	dCTP pyrophosphatase 1 [OS=Homo sapiens]	5.96454e+06	9.09692e+06	0	0	0.393652	1.52517	0
Q9H8H3	methyltransferase-like protein 7A [OS=Homo sapiens]	2.6432e+07	3.25772e+07	0	0	0.549758	1.23249	0
Q9H8Y8-3	Isoform 3 of Golgi reassembly-stacking protein 2 [OS=Homo sapiens]	7.45179e+07	4.70004e+07	0	0	0.39732	0.630727	0
Q9H910-3	Isoform 3 of Jupiter microtubule associated homolog 2 [OS=Homo sapiens]	3.36079e+08	3.6553e+08	0	0	0.527287	1.08763	0
Q9H9A6	Leucine-rich repeat-containing protein 40 [OS=Homo sapiens]	1.66979e+07	2.33383e+07	0	0	0.27422	1.39768	0
Q9H9B4	Sideroflexin-1 [OS=Homo sapiens]	1.00845e+08	9.33195e+07	0	0	0.488717	0.925378	0
Q9H9T3	elongator complex protein 3 [OS=Homo sapiens]	1.43522e+06	975884	40	0	0.302795	0.679953	0
Q9HAV7	GrpE protein homolog 1, mitochondrial [OS=Homo sapiens]	7.51253e+06	1.47455e+07	0	0	0.137746	1.96278	0
Q9HB07	UPF0160 protein MYG1, mitochondrial [OS=Homo sapiens]	3.38122e+07	3.44463e+07	0	0	0.956629	1.01875	0
Q9HB40	Retinoid-inducible serine carboxypeptidase [OS=Homo sapiens]	4.1612e+06	2.5733e+06	20	0	0.13015	0.618404	0
Q9HB71	Calcyclin-binding protein [OS=Homo sapiens]	1.98797e+08	1.8602e+08	0	0	0.696954	0.935729	0
Q9HBH5	Retinol dehydrogenase 14 [OS=Homo sapiens]	1.9537e+06	1.67981e+06	20	0	0.849436	0.859808	0
Q9HBM1	Kinetochore protein Spc25 [OS=Homo sapiens]	5.34418e+06	5.29327e+06	20	0	0.969955	0.990474	0
Q9HC35	Echinoderm microtubule-associated protein-like 4 [OS=Homo sapiens]	4.37547e+07	4.72488e+07	0	0	0.621532	1.07986	0
Q9HC38-2	Isoform 2 of Glyoxalase domain-containing protein 4 [OS=Homo sapiens]	4.75333e+08	3.93146e+08	0	0	0.180368	0.827097	0
Q9HD42-1	Charged multivesicular body protein 1a [OS=Homo sapiens]	8.49342e+07	8.72629e+07	0	0	0.937795	1.02742	0
Q9HD45	Transmembrane 9 superfamily member 3 [OS=Homo sapiens]	1.97513e+07	1.94218e+07	0	0	0.906655	0.983318	0
Q9HDC9	Adipocyte plasma membrane-associated protein [OS=Homo sapiens]	4.1911e+08	4.41538e+08	0	0	0.475116	1.05351	0
[truncated: 286 more rows]

## Sheet: 24 hpi - detailed
Accession	Description	Sum PEP Score	Coverage [%]	# Peptides	# PSMs	# Unique Peptides	# AAs	MW [kDa]	calc. pI	Score Sequest HT: Sequest HT	# Razor Peptides	Abundances (Normalized): F1: Sample, Infected-1	Abundances (Normalized): F2: Sample, Infected-2	Abundances (Normalized): F3: Sample, Infected-3	Abundances (Normalized): F4: Sample, Infected-4	Abundances (Normalized): F5: Sample, Infected-5	% CV of Infected samples	Abundances (Normalized): F6: Sample, Control-1	Abundances (Normalized): F7: Sample, Control-2	Abundances (Normalized): F8: Sample, Control-3	Abundances (Normalized): F19: Sample, Control-4	Abundances (Normalized): F9: Sample, Control-5	%CV of control samples
P35579-1	Myosin-9 [OS=Homo sapiens]	1335.96	67	141	6183	127	1960	226.4	5.6	20662.7	13	1.35527e+10	1.65492e+10	1.66113e+10	1.62261e+10	1.58696e+10	8.05599	1.14068e+10	1.08044e+10	11981839139	1.30856e+10	1.11556e+10	7.63295
P35580	Myosin-10 [OS=Homo sapiens]	1065.33	60	119	4996	105	1976	228.9	5.54	16852.8	0	5.29938e+09	5.80911e+09	6.19572e+09	6.11789e+09	5.94089e+09	6.03149	5.39385e+09	5.20762e+09	5.89094e+09	5.57197e+09	4.96833e+09	6.49851
Q14204	Cytoplasmic dynein 1 heavy chain 1 [OS=Homo sapiens]	1048.09	42	157	4219	157	4646	532.1	6.4	12978.3	0	3.46787e+09	3.13411e+09	3.64877e+09	3.49172e+09	3.61273e+09	5.86235	4.16487e+09	4.01965e+09	3.82164e+09	3.66922e+09	3.83878e+09	4.92153
Q09666-1	Neuroblast differentiation-associated protein AHNAK [OS=Homo sapiens]	931.549	56	159	3802	159	5890	628.7	6.15	10150.9	0	5.16816e+09	4.77257e+09	5.68514e+09	5.38951e+09	5.00138e+09	6.75639	4.12888e+09	4.1403e+09	4.26679e+09	4.31752e+09	4.80177e+09	6.35628
Q9Y490	Talin-1 [OS=Homo sapiens]	920.292	60	104	3265	96	2541	269.6	6.07	11156.6	7	3.52735e+09	4.06109e+09	4.14307e+09	3.96541e+09	3.653e+09	6.89349	3.62365e+09	3.29512e+09	3.63132e+09	3.81558e+09	3.50255e+09	5.36416
P21333	Filamin-A [OS=Homo sapiens]	884.236	49	102	4666	93	2647	280.6	6.06	14587.9	9	1.16106e+10	1.10785e+10	1.18561e+10	1.14359e+10	1.15045e+10	2.4631	1.05857e+10	9.77232e+09	1.0082e+10	1.14221e+10	1.06202e+10	5.98055
P49327	Fatty acid synthase [OS=Homo sapiens]	880.435	61	105	4182	105	2511	273.3	6.44	12990.2	0	5.83161e+09	5.58924e+09	6.02789e+09	6.08959e+09	6.36439e+09	4.85174	7.34409e+09	7.04319e+09	7.13912e+09	7.0051e+09	6.74517e+09	3.08317
Q13813-2	Isoform 2 of Spectrin alpha chain, non-erythrocytic 1 [OS=Homo sapiens]	829.762	51	116	3317	116	2477	284.9	5.35	10236.7	0	3.13725e+09	2.99231e+09	3.33766e+09	3.19776e+09	3.08889e+09	4.08471	3.48003e+09	3.20439e+09	3.42946e+09	3.38102e+09	3.32433e+09	3.15614
P46821	microtubule-associated protein 1B [OS=Homo sapiens]	795.557	46	90	3282	89	2468	270.5	4.81	10573.1	1	5.42205e+09	5.74808e+09	6.16349e+09	6.10087e+09	5.9089e+09	5.0867	4.73609e+09	4.63858e+09	4.77652e+09	5.11768e+09	4.45595e+09	5.10652
P08670	Vimentin [OS=Homo sapiens]	794.511	92	71	6484	69	466	53.6	5.12	22058.1	2	9.44476e+10	1.08775e+11	1.07353e+11	1.07743e+11	1.0127e+11	5.82803	9.28058e+10	9.01712e+10	9.29809e+10	1.00886e+11	9.16002e+10	4.45929
Q00610-1	Clathrin heavy chain 1 [OS=Homo sapiens]	722.215	59	78	3229	78	1675	191.5	5.69	10269.5	0	4.25419e+09	4.34152e+09	4.31439e+09	4.46718e+09	4.48306e+09	2.27347	4.92202e+09	4.59538e+09	4.44627e+09	4.38177e+09	4.46604e+09	4.72418
Q01082-1	Spectrin beta chain, non-erythrocytic 1 [OS=Homo sapiens]	714.801	47	95	2795	95	2364	274.4	5.57	9140.34	0	2.02055e+09	2.13604e+09	2.28691e+09	2.32808e+09	2.18965e+09	5.58944	2.36136e+09	2.24017e+09	2.30997e+09	2.12093e+09	2.12086e+09	4.88824
P08238	Heat shock protein HSP 90-beta [OS=Homo sapiens]	681.404	70	64	3788	42	724	83.2	5.03	12254.4	19	2.09669e+10	2.6783e+10	2.37198e+10	2.41121e+10	2.23878e+10	9.19113	2.2565e+10	2.16732e+10	2.1203e+10	2.46964e+10	2.26582e+10	5.94799
P11142-1	Heat shock cognate 71 kDa protein [OS=Homo sapiens]	671.948	80	55	3799	46	646	70.9	5.52	13357.2	9	2.75465e+10	3.04459e+10	3.15326e+10	3.18551e+10	3.11271e+10	5.68378	2.65921e+10	2.58889e+10	2.72892e+10	2.90495e+10	2.65541e+10	4.46889
P02461	Collagen alpha-1(III) chain [OS=Homo sapiens]	662.484	66	72	2996	72	1466	138.5	6.61	10185.7	0	6.68753e+09	5.67503e+09	5.82526e+09	5.47583e+09	5.87664e+09	7.83245	8.84516e+09	9.96378e+09	9.63264e+09	9.50074e+09	9.31114e+09	4.3788
P14625	Endoplasmin [OS=Homo sapiens]	645.8	66	62	3700	60	803	92.4	4.84	12202.1	0	1.14919e+10	1.28439e+10	1.27635e+10	1.29155e+10	1.25267e+10	4.69049	1.26804e+10	1.23934e+10	1.22296e+10	1.39155e+10	1.26793e+10	5.19299
P48681	Nestin [OS=Homo sapiens]	627.449	51	78	3702	78	1621	177.3	4.36	10823.3	0	8.0613e+09	8.19808e+09	8.46067e+09	8.38993e+09	8.63502e+09	2.68828	6.93094e+09	6.97434e+09	7.12261e+09	7.12305e+09	6.59415e+09	3.11416
P07900-2	Isoform 2 of Heat shock protein HSP 90-alpha [OS=Homo sapiens]	623.904	57	61	3696	38	854	98.1	5.16	11659.2	3	8.63409e+09	9.66189e+09	1.01217e+10	1.04602e+10	9.71746e+09	7.07602	9.31292e+09	8.5126e+09	9.08245e+09	8.71612e+09	9.25341e+09	3.8759
P02452	Collagen alpha-1(I) chain [OS=Homo sapiens]	598.066	64	65	2406	64	1464	138.9	5.8	7907.69	1	5.00695e+09	5.9111e+09	5.15561e+09	4.90431e+09	4.83605e+09	8.43109	6.51862e+09	6.45876e+09	6.42351e+09	7.89389e+09	7.05985e+09	9.13647
Q02952-1	A-kinase anchor protein 12 [OS=Homo sapiens]	597.491	44	63	2200	63	1782	191.4	4.41	7218.49	0	3.49203e+09	3.16574e+09	3.77876e+09	3.55567e+09	3.46446e+09	6.29938	1.94442e+09	1.89966e+09	2.08003e+09	2.34545e+09	1.95074e+09	8.87437
P11047	Laminin subunit gamma-1 [OS=Homo sapiens]	591.485	44	67	2359	66	1609	177.5	5.12	7605.69	1	8.80973e+09	1.88488e+09	2.94876e+09	3.74438e+09	3.72881e+09	63.3161	4.96842e+09	6.80544e+09	16141940797	2.15104e+09	7.11206e+09	70.6256
P78527	DNA-dependent protein kinase catalytic subunit [OS=Homo sapiens]	569.982	30	96	2128	96	4128	468.8	7.12	6250.98	0	1.60641e+09	1.41906e+09	1.53157e+09	1.45327e+09	1.55974e+09	5.07796	1.7688e+09	1.64494e+09	1.60805e+09	1.46513e+09	1.58853e+09	6.76561
P07942	Laminin subunit beta-1 [OS=Homo sapiens]	567.57	42	61	2124	61	1786	197.9	4.94	6858.76	0	1.13948e+10	1.88874e+09	3.47845e+09	4.66882e+09	4.17158e+09	71.4972	5.76904e+09	8.15111e+09	1.95753e+10	2.43583e+09	7.70005e+09	74.1345
P63261	Actin, cytoplasmic 2 [OS=Homo sapiens]	561.32	90	40	5726	1	375	41.8	5.48	22334.5	0	5.65438e+07	5.38434e+07	8.62882e+07	9.52905e+07	9.67678e+07	27.0068	3.79206e+07	4.73783e+07	49358403	2.27138e+06	2.61941e+07	59.1271
P60709	Actin, cytoplasmic 1 [OS=Homo sapiens]	559.595	90	40	5683	1	375	41.7	5.48	22109.2	38	1.8596e+11	2.10544e+11	1.9665e+11	1.96944e+11	1.94852e+11	4.46945	2.00443e+11	1.9624e+11	2.03513e+11	2.18648e+11	1.97109e+11	4.48279
P11021	78 kDa glucose-regulated protein [OS=Homo sapiens]	558.972	64	48	3640	46	654	72.3	5.16	11825.6	0	1.57816e+10	1.70905e+10	1.6675e+10	1.69746e+10	1.67417e+10	3.09499	1.54655e+10	1.58383e+10	1.53646e+10	1.61743e+10	1.61324e+10	2.355
P13639	Elongation factor 2 [OS=Homo sapiens]	543.963	70	55	3127	54	858	95.3	6.83	9933.66	1	1.01139e+10	1.00729e+10	1.0331e+10	1.04349e+10	1.04907e+10	1.82558	8.43356e+09	8.21522e+09	8.73035e+09	9.2954e+09	7.96198e+09	6.02826
P07437	tubulin beta chain [OS=Homo sapiens]	543.896	86	37	3669	7	444	49.6	4.89	13567.3	29	5.64287e+10	5.15306e+10	5.93327e+10	6.01129e+10	5.79403e+10	5.9572	6.37183e+10	6.39635e+10	6.22047e+10	6.56845e+10	6.17076e+10	2.4811
P10809	60 kDa heat shock protein, mitochondrial [OS=Homo sapiens]	537.927	86	52	2827	52	573	61	5.87	10130	0	7.94828e+09	8.98816e+09	9.02046e+09	9.0112e+09	8.58807e+09	5.32143	7.5467e+09	7.4204e+09	7.18858e+09	8.20351e+09	7.82484e+09	5.12348
P22314	Ubiquitin-like modifier-activating enzyme 1 [OS=Homo sapiens]	536.483	68	53	2702	53	1058	117.8	5.76	9265.9	0	5.4357e+09	7.12074e+09	5.78853e+09	5.86718e+09	5.88427e+09	10.6648	6.63457e+09	6.09479e+09	6.15827e+09	7.44856e+09	6.86875e+09	8.3685
Q9BVA1	Tubulin beta-2B chain [OS=Homo sapiens]	532.58	84	36	3698	2	445	49.9	4.89	13693.3	9	4.9092e+09	4.35337e+09	5.40995e+09	5.62454e+09	5.31431e+09	9.80278	5.92263e+09	5.54596e+09	5.42984e+09	7.17512e+09	5.87906e+09	11.6022
P06733-1	alpha-enolase [OS=Homo sapiens]	531.244	86	45	3107	42	434	47.1	7.39	11078.6	3	1.75291e+10	1.67472e+10	1.73206e+10	1.68498e+10	1.70838e+10	1.89417	1.51576e+10	1.56072e+10	1.40552e+10	1.51746e+10	1.45331e+10	4.09477
P55072	Transitional endoplasmic reticulum ATPase [OS=Homo sapiens]	525.886	71	55	2685	55	806	89.3	5.26	8668.02	0	5.6261e+09	6.60345e+09	6.34679e+09	6.35439e+09	6.14723e+09	5.90633	6.02718e+09	6.01348e+09	6.02731e+09	5.47673e+09	5.87316e+09	4.02022
Q13885	Tubulin beta-2A chain [OS=Homo sapiens]	523.322	76	35	3651	2	445	49.9	4.89	13526.5	0	3.31283e+08	1.42841e+08	4.06345e+08	3.57066e+08	3.22212e+08	32.0656	4.01375e+08	4.14984e+08	4.57504e+08	5.55195e+08	3.73942e+08	16.0711
P30101	Protein disulfide-isomerase A3 [OS=Homo sapiens]	521.03	82	49	3176	48	505	56.7	6.35	10331.1	0	1.28161e+10	1.414e+10	1.47732e+10	1.4095e+10	1.31921e+10	5.71301	1.3216e+10	1.3354e+10	1.33054e+10	1.46989e+10	1.31123e+10	4.84495
P68371	Tubulin beta-4B chain [OS=Homo sapiens]	504.495	86	35	3434	2	445	49.8	4.89	12685.5	2	1.37629e+09	1.37393e+09	1.45228e+09	1.43438e+09	1.29714e+09	4.39603	1.28791e+09	1.25016e+09	1502914947	1.94137e+09	1.25175e+09	20.4365
P12111	Collagen alpha-3(VI) chain [OS=Homo sapiens]	481.171	31	73	1632	73	3177	343.5	6.68	4999.99	0	9.17638e+08	9.47984e+08	9.78242e+08	9.32668e+08	9.22106e+08	2.60651	9.53923e+08	9.09623e+08	8.97556e+08	7.40512e+08	1.02161e+09	11.4776
Q16555-1	Dihydropyrimidinase-related protein 2 [OS=Homo sapiens]	470.473	81	40	2322	35	572	62.3	6.38	8400.05	5	8.96076e+09	7.71711e+09	8.41761e+09	8.20715e+09	8.22494e+09	5.399	8.5644e+09	9.11232e+09	8.64695e+09	8.12568e+09	7.73895e+09	6.21662
P13667	Protein disulfide-isomerase A4 [OS=Homo sapiens]	469.415	63	52	2696	51	645	72.9	5.07	8230.53	1	7.55113e+09	8.21757e+09	8.06788e+09	8.13308e+09	7.79378e+09	3.45777	7.56588e+09	7.18708e+09	7.82334e+09	7.83801e+09	7.68124e+09	3.49089
P12814-3	Isoform 3 of Alpha-actinin-1 [OS=Homo sapiens]	464.121	68	52	2451	31	914	105.5	5.41	7908.56	1	1.9289e+09	2.0815e+09	2.14252e+09	2.13905e+09	2.04432e+09	4.23712	1.54834e+09	1.4611e+09	1.33577e+09	1.49511e+09	1.37657e+09	6.0049
Q71U36	tubulin alpha-1A chain [OS=Homo sapiens]	461.353	78	38	3251	1	451	50.1	5.06	12407.2	2	2.42575e+09	9.66728e+08	2.23943e+09	2.27061e+09	2.18356e+09	29.4501	3.15553e+09	3.05713e+09	2.58619e+09	2.58501e+09	2.84892e+09	9.22815
P68363	Tubulin alpha-1B chain [OS=Homo sapiens]	459.128	78	38	3242	2	451	50.1	5.06	12331.9	33	4.41656e+10	4.97604e+10	4.47189e+10	4.62627e+10	4.46338e+10	4.99582	5.02485e+10	5.02794e+10	4.76288e+10	4.82018e+10	4.89596e+10	2.43182
P22626	heterogeneous nuclear ribonucleoproteins A2/B1 [OS=Homo sapiens]	458.881	82	40	2616	38	353	37.4	8.95	8072.03	2	1.18637e+10	1.07003e+10	1.23522e+10	1.25952e+10	1.29175e+10	7.15493	1.21489e+10	1.27169e+10	1.21799e+10	1.20172e+10	1.20245e+10	2.36108
P14618	Pyruvate kinase PKM [OS=Homo sapiens]	456.247	71	37	2375	4	531	57.9	7.84	8630.46	32	9.64747e+09	1.14165e+10	1.02415e+10	1.0496e+10	1.06349e+10	6.12621	9.88472e+09	1.01309e+10	9.89641e+09	1.03041e+10	9.62973e+09	2.58657
P09651-1	Heterogeneous nuclear ribonucleoprotein A1 [OS=Homo sapiens]	454.34	73	33	2427	1	372	38.7	9.13	7456.1	30	1.74651e+10	1.54081e+10	1.66063e+10	1.73209e+10	1.78623e+10	5.70243	1.50155e+10	1.65255e+10	1.66672e+10	1.34231e+10	1.50373e+10	8.65089
P50454	Serpin H1 [OS=Homo sapiens]	452.9	68	31	2256	31	418	46.4	8.69	8298.84	0	1.11543e+10	1.24832e+10	1.23492e+10	1.26682e+10	1.15861e+10	5.37398	1.29769e+10	1.32269e+10	1.20668e+10	1.26233e+10	1.29939e+10	3.53802
O43707	Alpha-actinin-4 [OS=Homo sapiens]	446.273	71	54	2438	33	911	104.8	5.44	7550.75	21	3.45021e+09	3.89263e+09	3.72389e+09	3.83029e+09	3.76808e+09	4.56635	3.48852e+09	3.2023e+09	3.20171e+09	3.02131e+09	3.27595e+09	5.20798
P09874	Poly [ADP-ribose] polymerase 1 [OS=Homo sapiens]	445.955	57	52	2279	52	1014	113	8.88	6693.84	0	2.93837e+09	3.16041e+09	3.29243e+09	3.34508e+09	3.07737e+09	5.18826	3.44765e+09	3.39119e+09	3.43579e+09	3.40382e+09	3.22764e+09	2.62825
P27816-1	Microtubule-associated protein 4 [OS=Homo sapiens]	444.527	55	56	2538	56	1152	120.9	5.43	7131.64	0	4.39254e+09	3.91259e+09	4.15381e+09	3.94464e+09	3.81367e+09	5.71676	3.5535e+09	3.61949e+09	3.44037e+09	3.93216e+09	3.75731e+09	5.19683
P68104	Elongation factor 1-alpha 1 [OS=Homo sapiens]	434.374	76	29	2863	29	462	50.1	9.01	10822.7	0	2.03791e+10	2.38411e+10	2.16225e+10	2.14399e+10	2.11829e+10	5.95272	1.87511e+10	1.81776e+10	1.80914e+10	1.93689e+10	1.86079e+10	2.75626
O75369-8	Isoform 8 of Filamin-B [OS=Homo sapiens]	420.882	35	69	1426	59	2633	281.5	5.71	4152.34	2	9.54759e+08	1.1435e+09	1.25948e+09	1.18181e+09	1.15604e+09	9.87396	4.60593e+08	3.86668e+08	3.66585e+08	3.72987e+08	4.03624e+08	9.4746
P04406	glyceraldehyde-3-phosphate dehydrogenase [OS=Homo sapiens]	419.585	85	28	2885	28	335	36	8.46	11492.6	0	2.3821e+10	2.65502e+10	2.67762e+10	2.64796e+10	2.79197e+10	5.72986	2.4033e+10	2.39201e+10	2.3617e+10	2.47641e+10	2.3511e+10	2.05701
Q13509	tubulin beta-3 chain [OS=Homo sapiens]	411.519	76	32	2424	12	450	50.4	4.93	9171.48	4	2.47304e+09	2.79144e+09	2.42045e+09	2.56656e+09	2.3674e+09	6.6058	2.55475e+09	2.65934e+09	2.50937e+09	3.52531e+09	2.76827e+09	14.8305
P14618-2	Isoform M1 of Pyruvate kinase PKM [OS=Homo sapiens]	409.58	66	36	2118	3	531	58	7.71	7617.99	0	589053		3.31394e+06	1.32294e+06	4.42826e+06	73.2942	1.0859e+06	1.51452e+06	8.2111e+07			165.231
Q9Y4L1	Hypoxia up-regulated protein 1 [OS=Homo sapiens]	409.195	50	42	2025	42	999	111.3	5.22	7097.33	0	2.08428e+09	2.32808e+09	2.36298e+09	2.28724e+09	2.15155e+09	5.32926	2.24638e+09	2.2135e+09	2.31426e+09	2.32648e+09	2.16967e+09	2.95078
Q00839	Heterogeneous nuclear ribonucleoprotein U [OS=Homo sapiens]	407.723	53	39	2326	3	825	90.5	6	7184.4	34	7.46186e+09	7.73498e+09	7.81562e+09	7.90575e+09	8.02509e+09	2.72372	7.20638e+09	7.58857e+09	8.20513e+09	6.59464e+09	7.0481e+09	8.26692
P38646	Stress-70 protein, mitochondrial [OS=Homo sapiens]	399.822	59	43	1818	43	679	73.6	6.16	5789.12	0	2.57853e+09	2.68693e+09	2.76555e+09	2.79883e+09	2.80969e+09	3.53183	2.4021e+09	2.30425e+09	2.38518e+09	2.28843e+09	2.34354e+09	2.10428
P26038	Moesin [OS=Homo sapiens]	393.489	69	50	2557	37	577	67.8	6.4	7578.87	13	6.12561e+09	6.31846e+09	6.67383e+09	6.56055e+09	6.57806e+09	3.47683	6.8059e+09	6.3235e+09	6.92432e+09	6.8669e+09	6.64043e+09	3.60294
P34932	Heat shock 70 kDa protein 4 [OS=Homo sapiens]	391.937	65	49	1575	46	840	94.3	5.19	5082.07	3	1.37116e+09	1.7076e+09	1.62862e+09	1.58652e+09	1.55669e+09	7.95212	1.63147e+09	1.48834e+09	1.32436e+09	1.5697e+09	1.48325e+09	7.70607
P07237	Protein disulfide-isomerase [OS=Homo sapiens]	389.282	74	43	2550	43	508	57.1	4.87	7834.67	0	7.51688e+09	8.16129e+09	7.47636e+09	7.42169e+09	7.39616e+09	4.21788	7.07543e+09	7.16049e+09	7.07368e+09	7.53298e+09	7.48573e+09	3.10818
Q08211	Atp-dependent rna helicase a [OS=Homo sapiens]	388.103	44	48	1816	48	1270	140.9	6.84	5692.91	0	2.11723e+09	1.93882e+09	1.87435e+09	1.97482e+09	2.16174e+09	6.04084	2.11945e+09	2.23865e+09	2.27998e+09	1.75289e+09	2.08198e+09	9.91888
P20700	Lamin-B1 [OS=Homo sapiens]	386.38	68	47	2261	44	586	66.4	5.16	6940.93	3	5.42826e+09	5.57831e+09	5.42994e+09	5.19701e+09	5.3262e+09	2.61983	5.5581e+09	5.53898e+09	5.78401e+09	5.82503e+09	5.79845e+09	2.45638
P06576	ATP synthase subunit beta, mitochondrial [OS=Homo sapiens]	380.609	76	31	1880	31	529	56.5	5.4	6533.97	0	4.89021e+09	5.40392e+09	5.15209e+09	5.35825e+09	5.18929e+09	3.90674	5.21782e+09	5.43782e+09	5.43787e+09	4.92724e+09	4.89235e+09	5.11409
Q14980-2	Isoform 2 of Nuclear mitotic apparatus protein 1 [OS=Homo sapiens]	380.388	38	57	1201	57	2101	236.4	5.8	3946.92	0	7.52972e+08	6.72209e+08	9.14474e+08	8.28942e+08	8.27935e+08	11.4086	7.97747e+08	7.71457e+08	8.84443e+08	6.01032e+08	7.15342e+08	13.93
P68032	Actin, alpha cardiac muscle 1 [OS=Homo sapiens]	372.345	73	32	2661	1	377	42	5.39	7591.84	10	9.55041e+09	9.89738e+09	1.02833e+10	1.14066e+10	1.07956e+10	7.06993	9.44236e+09	9.94901e+09	9.51214e+09	1.05032e+10	7.05862e+09	14.192
Q00839-2	Isoform Short of Heterogeneous nuclear ribonucleoprotein U [OS=Homo sapiens]	371.676	52	37	2084	1	806	88.9	5.78	6407.93	0	1.33433e+08	1.2077e+08	1.42778e+08	1.69571e+08	1.72284e+08	15.2667	9.03157e+07	1.23395e+08	127559532	1.58316e+08	1.44057e+08	19.8651
P27797	Calreticulin [OS=Homo sapiens]	369.753	76	30	1941	30	417	48.1	4.44	5884.24	0	7.33062e+09	7.33845e+09	6.8025e+09	6.44177e+09	6.41911e+09	6.60515	7.34164e+09	7.54499e+09	6.17842e+09	7.32424e+09	7.22234e+09	7.58854
P12277	Creatine kinase B-type [OS=Homo sapiens]	365.954	77	28	1945	28	381	42.6	5.59	7252.46	0	9.34145e+09	8.38021e+09	8.37815e+09	8.06792e+09	8.01653e+09	6.32136	8.35059e+09	9.70329e+09	7.23428e+09	7.24949e+09	7.95657e+09	12.5415
P12956	X-ray repair cross-complementing protein 6 [OS=Homo sapiens]	365.071	55	39	1816	39	609	69.8	6.64	6084.6	0	2.61368e+09	2.70721e+09	2.90204e+09	2.99972e+09	2.74443e+09	5.56024	2.90759e+09	2.78126e+09	2916713096	2.34717e+09	2.75071e+09	8.46802
P08123	Collagen alpha-2(I) chain [OS=Homo sapiens]	364.931	50	43	1179	43	1366	129.2	8.95	3650.98	0	1.41071e+09	1.38802e+09	1.45818e+09	1.28383e+09	1.31669e+09	5.15765	2.13484e+09	2.30524e+09	2.07117e+09	2.30906e+09	2.15902e+09	4.85206
P18206	Vinculin [OS=Homo sapiens]	364.197	54	59	1761	59	1134	123.7	5.66	5202.07	0	2.47382e+09	2.71319e+09	2.71785e+09	2.71561e+09	2.60973e+09	4.02994	2.72473e+09	2.52526e+09	2.58544e+09	2.47934e+09	2.78196e+09	4.94663
Q12906-7	Isoform 7 of Interleukin enhancer-binding factor 3 [OS=Homo sapiens]	362.055	51	40	1681	36	898	95.7	8.81	4760.5	4	3.32286e+09	3.59704e+09	3.58972e+09	3.62583e+09	3.55132e+09	3.47196	3.38055e+09	3.09952e+09	3.52712e+09	3.42917e+09	3.05344e+09	6.35534
P0DMV8	heat shock 70 kDa protein 1A [OS=Homo sapiens]	361.399	65	37	1842	29	641	70	5.66	5936.41	0	2.0939e+09	2.65969e+09	2.47145e+09	2.49538e+09	2.35834e+09	8.67903	2.55707e+09	2.47345e+09	2.29176e+09	2.64397e+09	2.50532e+09	5.22424
P43243	Matrin-3 [OS=Homo sapiens]	361.036	52	36	1781	36	847	94.6	6.25	5846.7	0	3.39772e+09	3.4481e+09	3.47926e+09	3.55978e+09	3.82968e+09	4.81993	3.72121e+09	3.63066e+09	4.02744e+09	3.50245e+09	3.55496e+09	5.61935
P78371-1	T-complex protein 1 subunit beta [OS=Homo sapiens]	356.962	79	34	1822	34	535	57.5	6.46	5945.15	0	3.05097e+09	3.37956e+09	3.18441e+09	3.24923e+09	2.95239e+09	5.28264	3.07771e+09	3.05628e+09	2.90154e+09	3.21539e+09	3.07685e+09	3.63663
P49321	Nuclear autoantigenic sperm protein [OS=Homo sapiens]	353.824	51	34	1631	34	788	85.2	4.3	5585.3	0	2.84455e+09	3.02295e+09	2.9143e+09	2.81279e+09	2.60692e+09	5.39945	2.91039e+09	3.04878e+09	2.61843e+09	3.51019e+09	3.01304e+09	10.6578
Q07065	Cytoskeleton-associated protein 4 [OS=Homo sapiens]	350.445	62	34	1824	34	602	66	5.92	5957.22	0	2.33961e+09	2.78719e+09	2.68604e+09	2.71239e+09	2.56999e+09	6.66722	2.58511e+09	2.55631e+09	2.69115e+09	2.74558e+09	2.58922e+09	3.07006
Q9P2E9-1	Ribosome-binding protein 1 [OS=Homo sapiens]	349.901	41	52	1285	52	1410	152.4	8.6	3897.58	0	1.24182e+09	1.19469e+09	1.32936e+09	1.27616e+09	1.20254e+09	4.44992	1.14863e+09	1.13632e+09	1.09827e+09	1.29353e+09	1.10496e+09	6.87674
P62736	Actin, aortic smooth muscle [OS=Homo sapiens]	349.252	73	31	2196	1	377	42	5.39	6336.11	0	2.87078e+07		6.61979e+07	4.28976e+07	2.74405e+07	43.5968	6.91554e+07	7.39885e+07	4.35389e+07	3.70716e+07	4.57291e+07	30.6785
Q14697-1	Neutral alpha-glucosidase AB [OS=Homo sapiens]	348.612	57	41	1520	41	944	106.8	6.14	4379.95	0	2.54887e+09	2.42093e+09	2.37693e+09	2.35871e+09	2.61157e+09	4.51584	3.02903e+09	2.95649e+09	2.89314e+09	2.68588e+09	2.72779e+09	5.1524
P61978-2	Isoform 2 of Heterogeneous nuclear ribonucleoprotein K [OS=Homo sapiens]	345.747	73	35	2038	1	464	51	5.33	6873.6	0	4.77093e+07	3.00609e+07	4.45316e+07	3.24316e+07	6.22148e+07	29.8742	2.73227e+07	3.46348e+07	4.07211e+07	3.68672e+07	1.60881e+07	31.2283
P02751-15	Isoform 15 of Fibronectin [OS=Homo sapiens]	343.967	27	45	1049	45	2477	272.2	5.5	3236.73	0	1.34309e+09	9.05808e+08	1.23806e+09	1.3013e+09	1.14946e+09	14.6164	4.93204e+08	4.73136e+08	4.76182e+08	3.42723e+08	4.53492e+08	13.4851
P51991-1	Heterogeneous nuclear ribonucleoprotein A3 [OS=Homo sapiens]	341.92	61	31	1502	4	378	39.6	9.01	4368.93	24	3.63448e+09	3.43389e+09	3.73669e+09	3.67905e+09	3.82692e+09	4.0006	3.458e+09	3.70755e+09	3.7243e+09	2.86607e+09	3.20131e+09	10.7058
P13010	X-ray repair cross-complementing protein 5 [OS=Homo sapiens]	331.707	69	41	1671	41	732	82.7	5.81	5254.38	0	2.38397e+09	2.30504e+09	2.55099e+09	2.59235e+09	2.44869e+09	4.80191	2.68693e+09	2.5565e+09	2.63122e+09	2.62762e+09	2.62214e+09	1.7646
P52272	Heterogeneous nuclear ribonucleoprotein M [OS=Homo sapiens]	329.867	61	41	2036	41	730	77.5	8.7	6247.44	0	7.20014e+09	8.29616e+09	7.57122e+09	7.38503e+09	7.51615e+09	5.50262	7.75715e+09	7.17298e+09	7816754336	7.99698e+09	7.49742e+09	4.18854
P07355-2	Isoform 2 of Annexin A2 [OS=Homo sapiens]	329.793	73	34	1890	34	357	40.4	8.37	6680.64	0	6.00159e+09	6.75404e+09	6.84705e+09	6.8512e+09	6.35359e+09	5.69867	5.88761e+09	5.63892e+09	5.13238e+09	5.87381e+09	5.93448e+09	5.86557
P61978-3	Isoform 3 of Heterogeneous nuclear ribonucleoprotein K [OS=Homo sapiens]	329.738	71	35	2002	1	440	48.5	5.54	6717.77	33	8.75951e+09	9.474e+09	8.55382e+09	8.64134e+09	8.4583e+09	4.61341	9.39888e+09	9.38778e+09	8.6616e+09	1.02094e+10	9.19875e+09	5.93386
P51991-2	Isoform 2 of Heterogeneous nuclear ribonucleoprotein A3 [OS=Homo sapiens]	329.585	60	28	1413	1	356	37	8.31	4332.31	0	7.68665e+07	8.37064e+07	9.49775e+07	8.6338e+07	8.54902e+07	7.58818	6.9103e+07	5.03298e+07	83699315	7.88874e+07	5.11256e+07	23.1759
P08133-1	annexin A6 [OS=Homo sapiens]	328.895	61	40	1913	40	673	75.8	5.6	5449.26	0	3.03041e+09	3.47213e+09	3.1634e+09	3.27162e+09	2.77086e+09	8.36775	3.37872e+09	3.417e+09	3.52838e+09	3.50329e+09	3.3797e+09	2.04056
P00558	phosphoglycerate kinase 1 [OS=Homo sapiens]	326.433	75	31	1772	31	417	44.6	8.1	5701.41	0	5.61689e+09	6.69511e+09	6.11552e+09	6.12999e+09	6.06008e+09	6.25865	5.15032e+09	4.98378e+09	5.22888e+09	6.12097e+09	5.08686e+09	8.65346
P31948	stress-induced-phosphoprotein 1 [OS=Homo sapiens]	324.047	62	40	1834	40	543	62.6	6.8	4969.78	0	4.8175e+09	4.70177e+09	4.51335e+09	4.34406e+09	4.42227e+09	4.30564	4.00701e+09	4.14634e+09	3.66168e+09	3.71846e+09	4.4002e+09	7.67475
P14866	Heterogeneous nuclear ribonucleoprotein L [OS=Homo sapiens]	318.653	69	30	1536	30	589	64.1	8.22	5151.92	0	3.08115e+09	2.92113e+09	3.04511e+09	3.06847e+09	3.51378e+09	7.22815	3.05714e+09	2.82712e+09	3.62143e+09	3.15101e+09	3.10026e+09	9.21846
P50395-1	Rab GDP dissociation inhibitor beta [OS=Homo sapiens]	314.692	82	35	1522	25	445	50.6	6.47	5173.99	9	2.83776e+09	2.96344e+09	2.93983e+09	2.94059e+09	2.81969e+09	2.28599	3.25205e+09	3.03102e+09	2.85995e+09	2.74384e+09	3.12521e+09	6.7722
Q92945	Far upstream element-binding protein 2 [OS=Homo sapiens]	311.351	58	34	1614	29	711	73.1	7.3	5098.73	5	3.19358e+09	2.71869e+09	2.92612e+09	2.73614e+09	2.75068e+09	7.04109	2.84785e+09	2.9779e+09	2.4878e+09	2.82179e+09	2.9819e+09	7.1325
O43852-3	Isoform 3 of Calumenin [OS=Homo sapiens]	310.837	60	25	1631	25	323	38	4.63	5536.5	0	4.07453e+09	3.04868e+09	3.58501e+09	3.60537e+09	3.56321e+09	10.1588	3.11897e+09	3.50945e+09	3.02005e+09	2.8272e+09	3.07127e+09	8.02735
Q9BWD1	Acetyl-CoA acetyltransferase, cytosolic [OS=Homo sapiens]	306.784	75	23	1419	23	397	41.3	6.92	5018.53	0	3.93494e+09	3.17431e+09	3.42095e+09	3.44358e+09	3.45918e+09	7.92559	3.89493e+09	4.30728e+09	3.57332e+09	3.83645e+09	3.88777e+09	6.74527
P13797	Plastin-3 [OS=Homo sapiens]	306.315	67	36	1461	36	630	70.8	5.6	4575.19	0	2.27188e+09	2.30285e+09	2.58065e+09	2.54943e+09	2.46709e+09	5.78777	2.04884e+09	1.92772e+09	2.12689e+09	2.17056e+09	1.88147e+09	6.13048
P50990	T-complex protein 1 subunit theta [OS=Homo sapiens]	303.295	75	40	1725	40	548	59.6	5.6	5153.74	0	3.41863e+09	3.44274e+09	3.84093e+09	3.89832e+09	3.73469e+09	6.10268	3.4949e+09	3.35873e+09	3.55607e+09	3.78291e+09	3.34382e+09	5.08619
P23528	Cofilin-1 [OS=Homo sapiens]	301.087	82	25	1641	16	166	18.5	8.09	5958.98	8	1.29599e+10	1.39719e+10	1.34335e+10	1.32446e+10	1.2726e+10	3.59916	1.36861e+10	1.44352e+10	1.27687e+10	1.378e+10	1.386e+10	4.37735
P19338	Nucleolin [OS=Homo sapiens]	298.558	43	37	1924	37	710	76.6	4.7	6237.99	0	7.54672e+09	9.09046e+09	7.9318e+09	7.47771e+09	7.08115e+09	9.82407	7.25563e+09	7.24858e+09	5840626921	6.83108e+09	7.65101e+09	9.94052
P25705-1	ATP synthase subunit alpha, mitochondrial [OS=Homo sapiens]	296.275	66	32	1727	32	553	59.7	9.13	5589.03	0	5.43241e+09	5.91862e+09	5.90457e+09	6.03737e+09	5.87499e+09	3.98762	6.03774e+09	5.9431e+09	6.24275e+09	5.6368e+09	5.86122e+09	3.75473
P04075-2	Isoform 2 of Fructose-bisphosphate aldolase A [OS=Homo sapiens]	293.7	72	27	1502	24	418	45.2	8.25	4834.82	2	7.43732e+09	7.91862e+09	7.72788e+09	7.36791e+09	7.6814e+09	2.94131	6.4874e+09	6.16163e+09	6.11999e+09	7.82987e+09	6.71041e+09	10.4562
P49368-1	T-complex protein 1 subunit gamma [OS=Homo sapiens]	293.157	79	37	1476	37	545	60.5	6.49	4515.34	0	2.61939e+09	2.67202e+09	2.84376e+09	2.82597e+09	2.75595e+09	3.53036	2.66164e+09	2.49409e+09	2.45701e+09	2.55736e+09	2.59605e+09	3.17939
P07814	Bifunctional glutamate/proline--tRNA ligase [OS=Homo sapiens]	291.612	37	39	1056	39	1512	170.5	7.33	3188.3	0	5.11692e+08	4.71769e+08	6.1068e+08	5.94015e+08	5.25143e+08	10.7275	5.61853e+08	5.4751e+08	5.0682e+08	6.36814e+08	5.10179e+08	9.53171
P33176	Kinesin-1 heavy chain [OS=Homo sapiens]	288.3	50	37	1267	29	963	109.6	6.51	4148.81	7	1.01639e+09	1.08469e+09	1.20429e+09	1.14378e+09	1.08971e+09	6.35486	1.08247e+09	1.09849e+09	1.06038e+09	1.03092e+09	1.02838e+09	2.91962
P60842	Eukaryotic initiation factor 4A-I [OS=Homo sapiens]	280.915	69	28	1452	20	406	46.1	5.48	5085.21	8	3.83764e+09	4.01358e+09	4.00665e+09	4.15258e+09	4.0068e+09	2.78871	3.4739e+09	3.46257e+09	3.36389e+09	3.39131e+09	3.44701e+09	1.39302
Q01581	hydroxymethylglutaryl-CoA synthase, cytoplasmic [OS=Homo sapiens]	275.803	67	27	1219	27	520	57.3	5.41	4176.97	0	2.8614e+09	2.98172e+09	3.12015e+09	2.97692e+09	3.07332e+09	3.32412	3.52709e+09	3.55578e+09	3.18402e+09	3.85904e+09	3.48044e+09	6.82046
P23246-1	splicing factor, proline- and glutamine-rich [OS=Homo sapiens]	274.672	47	35	1680	34	707	76.1	9.44	4580	1	5.28719e+09	5.15506e+09	4.99327e+09	4.70806e+09	4.91131e+09	4.45178	4.75371e+09	4.62556e+09	5.24991e+09	5.3509e+09	4.82237e+09	6.45569
Q14974	Importin subunit beta-1 [OS=Homo sapiens]	273.827	44	31	1480	31	876	97.1	4.78	4604.24	0	2.34744e+09	2.10572e+09	2.26327e+09	2.29291e+09	2.26334e+09	3.99214	2.43232e+09	2.39926e+09	2.20486e+09	1.99706e+09	2.38398e+09	8.01171
O75643-1	U5 small nuclear ribonucleoprotein 200 kDa helicase [OS=Homo sapiens]	272.646	25	38	771	38	2136	244.4	6.06	2460.75	0	4.23508e+08	4.1694e+08	4.52245e+08	4.13026e+08	4.08091e+08	4.12031	5.22088e+08	4.96559e+08	4.07836e+08	2.39099e+08	4.63326e+08	26.4849
Q15084-2	Isoform 2 of Protein disulfide-isomerase A6 [OS=Homo sapiens]	272.353	53	25	1376	25	492	53.9	5.33	4639.82	0	4.24639e+09	3.87438e+09	4.46445e+09	4.58465e+09	4.47472e+09	6.51791	4.33059e+09	4.54849e+09	4.42596e+09	4.44459e+09	4.05303e+09	4.32288
Q13263	Transcription intermediary factor 1-beta [OS=Homo sapiens]	272.144	51	30	1415	30	835	88.5	5.77	4457.21	0	2.41292e+09	2.46527e+09	2.74243e+09	2.83251e+09	2.64667e+09	6.81937	2.6173e+09	2.50971e+09	2.57574e+09	2.4532e+09	2.55479e+09	2.48006
O60506	Heterogeneous nuclear ribonucleoprotein Q [OS=Homo sapiens]	271.352	53	32	1478	22	623	69.6	8.59	4622.94	10	2.30868e+09	2.79336e+09	2.47906e+09	2.46261e+09	2.43123e+09	7.20064	2.47927e+09	2.45032e+09	2.28476e+09	2.53371e+09	2.47112e+09	3.8507
O00410-3	Isoform 3 of Importin-5 [OS=Homo sapiens]	269.843	38	30	1051	30	1115	125.5	4.92	3610.03	0	9.48328e+08	8.697e+08	8.51853e+08	9.24763e+08	9.39005e+08	4.76915	8.17853e+08	8.27643e+08	8.21169e+08	7.25235e+08	8.06082e+08	5.29009
Q96AE4	Far upstream element-binding protein 1 [OS=Homo sapiens]	268.957	55	31	1411	2	644	67.5	7.61	4299.95	22	3.0041e+09	2.44412e+09	2.59926e+09	2.48141e+09	2.67164e+09	8.44316	2.29047e+09	2.65737e+09	2.4133e+09	2.10163e+09	2.30758e+09	8.63902
P63104	14-3-3 protein zeta/delta [OS=Homo sapiens]	268.646	74	25	1540	20	245	27.7	4.79	5315.22	2	6.1196e+09	6.25371e+09	6.16175e+09	6.40019e+09	6.07516e+09	2.07822	5.88726e+09	6.16e+09	5.95042e+09	6.63496e+09	5.8065e+09	5.46537
P18669	Phosphoglycerate mutase 1 [OS=Homo sapiens]	268.476	83	21	1315	21	254	28.8	7.18	4259.64	0	7.09042e+09	5.52261e+09	5.8008e+09	5.83575e+09	6.23905e+09	10.0191	5.02441e+09	5.78699e+09	5.16221e+09	5.16135e+09	5.05485e+09	5.97789
P17987	T-complex protein 1 subunit alpha [OS=Homo sapiens]	266.053	78	31	1289	31	556	60.3	6.11	4239.4	0	1.96362e+09	1.88599e+09	2.03016e+09	1.94688e+09	2.14344e+09	4.91669	1.90839e+09	1.8458e+09	1870220575	1.78577e+09	1.74607e+09	3.56062
P31150	Rab GDP dissociation inhibitor alpha [OS=Homo sapiens]	263.369	81	30	1180	20	447	50.6	5.14	4005.12	0	5.84983e+08	5.55958e+08	5.77319e+08	7.24521e+08	6.76441e+08	11.6657	5.51028e+08	6.94435e+08	5.77594e+08	5.5733e+08	4.40807e+08	15.9967
Q96AE4-2	Isoform 2 of Far upstream element-binding protein 1 [OS=Homo sapiens]	263.221	51	30	1433	1	653	68.6	7.31	4368.06	0	1.77208e+08	4.09738e+07	1.61791e+08	1.85851e+08	1.43069e+08	41.3705	2.05804e+08	1.3181e+08	1.04579e+08	9.10834e+07	1.03705e+08	36.3286
P49588	Alanine--tRNA ligase, cytoplasmic [OS=Homo sapiens]	258.137	51	36	1066	36	968	106.7	5.53	3452.2	0	5.396e+08	6.66261e+08	6.36542e+08	6.04033e+08	5.94183e+08	7.84075	6.64766e+08	6.18208e+08	6.02898e+08	7.19014e+08	6.38893e+08	7.03237
Q15019-2	Isoform 2 of Septin-2 [OS=Homo sapiens]	256.416	69	24	1032	24	396	45.4	6.89	3666.08	0	2.29051e+09	2.345e+09	2.22425e+09	2.16485e+09	1.97575e+09	6.48114	2.04188e+09	2.19497e+09	1707862725	1.73857e+09	1.94412e+09	10.6694
P53396-1	ATP-citrate synthase [OS=Homo sapiens]	255.772	40	36	1217	36	1101	120.8	7.33	3603.78	0	1.38858e+09	1.31981e+09	1.55514e+09	1.52384e+09	1.52458e+09	7.00911	1.73392e+09	1.51056e+09	1.60464e+09	1.50414e+09	1.50103e+09	6.42089
P04843	Dolichyl-diphosphooligosaccharide--protein glycosyltransferase subunit 1 [OS=Homo sapiens]	254.778	64	34	1175	34	607	68.5	6.38	3688.93	0	1.38737e+09	1.43724e+09	1.39635e+09	1.42707e+09	1.40876e+09	1.47114	1.56046e+09	1.50796e+09	1.51153e+09	1.45455e+09	1.52556e+09	2.5291
P62258-1	14-3-3 protein epsilon [OS=Homo sapiens]	254.107	87	26	1662	23	255	29.2	4.74	5463.23	3	9.70788e+09	1.07874e+10	9.81459e+09	1.00838e+10	1.00429e+10	4.17811	1.00647e+10	1.01053e+10	9684959367	1.13422e+10	1.08175e+10	6.39881
Q05682-4	Isoform 4 of Caldesmon [OS=Homo sapiens]	253.633	57	37	1007	2	538	62.6	6.37	2913.29	30	2.42052e+09	1.79483e+09	2.34597e+09	2.2478e+09	2.35121e+09	11.2919	1.59522e+09	1.62967e+09	1.73558e+09	1.68855e+09	1.63035e+09	3.36751
P06753-2	Isoform 2 of Tropomyosin alpha-3 chain [OS=Homo sapiens]	252.374	78	32	1898	4	248	29	4.78	4853.8	27	7.80253e+09	9.48376e+09	7.96868e+09	7.80698e+09	7.82389e+09	8.97168	6.33352e+09	6.64773e+09	6.08261e+09	6.65571e+09	6.45132e+09	3.71629
P26599-3	Isoform 3 of Polypyrimidine tract-binding protein 1 [OS=Homo sapiens]	251.956	61	20	1179	18	557	59.6	9.16	4156.65	2	1.90734e+09	2.18895e+09	2.03745e+09	2.08736e+09	2.2549e+09	6.44679	2.1425e+09	2.14597e+09	2.02714e+09	2.22284e+09	2.05754e+09	3.67631
Q01518-1	adenylyl cyclase-associated protein 1 [OS=Homo sapiens]	249.621	48	24	1206	1	475	51.9	8.06	3924.95	0	1.50061e+08	1.31905e+08	1.71278e+08	1.89373e+08	1.44512e+08	14.502	1.19795e+08	1.38618e+08	157036581	5.89981e+06	6.64868e+07	62.9412
P40227-1	T-complex protein 1 subunit zeta [OS=Homo sapiens]	248.953	53	24	1255	20	531	58	6.68	4301.85	4	1.9521e+09	1.93741e+09	2.20588e+09	2.25099e+09	2.14633e+09	6.92414	2.03088e+09	2.07864e+09	2.07979e+09	2.18324e+09	1.94072e+09	4.26585
Q13200	26S proteasome non-ATPase regulatory subunit 2 [OS=Homo sapiens]	247.997	45	28	685	28	908	100.1	5.2	2239.14	0	4.77207e+08	3.78506e+08	4.32317e+08	4.30938e+08	4.6078e+08	8.62615	5.02013e+08	4.70446e+08	4.79964e+08	3.65066e+08	4.69204e+08	11.6395
Q9BPU6	Dihydropyrimidinase-related protein 5 [OS=Homo sapiens]	247.27	68	27	1037	27	564	61.4	7.2	3231.24	0	1.85976e+09	1.61551e+09	1.82881e+09	1.75892e+09	1.82232e+09	5.4842	1.87117e+09	2.00312e+09	1791409482	1.77638e+09	1.81556e+09	4.97359
O43390-1	heterogeneous nuclear ribonucleoprotein r [OS=Homo sapiens]	245.564	44	30	1674	2	633	70.9	8.13	5086.12	16	1.25569e+09	1.59256e+09	1.4247e+09	1.39412e+09	1.27845e+09	9.70713	1.41661e+09	1.4544e+09	1.23925e+09	1.44351e+09	1.32935e+09	6.6209
Q16643	drebrin [OS=Homo sapiens]	245.437	47	28	1147	28	649	71.4	4.45	3452.36	0	2.21575e+09	2.10757e+09	2.11905e+09	2.20026e+09	2.10821e+09	2.47787	1.86351e+09	1.96783e+09	2.02979e+09	2.11031e+09	1.8409e+09	5.75333
P27824-2	Isoform 2 of Calnexin [OS=Homo sapiens]	244.865	44	31	1064	31	627	71.5	4.7	3225.13	0	1.81598e+09	2.14637e+09	1.79424e+09	1.81046e+09	1.87446e+09	7.80685	1.88542e+09	1.75325e+09	1.62627e+09	1.83714e+09	1.8023e+09	5.56013
P67936	Tropomyosin alpha-4 chain [OS=Homo sapiens]	243.801	84	30	1567	14	248	28.5	4.69	4594.83	3	6.1708e+09	6.45716e+09	5.88324e+09	5.6957e+09	5.61596e+09	5.84168	4.39414e+09	4.99592e+09	4.54187e+09	4.87689e+09	4.84333e+09	5.32001
Q01518-2	Isoform 2 of Adenylyl cyclase-associated protein 1 [OS=Homo sapiens]	241.878	48	24	1167	1	474	51.8	8.06	3614.16	20	1.28867e+09	1.24367e+09	1.47745e+09	1.44666e+09	1.31709e+09	7.53042	1.28704e+09	1.26945e+09	1.2239e+09	1.6269e+09	1.35396e+09	11.8678
P09493-3	Isoform 3 of Tropomyosin alpha-1 chain [OS=Homo sapiens]	239.686	71	29	1589	2	284	32.9	4.78	4489.02	15	1.9489e+09	1.82652e+09	1.8773e+09	1.70877e+09	1.91644e+09	5.06127	1.43669e+09	1.55014e+09	1.31936e+09	1.51717e+09	1.54524e+09	6.61722
P09493-4	Isoform 4 of Tropomyosin alpha-1 chain [OS=Homo sapiens]	239.101	71	29	1545	1	284	32.8	4.77	4343.89	1	5.38073e+07	3.12066e+07	5.67394e+07	5.76417e+07	6.86613e+07	25.6186	3.95356e+07	4.55172e+07	36586225	3.28086e+07	3.17197e+07	14.9729
P50991	T-complex protein 1 subunit delta [OS=Homo sapiens]	238.894	71	30	1317	29	539	57.9	7.83	4181.14	1	1.82298e+09	2.2882e+09	2.11138e+09	2.06703e+09	2.04788e+09	8.05021	1.82819e+09	1.72226e+09	1.8731e+09	2.00752e+09	1.7906e+09	5.78309
P35221	Catenin alpha-1 [OS=Homo sapiens]	238.252	47	33	822	25	906	100	6.29	2682.1	6	6.00734e+08	5.42864e+08	6.8044e+08	6.85338e+08	6.27803e+08	9.43831	6.19098e+08	6.07973e+08	6.04528e+08	6.29201e+08	5.79885e+08	3.04877
P31943	Heterogeneous nuclear ribonucleoprotein H [OS=Homo sapiens]	237.954	62	21	1123	14	449	49.2	6.3	3898.13	7	3.80346e+09	3.85627e+09	3.64411e+09	3.65917e+09	4.15159e+09	5.36556	3.80569e+09	3.78215e+09	3.94893e+09	3.90194e+09	3.64337e+09	3.10332
Q9BUF5	Tubulin beta-6 chain [OS=Homo sapiens]	237.289	81	25	1341	13	446	49.8	4.88	4481.65	0	2.52181e+08	2.48918e+08	2.93603e+08	2.8638e+08	2.79585e+08	7.47799	2.45819e+08	2.50846e+08	2.35694e+08	2.37523e+08	2.21671e+08	4.68136
P11940-1	Polyadenylate-binding protein 1 [OS=Homo sapiens]	236.803	52	30	1197	21	636	70.6	9.5	3337.66	8	2.57348e+09	2.71755e+09	2.97328e+09	2.95458e+09	2.92307e+09	6.20347	2.55504e+09	2.32729e+09	2.20808e+09	2.63332e+09	2.66089e+09	8.05117
Q15233	Non-POU domain-containing octamer-binding protein [OS=Homo sapiens]	235.852	61	30	1380	29	471	54.2	8.95	4010.86	0	3.43989e+09	3.46697e+09	3.47197e+09	3.42165e+09	3.59872e+09	1.99836	3.44135e+09	3.22861e+09	3.79164e+09	3.38619e+09	3.24408e+09	6.65931
P48643	T-complex protein 1 subunit epsilon [OS=Homo sapiens]	235.64	71	28	1177	27	541	59.6	5.66	3611.65	0	1.84378e+09	2.29756e+09	2.14471e+09	2.19184e+09	2.11311e+09	7.95681	2.02754e+09	1.85593e+09	1.80837e+09	2.06734e+09	1.85751e+09	6.02362
P06753-5	Isoform 5 of Tropomyosin alpha-3 chain [OS=Homo sapiens]	235.571	72	29	1737	0	248	28.9	4.75	4529.48	1	2.08431e+08	2.66449e+08	1.93475e+08	1.38836e+08	1.11999e+08	32.985	2.39589e+08	2.74449e+08	5.5199e+07	2.9267e+08	3.03607e+08	43.9173
Q9NQC3	Reticulon-4 [OS=Homo sapiens]	235.129	40	30	929	22	1192	129.9	4.5	2556.66	8	1.09421e+09	1.07556e+09	1.19258e+09	1.19689e+09	1.1184e+09	4.94608	1.06877e+09	1.09512e+09	9.13051e+08	1.17315e+09	1.09702e+09	8.94885
P07195	L-lactate dehydrogenase B chain [OS=Homo sapiens]	234.972	64	23	1565	22	334	36.6	6.05	4650.65	0	4.32768e+09	3.71595e+09	4.49134e+09	4.51507e+09	4.56901e+09	8.12999	4.54354e+09	4.47193e+09	4405015931	4.83713e+09	4.26777e+09	4.6978
Q16658	Fascin [OS=Homo sapiens]	233.872	66	30	1416	30	493	54.5	7.24	4196.95	0	2.57653e+09	2.30811e+09	2.52697e+09	2.48989e+09	2.64238e+09	5.01816	3.00256e+09	2.96205e+09	2.88553e+09	2.90517e+09	2.90492e+09	1.66166
P07951-2	Isoform 2 of Tropomyosin beta chain [OS=Homo sapiens]	233.291	71	27	1308	5	284	33	4.67	3637.86	3	1.1584e+08	8.46763e+07	1.37572e+08	1.28963e+08	1.35813e+08	18.0881	3.67979e+07	4.09795e+07	6.39855e+07	4.57148e+07	4.20869e+07	23.0686
Q99832	T-complex protein 1 subunit eta [OS=Homo sapiens]	232.957	63	27	999	27	543	59.3	7.65	3277.58	0	1.12209e+09	1.23404e+09	1.23215e+09	1.28047e+09	1.22517e+09	4.78535	1.15939e+09	1.04647e+09	1.18978e+09	1.22642e+09	1.04634e+09	7.33283
Q7KZF4	staphylococcal nuclease domain-containing protein 1 [OS=Homo sapiens]	232.863	51	35	1075	35	910	101.9	7.17	3149.66	0	9.19227e+08	1.00222e+09	9.9334e+08	9.91001e+08	9.94524e+08	3.49651	9.81925e+08	9.09529e+08	8.77617e+08	9.35106e+08	8.7777e+08	4.78377
P29401-2	Isoform 2 of Transketolase [OS=Homo sapiens]	232.488	50	25	1333	25	631	68.8	7.52	4150.58	0	2.41295e+09	1.55343e+09	2.00092e+09	1.84103e+09	2.08651e+09	15.9893	2.02245e+09	2.34316e+09	2.02087e+09	1.60032e+09	1.91267e+09	13.4593
P52209	6-phosphogluconate dehydrogenase, decarboxylating [OS=Homo sapiens]	231.731	60	23	1045	23	483	53.1	7.23	3337.36	0	2.47612e+09	3.03735e+09	2.59906e+09	2.66409e+09	2.55644e+09	8.18255	2.95162e+09	2.8385e+09	2.77602e+09	3.2199e+09	2.82099e+09	6.12583
P36578	60S ribosomal protein L4 [OS=Homo sapiens]	230.347	57	29	1337	29	427	47.7	11.06	3674.39	0	3.79526e+09	4.3272e+09	4.10136e+09	3.99828e+09	4.10673e+09	4.74741	3.24072e+09	2.91176e+09	3.4257e+09	3.11005e+09	3.12737e+09	5.96174
Q16891	MICOS complex subunit Mic60 [OS=Homo sapiens]	229.317	50	31	909	31	758	83.6	6.48	2795.08	0	8.67922e+08	9.49502e+08	1.01722e+09	9.86084e+08	9.63495e+08	5.84368	9.18206e+08	8.9299e+08	1.00988e+09	8.73746e+08	8.85488e+08	5.99515
O75083	WD repeat-containing protein 1 [OS=Homo sapiens]	228.008	60	27	937	27	606	66.2	6.65	2980.16	0	1.40926e+09	1.72699e+09	1.54145e+09	1.59147e+09	1.4396e+09	8.25367	1.44976e+09	1.60329e+09	1.30586e+09	1.8068e+09	1.6163e+09	12.1326
Q16181	Septin-7 [OS=Homo sapiens]	227.97	59	26	989	25	437	50.6	8.63	2942.86	1	1.99703e+09	1.90168e+09	2.03929e+09	2.03322e+09	2.16478e+09	4.66524	2.16407e+09	2.03362e+09	2112482140	2.02588e+09	2.18385e+09	3.45296
P42704	Leucine-rich PPR motif-containing protein, mitochondrial [OS=Homo sapiens]	227.874	36	35	568	35	1394	157.8	6.13	1611.18	0	3.48466e+08	3.70161e+08	4.20766e+08	4.12748e+08	4.10717e+08	8.03389	4.17842e+08	3.67621e+08	3.44718e+08	2.772e+08	3.81584e+08	14.613
P17844	probable ATP-dependent RNA helicase DDX5 [OS=Homo sapiens]	226.713	54	34	1251	28	614	69.1	8.92	3505.77	6	2.23364e+09	2.3034e+09	2.43938e+09	2.39913e+09	2.40516e+09	3.61185	2.30563e+09	2.16253e+09	2.30669e+09	2.17996e+09	2.23879e+09	3.02584
P40939	Trifunctional enzyme subunit alpha, mitochondrial [OS=Homo sapiens]	226.512	54	31	791	31	763	82.9	9.04	2430.94	0	4.62304e+08	4.98145e+08	4.95811e+08	5.33549e+08	4.94678e+08	5.07901	5.7053e+08	5.05734e+08	5.33094e+08	4.91676e+08	5.84384e+08	7.45728
P30153	serine/threonine-protein phosphatase 2A 65 kDa regulatory subunit A alpha isoform [OS=Homo sapiens]	224.997	56	27	970	27	589	65.3	5.11	2978.47	0	1.66115e+09	1.80635e+09	1.80384e+09	1.73116e+09	1.69565e+09	3.71869	1.80547e+09	1.67857e+09	1.7946e+09	1.83546e+09	1.79332e+09	3.36705
P09429	High mobility group protein B1 [OS=Homo sapiens]	222.083	53	17	1177	14	215	24.9	5.74	3512.68	3	7.26193e+09	4.67804e+09	6.76677e+09	5.9875e+09	6.04783e+09	15.8948	5.57548e+09	6.57029e+09	6612373547	6.5626e+09	6.03657e+09	7.26276
P29966	Myristoylated alanine-rich C-kinase substrate [OS=Homo sapiens]	221.343	51	15	1238	15	332	31.5	4.45	5133.86	0	9.35494e+09	8.11635e+09	8.39167e+09	8.02893e+09	8.58106e+09	6.2242	8.13734e+09	9.59696e+09	8.1095e+09	1.01731e+10	8.52033e+09	10.4367
Q9NVA2-2	Isoform 2 of Septin-11 [OS=Homo sapiens]	220.661	56	25	1091	18	439	50.8	7.01	3656.28	6	1.96962e+09	1.51447e+09	1.79917e+09	1.65741e+09	1.76069e+09	9.71511	1.90993e+09	1.9848e+09	1.75122e+09	1.76913e+09	1.95119e+09	5.69943
P61247	40S ribosomal protein S3a [OS=Homo sapiens]	220.587	71	26	1448	26	264	29.9	9.73	4108.42	0	4.26765e+09	4.91781e+09	4.94907e+09	4.70491e+09	4.65032e+09	5.81847	3.70684e+09	3.62181e+09	3.7561e+09	4.40726e+09	3.8694e+09	8.06181
Q92598	Heat shock protein 105 kDa [OS=Homo sapiens]	217.66	41	29	948	26	858	96.8	5.39	3190.53	1	6.36227e+08	7.67018e+08	7.96266e+08	7.43727e+08	7.23182e+08	8.27721	5.84454e+08	5.04113e+08	4.39851e+08	5.31333e+08	5.14143e+08	10.1206
P04083	annexin A1 [OS=Homo sapiens]	217.475	71	24	946	24	346	38.7	7.02	3125.44	0	2.79844e+09	3.32023e+09	3.155e+09	3.07244e+09	2.93609e+09	6.55586	2.5076e+09	2.41145e+09	2.1828e+09	2.98991e+09	2.5355e+09	11.6549
Q93077	Histone H2A type 1-C [OS=Homo sapiens]	212.211	70	13	1162	3	130	14.1	11.05	3814.18	2	2.32547e+10	3.03942e+10	2.35521e+10	2.39281e+10	2.24543e+10	13.0267	2.87964e+10	2.75786e+10	2.51576e+10	3.1802e+10	2.86176e+10	8.43997
P02545	Prelamin-A/C [OS=Homo sapiens]	210.621	58	33	1111	32	664	74.1	7.02	3289.72	0	1.33679e+09	1.46613e+09	1.51349e+09	1.41456e+09	1.37134e+09	5.00144	1.31795e+09	1.20773e+09	1272701239	1.38091e+09	1.16445e+09	6.7822
Q86VP6-1	cullin-associated nedd8-dissociated protein 1 [OS=Homo sapiens]	209.363	36	33	949	33	1230	136.3	5.78	2902.06	0	9.457e+08	7.81665e+08	8.66402e+08	8.56515e+08	9.44727e+08	7.82158	1.04041e+09	1.00358e+09	1.08731e+09	9.56439e+08	1.07585e+09	5.20722
P35241-5	Isoform 5 of Radixin [OS=Homo sapiens]	208.134	51	30	1200	16	604	71	6.71	3309.74	1	3.94594e+08	3.88965e+08	4.58069e+08	4.80761e+08	4.76252e+08	10.15	4.05983e+08	3.55216e+08	4.45521e+08	4.50169e+08	3.8311e+08	9.95269
P60174	Triosephosphate isomerase [OS=Homo sapiens]	205.909	77	19	1180	19	286	30.8	5.92	4141.4	0	3.83694e+09	3.2263e+09	3.58959e+09	3.2919e+09	3.63497e+09	7.20536	3.30846e+09	3.80703e+09	2.93277e+09	3.26517e+09	3.59941e+09	9.90247
P00338-3	Isoform 3 of L-lactate dehydrogenase A chain [OS=Homo sapiens]	205.198	75	25	995	24	361	39.8	8.43	3002.45	1	2.45432e+09	2.74394e+09	2.60499e+09	2.46472e+09	2.49583e+09	4.79613	1.83611e+09	1.82559e+09	1821710148	1.98231e+09	1.84328e+09	3.64731
P51659-1	peroxisomal multifunctional enzyme type 2 [OS=Homo sapiens]	204.755	49	23	624	23	736	79.6	8.84	2135.06	0	3.09688e+08	2.67779e+08	2.81224e+08	2.88511e+08	3.02114e+08	5.74002	4.25433e+08	4.06331e+08	3.93078e+08	3.4348e+08	3.68193e+08	8.30153
Q14194-1	Dihydropyrimidinase-related protein 1 [OS=Homo sapiens]	204.326	63	28	848	24	572	62.1	7.03	2858.44	0	1.0647e+09	7.75506e+08	9.09128e+08	9.04562e+08	8.63301e+08	11.6112	9.40226e+08	9.75429e+08	9.23287e+08	9.66991e+08	9.47238e+08	2.2003
O75874	Isocitrate dehydrogenase [NADP] cytoplasmic [OS=Homo sapiens]	203.432	65	24	1191	23	414	46.6	7.01	3631.45	1	2.597e+09	2.52554e+09	2.70785e+09	2.76204e+09	2.71021e+09	3.6281	2.86023e+09	2.74594e+09	2.72745e+09	2.60394e+09	2.72033e+09	3.33487
P22234	multifunctional protein ADE2 [OS=Homo sapiens]	203.377	80	24	1072	24	425	47	7.23	3327.17	0	1.59148e+09	1.43929e+09	1.54605e+09	1.53583e+09	1.50613e+09	3.69417	1.3596e+09	1.3773e+09	1.3986e+09	1.29139e+09	1.38897e+09	3.13065
P40926	Malate dehydrogenase, mitochondrial [OS=Homo sapiens]	202.511	69	22	1169	22	338	35.5	8.68	4090.57	0	5.77837e+09	5.04746e+09	4.93718e+09	4.92359e+09	5.05618e+09	6.94022	4.29297e+09	5.00368e+09	4.35191e+09	3.60839e+09	4.22615e+09	11.5297
Q9UHD8-1	Septin-9 [OS=Homo sapiens]	201.71	60	28	1020	28	586	65.4	8.97	2858.91	0	1.57675e+09	1.66604e+09	1.56476e+09	1.55791e+09	1.57979e+09	2.76535	1.75103e+09	1.91007e+09	1.86195e+09	2.02222e+09	1.80829e+09	5.52954
Q6P2Q9	Pre-mRNA-processing-splicing factor 8 [OS=Homo sapiens]	201.451	23	40	540	40	2335	273.4	8.84	1561.92	0	3.45096e+08	3.31278e+08	3.61282e+08	3.44073e+08	3.80024e+08	5.32998	4.41892e+08	3.89958e+08	365923071	3.11363e+08	3.93604e+08	12.4803
P27348	14-3-3 protein theta [OS=Homo sapiens]	200.908	66	22	1176	16	245	27.7	4.78	3649.75	1	3.16457e+09	3.00783e+09	3.09627e+09	3.088e+09	3.1234e+09	1.86193	3.15904e+09	3.35673e+09	3234610659	3.9008e+09	3.21842e+09	8.98585
P16104	Histone H2AX [OS=Homo sapiens]	199.629	76	14	1129	4	143	15.1	10.74	3554.39	10	5.83301e+10	5.49494e+10	5.34841e+10	5.33102e+10	5.64054e+10	3.81314	6.40571e+10	6.08881e+10	6.69086e+10	6.16328e+10	6.29222e+10	3.73394
P55060-1	Exportin-2 [OS=Homo sapiens]	198.202	33	24	861	24	971	110.3	5.77	2883.84	0	7.12743e+08	7.71308e+08	9.13157e+08	9.96552e+08	8.84822e+08	13.2661	6.86217e+08	7.9464e+08	8.24897e+08	8.9775e+08	8.20894e+08	9.51645
P07951-1	Tropomyosin beta chain [OS=Homo sapiens]	197.547	61	24	1237	2	284	32.8	4.7	3426.02	0	4.03603e+06	3.05125e+06	1.87886e+06		2.31032e+06	33.5127	459070	669802	632348	3.40776e+06	866653	102.615
O43175	D-3-phosphoglycerate dehydrogenase [OS=Homo sapiens]	193.492	50	22	946	22	533	56.6	6.71	2961.96	0	1.40421e+09	1.50302e+09	1.57617e+09	1.43833e+09	1.45448e+09	4.52141	1.70707e+09	1.52453e+09	1.63336e+09	1.80009e+09	1.74082e+09	6.32244
P42167	Lamina-associated polypeptide 2, isoforms beta/gamma [OS=Homo sapiens]	192.678	59	22	1079	13	454	50.6	9.38	3329.67	8	2.29176e+09	1.69319e+09	2.19331e+09	2.21829e+09	2.35842e+09	12.2725	2.34078e+09	2.53834e+09	2739338233	2.67035e+09	2.43349e+09	6.44781
P07602-1	Prosaposin [OS=Homo sapiens]	192.29	48	23	1220	23	524	58.1	5.17	3824.46	0	4.20894e+09	3.48997e+09	3.68376e+09	3.5873e+09	3.65104e+09	7.54192	3.58783e+09	4.1935e+09	3.38827e+09	3.17234e+09	3.87012e+09	11.0167
O00571	ATP-dependent RNA helicase DDX3X [OS=Homo sapiens]	189.951	45	28	981	27	662	73.2	7.18	3183.96	0	1.03573e+09	9.22128e+08	9.86043e+08	1.00931e+09	1.0394e+09	4.79355	9.95347e+08	9.13227e+08	9.8468e+08	7.86419e+08	9.0468e+08	9.11477
Q12905	Interleukin enhancer-binding factor 2 [OS=Homo sapiens]	189.667	69	20	794	20	390	43	5.26	2695.01	0	1.02945e+09	1.21951e+09	9.91448e+08	1.07542e+09	1.0195e+09	8.47392	1.31081e+09	1.22985e+09	1.15473e+09	1.46348e+09	1.3895e+09	9.38316
O75367-1	Core histone macro-H2A.1 [OS=Homo sapiens]	189.335	48	16	957	14	372	39.6	9.79	3377.86	2	2.78609e+09	3.08333e+09	3.0027e+09	3.03551e+09	3.1046e+09	4.24177	3.02687e+09	3.06339e+09	3.61614e+09	3.00718e+09	2.89716e+09	9.06486
P15311	Ezrin [OS=Homo sapiens]	189.234	42	27	1153	17	586	69.4	6.27	3112.84	0	5.80608e+08	5.30192e+08	6.86578e+08	5.75062e+08	6.16998e+08	9.76462	6.42082e+08	5.17579e+08	6.3764e+08	6.28851e+08	6.05364e+08	8.50788
P62937	peptidyl-prolyl cis-trans isomerase A [OS=Homo sapiens]	188.723	95	17	1220	1	165	18	7.81	4004.45	0	1.62223e+07		1.10714e+07	1.70433e+07	6.47084e+06	38.7626	1.41084e+07	1.73854e+07	13666285		1.66029e+06	58.9397
Q15029	116 kDa U5 small nuclear ribonucleoprotein component [OS=Homo sapiens]	187.06	42	29	745	28	972	109.4	5	2393.06	0	4.15426e+08	4.32732e+08	4.38219e+08	4.39577e+08	4.51469e+08	3.01515	4.33294e+08	4.054e+08	4.35242e+08	3.09314e+08	3.59125e+08	13.8684
Q9NYU2-1	UDP-glucose:glycoprotein glucosyltransferase 1 [OS=Homo sapiens]	186.581	29	28	699	28	1555	177.1	5.63	2070.38	0	1.18597e+09	1.02138e+09	1.1495e+09	1.15957e+09	1.13991e+09	5.63864	1.11298e+09	9.24079e+08	1.16086e+09	8.93877e+08	1.05972e+09	11.3441
P62805	histone H4 [OS=Homo sapiens]	185.009	62	17	1605	17	103	11.4	11.36	4317.39	0	6.69034e+10	5.81218e+10	5.70748e+10	6.03027e+10	6.35877e+10	6.61373	7.6169e+10	7.89362e+10	7.4187e+10	7.54726e+10	8.13276e+10	3.72951
P12270	Nucleoprotein TPR [OS=Homo sapiens]	184.815	20	36	461	36	2363	267.1	5.02	1389.99	0	2.4005e+08	2.65753e+08	2.85042e+08	2.60867e+08	2.50668e+08	6.4951	2.1397e+08	2.14462e+08	2.12117e+08	1.95131e+08	1.95811e+08	4.81121
P16949-1	Stathmin [OS=Homo sapiens]	184.693	85	21	1472	21	149	17.3	5.97	4561.27	0	1.38245e+10	1.58775e+10	1.20159e+10	1.23005e+10	1.30333e+10	11.5382	1.47807e+10	1.51954e+10	1.36948e+10	1.61305e+10	1.78334e+10	10.033
Q14195-2	Isoform LCRMP-4 of Dihydropyrimidinase-related protein 3 [OS=Homo sapiens]	184.372	43	25	726	20	684	73.9	6.35	2556.56	0	5.80083e+08	4.32399e+08	5.15623e+08	4.84276e+08	4.62468e+08	11.4093	5.35642e+08	5.58054e+08	5.02353e+08	4.6115e+08	4.64187e+08	8.49848
O75533-1	splicing factor 3B subunit 1 [OS=Homo sapiens]	183.849	36	30	574	30	1304	145.7	7.09	1606.54	0	4.32865e+08	4.55809e+08	4.86899e+08	4.5195e+08	4.82897e+08	4.89298	4.51126e+08	3.42566e+08	4.24775e+08	4.02632e+08	3.85753e+08	10.2172
Q92499	ATP-dependent RNA helicase DDX1 [OS=Homo sapiens]	183.365	45	25	766	25	740	82.4	7.23	2482.67	0	4.90143e+08	5.42619e+08	5.70242e+08	5.3531e+08	5.02019e+08	6.10672	5.93178e+08	5.06645e+08	5.22942e+08	5.01128e+08	5.06066e+08	7.30953
Q6FI13	Histone H2A type 2-A [OS=Homo sapiens]	182.402	70	12	1187	5	130	14.1	10.9	3742.92	0	1.4368e+09	1.52321e+09	1.35262e+09	1.5678e+09	1.21353e+09	9.96427	1.20952e+09	1.68075e+09	2.06424e+09	1.0582e+09	1.25535e+09	28.3582
Q9NZI8	Insulin-like growth factor 2 mRNA-binding protein 1 [OS=Homo sapiens]	182.207	49	26	1059	22	577	63.4	9.2	3016.45	4	1.90511e+09	2.01559e+09	1.89004e+09	1.89322e+09	1.95574e+09	2.77995	1.97098e+09	1.77389e+09	1.98152e+09	2.15184e+09	1.88999e+09	7.08892
P23284	peptidyl-prolyl cis-trans isomerase B [OS=Homo sapiens]	181.957	62	19	1322	19	216	23.7	9.41	3774.25	0	8.5273e+09	7.7243e+09	8.07768e+09	8.00454e+09	8.45498e+09	4.07799	6.84605e+09	7.37032e+09	7.23319e+09	7.20552e+09	7.16546e+09	2.70459
P39023	60S ribosomal protein L3 [OS=Homo sapiens]	181.235	53	21	970	21	403	46.1	10.18	2900.45	0	1.88731e+09	2.05171e+09	2.04798e+09	1.8738e+09	1.99475e+09	4.35365	1.63619e+09	1.52168e+09	1.6953e+09	1.75433e+09	1.50186e+09	6.72497
P06748	Nucleophosmin [OS=Homo sapiens]	181.204	52	16	1014	4	294	32.6	4.78	3588.11	11	3.75604e+09	4.48592e+09	3.55852e+09	3.53647e+09	3.63885e+09	10.424	3.52594e+09	3.40533e+09	3.40544e+09	3.52975e+09	3.70539e+09	3.50271
P53621-1	coatomer subunit alpha [OS=Homo sapiens]	178.653	33	29	761	29	1224	138.3	7.66	2212.3	0	5.74353e+08	6.52363e+08	6.23661e+08	6.13522e+08	6.22501e+08	4.55021	6.57971e+08	5.54386e+08	5.7658e+08	6.87101e+08	6.42552e+08	8.98927
Q99497	protein/nucleic acid deglycase DJ-1 [OS=Homo sapiens]	178.269	97	18	743	18	189	19.9	6.79	2642.86	0	1.41274e+09	1.31435e+09	1.41748e+09	1.43934e+09	1.51111e+09	4.96957	1.3098e+09	1.44464e+09	1.42826e+09	1.52302e+09	1.4053e+09	5.40364
P16403	Histone H1.2 [OS=Homo sapiens]	178.202	35	17	1256	13	213	21.4	10.93	3595.54	4	3.64537e+10	3.49179e+10	3.65582e+10	3.65566e+10	3.6733e+10	2.06381	3.53937e+10	3.79797e+10	38551274242	3.83632e+10	3.8203e+10	3.46234
Q02880	DNA topoisomerase 2-beta [OS=Homo sapiens]	178.011	23	32	669	24	1626	183.2	8	1896.48	7	3.42879e+08	3.29016e+08	3.90048e+08	3.72652e+08	4.25621e+08	10.3203	4.61114e+08	4.29957e+08	4.08501e+08	2.76979e+08	4.2435e+08	17.8593
Q15393-1	Splicing factor 3B subunit 3 [OS=Homo sapiens]	177.599	28	25	625	25	1217	135.5	5.26	1799.7	0	6.41012e+08	5.30424e+08	6.17503e+08	6.7067e+08	6.62288e+08	9.03569	6.38288e+08	6.41257e+08	6.34491e+08	6.01881e+08	6.21142e+08	2.58381
P05556-1	Integrin beta-1 [OS=Homo sapiens]	177.534	39	23	890	23	798	88.4	5.39	2670.94	0	1.33181e+09	1.469e+09	1.45609e+09	1.44908e+09	1.47537e+09	4.12921	1.19864e+09	1.16111e+09	1.13766e+09	1.24585e+09	1.229e+09	3.78823
P05387	60S acidic ribosomal protein P2 [OS=Homo sapiens]	176.955	83	10	678	10	115	11.7	4.54	2618.65	0	4.50028e+09	4.14154e+09	4.43839e+09	4.29508e+09	4.79559e+09	5.52398	3.29403e+09	3.82213e+09	3.05162e+09	3.36439e+09	3.64561e+09	8.80547
P11137	microtubule-associated protein 2 [OS=Homo sapiens]	176.618	21	28	669	15	1827	199.4	4.91	1583.66	10	8.33499e+08	8.1741e+08	7.59973e+08	7.35451e+08	7.07544e+08	6.94795	7.95866e+08	7.58993e+08	7.482e+08	7.93077e+08	8.80956e+08	6.55636
P63244	Receptor of activated protein C kinase 1 [OS=Homo sapiens]	176.33	83	18	970	18	317	35.1	7.69	3493.11	0	2.09402e+09	2.0966e+09	2.19237e+09	2.18884e+09	2.38772e+09	5.44693	2.07178e+09	1.99114e+09	1.84715e+09	2.01645e+09	1.98997e+09	4.18605
P14314	Glucosidase 2 subunit beta [OS=Homo sapiens]	175.758	41	23	799	23	528	59.4	4.41	2171.11	0	2.62248e+09	1.93735e+09	2.33349e+09	2.26369e+09	2.30409e+09	10.634	2.15717e+09	2.32457e+09	2.10523e+09	2.06107e+09	2.19818e+09	4.6619
Q92841	Probable ATP-dependent RNA helicase DDX17 [OS=Homo sapiens]	175.667	44	28	1268	22	729	80.2	8.27	3586.66	0	1.72198e+09	1.81369e+09	1.93094e+09	1.9158e+09	1.82096e+09	4.62554	1.89314e+09	1.91325e+09	1.97601e+09	1.86773e+09	1.87096e+09	2.31839
Q9Y678	Coatomer subunit gamma-1 [OS=Homo sapiens]	175.181	40	23	536	21	874	97.7	5.47	1709.04	2	3.21478e+08	2.52307e+08	3.23395e+08	3.28653e+08	3.41405e+08	11.1826	2.87819e+08	2.28711e+08	3.21777e+08	2.38153e+08	2.20452e+08	16.8146
P48735	Isocitrate dehydrogenase [NADP], mitochondrial [OS=Homo sapiens]	174.046	53	21	1160	20	452	50.9	8.69	3391.97	0	1.38226e+09	1.34469e+09	1.46032e+09	1.47816e+09	1.43739e+09	3.92017	1.70537e+09	1.68598e+09	1.68499e+09	1.81358e+09	1.72574e+09	3.08976
O60701	UDP-glucose 6-dehydrogenase [OS=Homo sapiens]	173.75	67	23	778	23	494	55	7.12	2622.19	0	5.37689e+08	6.25007e+08	6.04157e+08	5.93028e+08	5.75201e+08	5.61518	5.69467e+08	5.40578e+08	5.34482e+08	6.0977e+08	5.81279e+08	5.43114
P05388	60S acidic ribosomal protein P0 [OS=Homo sapiens]	173.142	60	15	828	15	317	34.3	5.97	3030.7	0	2.07527e+09	2.43943e+09	2.21681e+09	2.24519e+09	2.23022e+09	5.79834	2.06247e+09	2.00944e+09	2.03764e+09	2.08261e+09	1.90311e+09	3.48496
Q04637-9	Isoform 9 of Eukaryotic translation initiation factor 4 gamma 1 [OS=Homo sapiens]	170.287	23	27	612	21	1606	176.1	5.34	1833.46	5	5.39862e+08	5.77492e+08	5.67745e+08	5.4562e+08	5.6799e+08	2.88317	4.92882e+08	4.44019e+08	4.30499e+08	5.5342e+08	4.73744e+08	10.087
P31939	bifunctional purine biosynthesis protein purH [OS=Homo sapiens]	169.585	62	24	597	24	592	64.6	6.71	1821.3	0	5.02659e+08	4.67556e+08	5.00457e+08	4.88072e+08	4.66808e+08	3.56353	4.18623e+08	4.05197e+08	416250009	4.45638e+08	3.68057e+08	6.84598
P22102-1	trifunctional purine biosynthetic protein adenosine-3 [OS=Homo sapiens]	169.231	34	22	526	22	1010	107.7	6.7	1845.06	0	3.19097e+08	3.02171e+08	3.23333e+08	2.91964e+08	3.09031e+08	4.10528	3.54851e+08	3.06268e+08	304248245	3.15024e+08	3.24277e+08	6.40463
P46940	Ras GTPase-activating-like protein IQGAP1 [OS=Homo sapiens]	168.955	26	32	436	31	1657	189.1	6.48	1369.33	1	1.93848e+08	2.81409e+08	2.7077e+08	2.54675e+08	2.51283e+08	13.5338	2.46241e+08	1.6945e+08	1.80311e+08	2.08252e+08	2.16294e+08	14.9175
P13489	Ribonuclease inhibitor [OS=Homo sapiens]	168.712	60	18	662	18	461	49.9	4.82	2143.06	0	5.02307e+08	5.58668e+08	5.59649e+08	5.56715e+08	5.57148e+08	4.56292	4.82329e+08	4.86137e+08	5.053e+08	4.48031e+08	4.38335e+08	5.91983
Q15365	Poly(RC)-binding protein 1 [OS=Homo sapiens]	168.478	74	18	799	12	356	37.5	7.09	2683.1	0	1.37128e+09	1.25541e+09	1.26558e+09	1.26674e+09	1.25217e+09	3.91311	1.29924e+09	1.36033e+09	1.39873e+09	1.33031e+09	1.22591e+09	4.95289
P80723	Brain acid soluble protein 1 [OS=Homo sapiens]	168.387	88	16	847	16	227	22.7	4.63	2853.29	0	1.70319e+09	1.52309e+09	1.57592e+09	1.4977e+09	1.62278e+09	5.17829	1.42255e+09	1.66232e+09	1.60016e+09	1.92735e+09	1.47321e+09	12.2568
Q1KMD3	heterogeneous nuclear ribonucleoprotein U-like protein 2 [OS=Homo sapiens]	168.337	38	24	627	24	747	85.1	4.91	1758.9	0	4.63726e+08	4.85227e+08	4.85554e+08	4.58099e+08	5.01779e+08	3.7219	6.15019e+08	5.72892e+08	5.43081e+08	5.36525e+08	6.36739e+08	7.57592
P04844-1	Dolichyl-diphosphooligosaccharide--protein glycosyltransferase subunit 2 [OS=Homo sapiens]	168.257	38	17	637	17	631	69.2	5.69	2293.2	0	4.62291e+08	3.82588e+08	3.79477e+08	4.57301e+08	4.40711e+08	9.53369	4.52653e+08	4.91973e+08	4.6581e+08	4.27236e+08	4.19544e+08	6.5093
P34897-1	Serine hydroxymethyltransferase, mitochondrial [OS=Homo sapiens]	167.518	56	20	803	20	504	56	8.53	2223.08	0	1.17328e+09	1.19724e+09	1.06982e+09	1.03364e+09	1.08079e+09	6.35056	1.1426e+09	1.14734e+09	1061202472	9.79564e+08	1.05756e+09	6.45743
Q15366-3	Isoform 3 of Poly(rC)-binding protein 2 [OS=Homo sapiens]	166.255	83	21	696	1	362	38.2	6.79	2109.69	0	5.02365e+07	2.57986e+06	3.74e+07	4.92042e+07	3.7283e+07	54.7102	2.91278e+07	3.97529e+07	3.91727e+07	1.3856e+07	5.31912e+06	60.4395
P32119	Peroxiredoxin-2 [OS=Homo sapiens]	166.166	83	18	1106	17	198	21.9	5.97	3062.68	0	3.84445e+09	3.49525e+09	3.50318e+09	3.45672e+09	3.43507e+09	4.75447	4.02751e+09	4.32265e+09	4.05752e+09	4.1802e+09	4.23934e+09	2.96618
P67809	Nuclease-sensitive element-binding protein 1 [OS=Homo sapiens]	165.878	55	15	707	10	324	35.9	9.88	2608.24	5	2.76387e+09	1.99839e+09	2.43214e+09	2.44506e+09	2.72728e+09	12.4118	1.77978e+09	2.00706e+09	1.84654e+09	2.20617e+09	1.9244e+09	8.45994
O00425	Insulin-like growth factor 2 mRNA-binding protein 3 [OS=Homo sapiens]	165.863	46	22	1027	17	579	63.7	8.87	2792.56	1	8.08206e+08	8.77534e+08	8.74973e+08	8.80648e+08	8.53361e+08	3.53085	8.92746e+08	8.20476e+08	9.93228e+08	7.58399e+08	8.3264e+08	10.3173
Q14103	heterogeneous nuclear ribonucleoprotein D0 [OS=Homo sapiens]	165.467	41	18	1022	3	355	38.4	7.81	3206.85	12	4.10516e+09	3.81633e+09	3.68542e+09	3.72744e+09	3.61932e+09	5.00525	3.59983e+09	3.87309e+09	3.53331e+09	3.48649e+09	3.7307e+09	4.31669
Q6S8J3	POTE ankyrin domain family member E [OS=Homo sapiens]	165.427	12	12	2782	1	1075	121.3	6.2	11662.4	1		5.69771e+06	1.69929e+07	2.63922e+06	1.86208e+07	72.8105	2.09719e+07		9.50265e+06	5.20718e+07	1.11285e+07	84.3885
Q99714-1	3-hydroxyacyl-CoA dehydrogenase type-2 [OS=Homo sapiens]	164.914	89	16	613	16	261	26.9	7.78	2242.55	0	6.35775e+08	2.73691e+08	3.87735e+08	4.13488e+08	4.54928e+08	30.4131	5.77798e+08	5.74005e+08	8.20913e+08	3.71599e+08	5.41063e+08	27.805
P41250	Glycine--tRNA ligase [OS=Homo sapiens]	164.257	45	25	609	25	739	83.1	7.03	1907.27	0	4.25426e+08	4.50341e+08	4.7903e+08	4.68335e+08	4.97296e+08	5.92838	5.6827e+08	4.85677e+08	5.16356e+08	4.59207e+08	5.56768e+08	8.92836
P16615	Sarcoplasmic/endoplasmic reticulum calcium ATPase 2 [OS=Homo sapiens]	163.394	31	26	621	26	1042	114.7	5.34	1992.22	0	5.93522e+08	6.19834e+08	6.53364e+08	6.49988e+08	6.81289e+08	5.27267	6.40513e+08	6.30647e+08	6.44423e+08	6.32987e+08	5.73589e+08	4.63806
P38159-1	RNA-binding motif protein, X chromosome [OS=Homo sapiens]	162.672	62	27	1198	27	391	42.3	10.05	2954.98	0	2.80242e+09	3.03147e+09	2.61811e+09	2.57924e+09	2.65862e+09	6.7384	3.21831e+09	3.05435e+09	2.71128e+09	3.19473e+09	3.41219e+09	8.36235
Q15366-6	Isoform 6 of Poly(rC)-binding protein 2 [OS=Homo sapiens]	162.443	83	21	666	1	361	38.1	6.79	1980.7	17	2.36831e+09	2.41671e+09	2.24845e+09	2.1303e+09	2.26959e+09	4.87867	2.24833e+09	2.28021e+09	2458398862	2.47101e+09	2.19077e+09	5.46756
O60664-1	Perilipin-3 [OS=Homo sapiens]	162.437	64	18	574	18	434	47	5.44	2145.53	0	5.81183e+08	5.20876e+08	6.11619e+08	6.0289e+08	5.54545e+08	6.45867	4.93309e+08	4.68023e+08	4.79789e+08	4.35749e+08	4.68609e+08	4.53971
P31689	DnaJ homolog subfamily A member 1 [OS=Homo sapiens]	162.399	50	15	514	15	397	44.8	7.08	1617.89	0	3.70811e+08	3.71299e+08	4.35405e+08	3.82052e+08	4.84286e+08	12.214	2.63381e+08	2.74042e+08	3.10733e+08	2.42413e+08	1.84565e+08	18.2435
O14979-2	Isoform 2 of Heterogeneous nuclear ribonucleoprotein D-like [OS=Homo sapiens]	161.118	51	19	1009	1	301	33.6	7.31	2727.4	0	3.12348e+07	3.58195e+07	4.67361e+07	4.96645e+07	4.23527e+07	18.497	2.40249e+07	2.669e+07	25542802		1.88881e+07	14.4753
Q01995	transgelin [OS=Homo sapiens]	160.954	85	22	1213	22	201	22.6	8.84	3303.9	0	5.23753e+09	5.15581e+09	5.57016e+09	5.49042e+09	5.6431e+09	3.91831	3.57574e+09	3.29115e+09	3.24263e+09	3.43956e+09	3.52319e+09	4.22372
P06744	glucose-6-phosphate isomerase [OS=Homo sapiens]	159.96	46	18	782	18	558	63.1	8.32	2496.76	0	9.22104e+08	8.4663e+08	9.46036e+08	8.67542e+08	9.64445e+08	5.5601	9.34899e+08	9.30586e+08	8.7453e+08	7.10809e+08	8.05068e+08	11.0974
P61981	14-3-3 protein gamma [OS=Homo sapiens]	159.235	78	20	942	14	247	28.3	4.89	2878.35	2	2.84275e+09	3.50055e+09	2.70293e+09	3.03601e+09	3.56299e+09	12.3622	3.40789e+09	1.47008e+09	3.6992e+09	2.77555e+09	3.26192e+09	30.0465
P31946	14-3-3 protein beta/alpha [OS=Homo sapiens]	158.055	61	17	929	9	246	28.1	4.83	2711.92	0	4.73899e+08	4.63723e+08	4.68027e+08	4.79485e+08	4.95108e+08	2.564	4.8466e+08	4.92063e+08	5.06556e+08	6.02569e+08	4.48817e+08	11.3496
P21796	voltage-dependent anion-selective channel protein 1 [OS=Homo sapiens]	157.124	77	17	846	16	283	30.8	8.54	2607.29	1	1.36618e+09	1.67824e+09	1.42026e+09	1.44584e+09	1.43871e+09	8.2049	1.74887e+09	1.54425e+09	1.44292e+09	1.80576e+09	1.75653e+09	9.47816
Q8NC51-1	Plasminogen activator inhibitor 1 RNA-binding protein [OS=Homo sapiens]	156.883	48	21	888	21	408	44.9	8.65	2670.45	0	3.55245e+09	2.79114e+09	2.80625e+09	2.77172e+09	2.85377e+09	11.3474	2.29632e+09	2.55139e+09	2.23522e+09	2.1151e+09	2.31783e+09	6.9287
Q99460	26S proteasome non-ATPase regulatory subunit 1 [OS=Homo sapiens]	156.426	31	19	485	19	953	105.8	5.39	1694.92	0	4.1724e+08	4.51431e+08	4.4127e+08	4.45458e+08	3.46369e+08	10.3128	4.27529e+08	3.84835e+08	4.44529e+08	4.58302e+08	3.9617e+08	7.39837
P54136-1	arginine--tRNA ligase, cytoplasmic [OS=Homo sapiens]	155.093	46	26	448	26	660	75.3	6.68	1283.64	0	3.62161e+08	3.8321e+08	3.77125e+08	3.80716e+08	3.87459e+08	2.56244	3.96115e+08	3.23428e+08	3.94216e+08	3.33299e+08	3.7532e+08	9.36473
Q14315	Filamin-C [OS=Homo sapiens]	154.565	11	25	545	16	2725	290.8	5.97	1486.51	0	1.69482e+08	1.85181e+08	2.16763e+08	2.0155e+08	2.27232e+08	11.6592	9.61017e+07	5.59251e+07	7.74826e+07	5.10605e+07	7.11329e+07	25.5779
Q9Y617-1	phosphoserine aminotransferase [OS=Homo sapiens]	154.55	61	20	875	20	370	40.4	7.66	2550.03	0	9.78826e+08	5.83956e+08	8.21143e+08	7.62963e+08	7.46995e+08	18.2759	1.03701e+09	1.05875e+09	9.26669e+08	9.69511e+08	1.01752e+09	5.33254
P62136-1	serine/threonine-protein phosphatase PP1-alpha catalytic subunit [OS=Homo sapiens]	153.876	62	17	772	4	330	37.5	6.33	2368.15	12	7.89903e+08	6.58134e+08	7.29335e+08	6.88956e+08	7.06413e+08	6.92733	7.3762e+08	7.85864e+08	7.59168e+08	6.79182e+08	6.75204e+08	6.72818
P62701	40S ribosomal protein S4, X isoform [OS=Homo sapiens]	153.602	64	19	1132	19	263	29.6	10.15	3159.12	0	3.14567e+09	3.37431e+09	2.9e+09	3.01588e+09	3.39187e+09	6.85065	2.91399e+09	2.72694e+09	2.93534e+09	3.0031e+09	2.84579e+09	3.6288
P05455	Lupus La protein [OS=Homo sapiens]	153.052	48	21	752	21	408	46.8	7.12	2338.02	0	1.21142e+09	1.17698e+09	1.22703e+09	1.22321e+09	1.10195e+09	4.38107	1.12341e+09	1.17022e+09	1.12587e+09	1.03077e+09	1.04988e+09	5.27195
O14979-1	Heterogeneous nuclear ribonucleoprotein D-like [OS=Homo sapiens]	152.378	34	19	957	1	420	46.4	9.57	2466.31	16	3.48827e+09	3.00321e+09	2.7828e+09	2.94312e+09	2.64217e+09	10.8111	2.8609e+09	3.00904e+09	2.68365e+09	2.52207e+09	3.21119e+09	9.43642
O43143	Pre-mRNA-splicing factor ATP-dependent RNA helicase DHX15 [OS=Homo sapiens]	152.333	38	25	733	24	795	90.9	7.46	1926.35	1	5.4608e+08	6.11875e+08	5.63477e+08	5.53655e+08	5.59666e+08	4.57891	5.97637e+08	5.99526e+08	5.75359e+08	4.99887e+08	5.98948e+08	7.45265
P07910-2	Isoform C1 of Heterogeneous nuclear ribonucleoproteins C1/C2 [OS=Homo sapiens]	152.33	48	20	760	14	293	32.3	5.08	2228.1	6	5.26648e+09	6.37077e+09	5.35072e+09	5.21343e+09	5.1752e+09	9.2211	5.69069e+09	5.68852e+09	5.89779e+09	5.08746e+09	5.73666e+09	5.51343
P35606	Coatomer subunit beta' [OS=Homo sapiens]	152.123	39	27	661	27	906	102.4	5.27	2003.05	0	5.11594e+08	4.5755e+08	4.72137e+08	4.869e+08	5.30426e+08	5.98764	5.5656e+08	4.58751e+08	5.12764e+08	4.57374e+08	4.73394e+08	8.65693
P27695	DNA-(apurinic or apyrimidinic site) lyase [OS=Homo sapiens]	151.516	55	16	591	16	318	35.5	8.12	2000.19	0	8.64689e+08	8.42805e+08	7.9907e+08	7.09521e+08	7.25114e+08	8.77126	7.29741e+08	8.28379e+08	7.04766e+08	6.74262e+08	6.82817e+08	8.58911
Q8IUE6	Histone H2A type 2-B [OS=Homo sapiens]	151.432	70	11	588	2	130	14	10.89	2325.28	0	7.18046e+08	7.85507e+08	6.08154e+08	6.23655e+08	6.8004e+08	10.5741	7.6142e+08	7.9945e+08	907111912	7.13368e+08	8.11009e+08	8.98242
P78347	General transcription factor II-I [OS=Homo sapiens]	151.381	40	30	400	30	998	112.3	6.39	1151.66	0	3.55923e+08	3.28405e+08	3.22831e+08	3.43589e+08	3.59088e+08	4.71665	3.68212e+08	3.18711e+08	4.24e+08	3.24176e+08	3.62018e+08	11.7662
P23526-1	Adenosylhomocysteinase [OS=Homo sapiens]	151.071	52	24	1083	23	432	47.7	6.34	2975.08	1	2.08412e+09	1.63376e+09	1.94868e+09	1.86568e+09	1.88751e+09	8.68955	1.8134e+09	1.82551e+09	1.65016e+09	1.59253e+09	1.83932e+09	6.55572
P78344-1	Eukaryotic translation initiation factor 4 gamma 2 [OS=Homo sapiens]	151.065	38	27	541	27	907	102.3	7.14	1489.78	0	3.65934e+08	4.19972e+08	4.62198e+08	3.99307e+08	4.05045e+08	8.52945	3.87434e+08	2.80267e+08	3.21105e+08	2.87043e+08	3.41601e+08	13.4916
P35232	Prohibitin [OS=Homo sapiens]	150.968	83	18	746	18	272	29.8	5.76	2333.93	0	9.8753e+08	1.00164e+09	9.63442e+08	1.02046e+09	1.00915e+09	2.20666	1.04394e+09	1.0527e+09	1044331900	1.06345e+09	1.03006e+09	1.17629
Q99798	Aconitate hydratase, mitochondrial [OS=Homo sapiens]	150.88	34	17	650	17	780	85.4	7.61	2191.4	0	3.62735e+08	3.81809e+08	4.46426e+08	4.2401e+08	4.183e+08	8.30727	4.27971e+08	4.08745e+08	3.63147e+08	4.30042e+08	3.80763e+08	7.32096
Q15417	Calponin-3 [OS=Homo sapiens]	150.197	67	17	788	16	329	36.4	6.05	2632.49	1	1.86679e+09	1.67948e+09	2.22394e+09	2.18868e+09	2.03199e+09	11.391	1.85221e+09	1.71929e+09	1.6025e+09	2.15405e+09	1.78082e+09	11.3691
O94760-1	N(G),N(G)-dimethylarginine dimethylaminohydrolase 1 [OS=Homo sapiens]	150.179	62	16	755	15	285	31.1	5.81	2358.95	1	8.06105e+08	7.04848e+08	7.92225e+08	8.00507e+08	7.89912e+08	5.36794	8.31639e+08	7.98364e+08	7.9358e+08	8.37858e+08	7.85086e+08	2.942
Q5QNW6-2	Isoform 2 of Histone H2B type 2-F [OS=Homo sapiens]	149.98	65	14	1225	2	134	14.8	10.35	3678.38	12	6.36979e+10	7.178e+10	6.20853e+10	6.47873e+10	6.33974e+10	5.87805	7.25251e+10	7.08487e+10	6.98369e+10	5.6772e+10	7.16389e+10	9.56254
P61163	Alpha-centractin [OS=Homo sapiens]	149.899	61	17	598	9	376	42.6	6.64	1915.67	7	6.18615e+08	7.83315e+08	6.53729e+08	6.68688e+08	6.50722e+08	9.36747	7.71534e+08	7.43403e+08	7.86221e+08	8.59265e+08	7.45391e+08	6.04643
O00299	chloride intracellular channel protein 1 [OS=Homo sapiens]	149.596	69	15	930	15	241	26.9	5.17	3019.5	0	3.15558e+09	3.31652e+09	3.26663e+09	3.21271e+09	3.18437e+09	2.00258	3.18939e+09	3.27189e+09	3.22803e+09	3.62341e+09	3.06222e+09	6.40877
Q03252	Lamin-B2 [OS=Homo sapiens]	148.941	45	29	875	26	620	69.9	5.59	2203.85	0	7.31166e+08	6.53875e+08	7.32592e+08	6.81641e+08	7.40964e+08	5.40224	7.64457e+08	7.80872e+08	8.30841e+08	8.08354e+08	7.98289e+08	3.19691
Q15149-1	plectin [OS=Homo sapiens]	148.343	9	33	178	33	4684	531.5	5.96	489.65	0	1.53677e+08	1.45097e+08	1.39455e+08	1.69246e+08	1.26914e+08	10.7833	1.35482e+08	9.3953e+07	1.3151e+08	1.27859e+08	9.91354e+07	16.5703
P60660	Myosin light polypeptide 6 [OS=Homo sapiens]	148.335	66	14	793	11	151	16.9	4.65	2904.65	3	5.08352e+09	4.29745e+09	5.09329e+09	4.81409e+09	4.71377e+09	6.80295	3.87233e+09	3.99179e+09	3.45222e+09	3.89396e+09	4.42708e+09	8.85483
P35222	Catenin beta-1 [OS=Homo sapiens]	147.96	38	21	397	17	781	85.4	5.86	1286.8	3	1.99796e+08	1.36511e+08	1.6381e+08	1.75302e+08	2.19875e+08	17.9951	1.94047e+08	1.95726e+08	2.94739e+08	2.14696e+08	1.69556e+08	22.4684
P42166	Lamina-associated polypeptide 2, isoform alpha [OS=Homo sapiens]	147.846	36	17	640	8	694	75.4	7.66	1985.23	0	1.52507e+07	1.92322e+07	2.6538e+07	1.80553e+07	1.88014e+07	21.4017	4.14899e+07	2.7525e+07	2.84669e+07	4.30158e+07	4.137e+07	21.1207
P23588	eukaryotic translation initiation factor 4B [OS=Homo sapiens]	147.479	36	19	682	19	611	69.1	5.73	2089.09	0	9.63528e+08	5.12411e+08	7.34652e+08	7.26905e+08	6.84449e+08	22.2412	6.64213e+08	6.32314e+08	5.70583e+08	5.95055e+08	6.74288e+08	7.06308
P13674-2	Isoform 2 of Prolyl 4-hydroxylase subunit alpha-1 [OS=Homo sapiens]	146.557	47	22	482	22	534	60.9	6.01	1538.96	0	3.35379e+08	4.14315e+08	4.01266e+08	4.08014e+08	3.73615e+08	8.41729	4.07787e+08	3.49679e+08	3.82428e+08	4.13178e+08	3.85566e+08	6.48711
Q9UQ80	proliferation-associated protein 2G4 [OS=Homo sapiens]	146.404	66	22	935	22	394	43.8	6.55	2580.71	0	1.19622e+09	1.02583e+09	1.31935e+09	1.20721e+09	1.14461e+09	9.04223	1.08501e+09	1.08101e+09	1.06193e+09	1.31492e+09	1.18455e+09	9.26269
P63010-2	Isoform 2 of AP-2 complex subunit beta [OS=Homo sapiens]	146.108	37	25	701	14	951	105.6	5.34	1900.82	8	5.69704e+08	5.89268e+08	5.90214e+08	5.97812e+08	6.33546e+08	3.91915	5.60695e+08	6.1603e+08	6.21551e+08	5.68043e+08	5.79321e+08	4.74378
Q15691	Microtubule-associated protein RP/EB family member 1 [OS=Homo sapiens]	146.051	71	16	603	16	268	30	5.14	1820.2	0	5.13288e+08	5.05023e+08	5.75738e+08	5.81211e+08	6.4514e+08	10.1328	5.62394e+08	5.24093e+08	5.29081e+08	6.74161e+08	6.46885e+08	11.7655
P62140	Serine/threonine-protein phosphatase PP1-beta catalytic subunit [OS=Homo sapiens]	145.109	57	16	645	5	327	37.2	6.19	2039.27	0	1.86489e+08	8.93048e+07	1.6514e+08	1.6344e+08	1.68955e+08	24.3548	1.62669e+08	1.66874e+08	1.6759e+08	1.91491e+08	1.79325e+08	6.7778
Q13838-2	Isoform 2 of Spliceosome RNA helicase DDX39B [OS=Homo sapiens]	144.935	50	18	789	8	443	50.6	5.88	2184.51	10	1.76915e+09	1.60256e+09	1.72865e+09	1.75054e+09	1.81663e+09	4.61861	1.97411e+09	1.89938e+09	1.9008e+09	1.65214e+09	1.83938e+09	6.58879
P04899-1	guanine nucleotide-binding protein G(i) subunit alpha-2 [OS=Homo sapiens]	144.397	59	19	645	11	355	40.4	5.54	2022.59	7	8.68957e+08	7.98652e+08	8.73511e+08	9.40522e+08	9.22053e+08	6.27309	1.15999e+09	1.06612e+09	9.31913e+08	1.31118e+09	1.18044e+09	12.4838
Q9UPN3	Microtubule-actin cross-linking factor 1, isoforms 1/2/3/5 [OS=Homo sapiens]	143.898	5	25	164	25	7388	837.8	5.39	518.3	0	4.99337e+07	3.40812e+07	5.61275e+07	5.60185e+07	4.67053e+07	18.6387	6.36774e+07	5.20395e+07	6.68192e+07	3.00489e+07	3.99167e+07	30.8773
P46777	60S ribosomal protein L5 [OS=Homo sapiens]	143.674	49	14	1015	14	297	34.3	9.72	3113.86	0	3.01841e+09	2.3062e+09	3.3648e+09	3.28935e+09	3.2299e+09	14.1658	2.46587e+09	2.42362e+09	2.48003e+09	2.55374e+09	2.36589e+09	2.83204
P11586	C-1-tetrahydrofolate synthase, cytoplasmic [OS=Homo sapiens]	143.635	31	20	535	20	935	101.5	7.3	1633.77	0	4.11965e+08	4.68833e+08	4.85679e+08	4.71207e+08	4.56598e+08	6.14039	4.18191e+08	4.08427e+08	5.01286e+08	3.67348e+08	3.61405e+08	13.6309
Q15717-2	Isoform 2 of ELAV-like protein 1 [OS=Homo sapiens]	143.413	51	15	739	15	353	39	9.45	2169.4	0	1.24558e+09	1.15568e+09	1.18085e+09	1.23765e+09	1.3606e+09	6.41019	1.39383e+09	1.35838e+09	1.35732e+09	1.32709e+09	1.49623e+09	4.73836
Q15293	Reticulocalbin-1 [OS=Homo sapiens]	143.07	51	15	483	15	331	38.9	5	1705.89	0	9.38732e+08	7.92427e+08	8.60215e+08	8.51308e+08	8.2295e+08	6.41398	7.98988e+08	8.7964e+08	5.54833e+08	8.61304e+08	8.74499e+08	17.3143
P33991	DNA replication licensing factor MCM4 [OS=Homo sapiens]	142.581	32	24	418	24	863	96.5	6.74	1367.96	0	5.04407e+08	5.41067e+08	5.03069e+08	5.1839e+08	5.25012e+08	3.03224	5.21323e+08	4.39127e+08	5.32763e+08	4.85417e+08	5.29436e+08	7.9116
O14980	Exportin-1 [OS=Homo sapiens]	142.063	27	20	545	20	1071	123.3	6.06	1917.32	0	2.67739e+08	2.44618e+08	2.54449e+08	2.53273e+08	2.40344e+08	4.18709	2.94477e+08	2.71476e+08	2.3572e+08	2.14328e+08	2.64247e+08	12.2507
P55786	puromycin-sensitive aminopeptidase [OS=Homo sapiens]	141.881	33	22	468	22	919	103.2	5.72	1423.29	0	3.68598e+08	4.27642e+08	3.99636e+08	3.80665e+08	4.13339e+08	6.00114	4.77569e+08	4.40737e+08	4.36015e+08	4.87743e+08	4.81604e+08	5.24806
P62241	40S ribosomal protein S8 [OS=Homo sapiens]	141.465	63	19	834	19	208	24.2	10.32	2433.36	0	2.10339e+09	2.1782e+09	2.40989e+09	2.324e+09	2.25286e+09	5.326	1.92872e+09	1.90254e+09	1916995905	2.21715e+09	1.87119e+09	7.18289
Q92973-2	Isoform 2 of Transportin-1 [OS=Homo sapiens]	141.208	33	19	583	15	890	101.2	4.96	1839.67	4	3.53448e+08	3.66066e+08	3.46102e+08	3.55715e+08	3.70969e+08	2.78865	3.97869e+08	3.49698e+08	3.75179e+08	3.14889e+08	3.71903e+08	8.65998
Q14103-2	Isoform 2 of Heterogeneous nuclear ribonucleoprotein D0 [OS=Homo sapiens]	140.25	38	16	856	1	336	36.2	8.1	2600.83	0	3.30007e+07	5.29751e+07	4.44653e+07	2.78532e+07	1.53633e+07	42.0459	4.67192e+07	3.64075e+07	1.47081e+07	5.84871e+07	4.00759e+07	40.9898
Q14152	Eukaryotic translation initiation factor 3 subunit A [OS=Homo sapiens]	139.57	26	29	563	29	1382	166.5	6.79	1400.43	0	5.91274e+08	5.90918e+08	5.86908e+08	5.16203e+08	5.72232e+08	5.57711	6.02149e+08	5.36559e+08	4.25933e+08	4.37384e+08	5.43502e+08	14.7826
Q14008-3	Isoform 3 of Cytoskeleton-associated protein 5 [OS=Homo sapiens]	139.175	17	25	478	25	2039	226.1	7.77	1427.16	0	2.8255e+08	3.93891e+08	3.62159e+08	3.29837e+08	3.0586e+08	13.2146	3.1749e+08	2.90394e+08	2.57367e+08	3.03978e+08	3.29829e+08	9.317
Q8NBS9-1	Thioredoxin domain-containing protein 5 [OS=Homo sapiens]	138.775	46	17	642	17	432	47.6	5.97	1739.6	0	1.05079e+09	8.51342e+08	9.61872e+08	9.52778e+08	9.48708e+08	7.41794	8.93771e+08	9.52371e+08	9.36741e+08	9.0713e+08	8.60282e+08	3.98232
P53618	Coatomer subunit beta [OS=Homo sapiens]	138.268	31	20	428	20	953	107.1	6.05	1273.19	0	3.73267e+08	3.91284e+08	3.82779e+08	4.09982e+08	3.70217e+08	4.14923	3.62105e+08	3.3795e+08	3.2675e+08	3.44301e+08	3.1484e+08	5.30603
P08758	annexin A5 [OS=Homo sapiens]	138.102	65	22	1004	22	320	35.9	5.05	2767.6	0	1.87816e+09	2.14075e+09	1.99383e+09	1.95456e+09	1.96228e+09	4.85532	1.94716e+09	1.80364e+09	1.73783e+09	1.58754e+09	1.97732e+09	8.79932
P62873	Guanine nucleotide-binding protein G(I)/G(S)/G(T) subunit beta-1 [OS=Homo sapiens]	137.352	64	13	622	7	340	37.4	6	2127.45	5	9.233e+08	8.98798e+08	8.2521e+08	7.8785e+08	8.06044e+08	7.01128	1.17351e+09	1.11955e+09	8.41901e+08	1.11425e+09	1.17567e+09	12.8045
P00441	Superoxide dismutase [Cu-Zn] [OS=Homo sapiens]	137.332	82	11	564	11	154	15.9	6.13	2094.59	0	1.5204e+09	1.47376e+09	1.39353e+09	1.44676e+09	1.5581e+09	4.32314	1.3327e+09	1.57183e+09	1.23314e+09	1.2708e+09	1.41505e+09	9.871
P36873-2	Isoform Gamma-2 of Serine/threonine-protein phosphatase PP1-gamma catalytic subunit [OS=Homo sapiens]	136.343	50	14	599	1	337	38.5	6.13	2015.08	0	1.24457e+07	1.18634e+07	1.68449e+07	1.25094e+07	1.85484e+07	21.0603	1.95439e+07	9.6916e+06	6.31034e+06	1.28261e+07	1.0876e+07	41.4386
P25205-2	Isoform 2 of DNA replication licensing factor MCM3 [OS=Homo sapiens]	136.259	34	24	458	24	853	95.8	5.77	1322.65	0	3.37726e+08	3.57602e+08	3.66482e+08	3.38237e+08	3.45325e+08	3.61236	4.06719e+08	3.43518e+08	3.54086e+08	3.55309e+08	3.66899e+08	6.73054
P07737	profilin-1 [OS=Homo sapiens]	136.183	76	13	807	13	140	15	8.27	2439.07	0	5.62258e+09	6.05421e+09	5.93091e+09	5.85802e+09	6.35781e+09	4.53063	5.83153e+09	5.6323e+09	5400221074	5.71539e+09	5.99253e+09	3.87894
P16401	Histone H1.5 [OS=Homo sapiens]	134.459	30	15	990	11	226	22.6	10.92	2694.39	0	1.25672e+10	1.33251e+10	1.33413e+10	1.3231e+10	1.44514e+10	5.06125	1.22931e+10	1.30187e+10	1.375e+10	1.24115e+10	1.30526e+10	4.5294
Q14203	Dynactin subunit 1 [OS=Homo sapiens]	134.1	22	23	381	23	1278	141.6	5.81	1157.6	0	3.07559e+08	2.75521e+08	3.07997e+08	2.24782e+08	1.60209e+08	24.6965	3.4892e+08	3.53871e+08	3.2904e+08	2.21557e+08	3.24197e+08	17.1217
Q14444-1	Caprin-1 [OS=Homo sapiens]	133.584	28	18	569	18	709	78.3	5.25	1465.73	0	1.03017e+09	9.38159e+08	9.94032e+08	9.49002e+08	9.26789e+08	4.47259	7.67721e+08	7.65459e+08	7.43317e+08	7.85393e+08	7.43557e+08	2.34761
P25391	Laminin subunit alpha-1 [OS=Homo sapiens]	132.833	9	24	897	24	3075	336.9	6.35	2143.03	0	4.7797e+09	5.30601e+08	1.20594e+09	1.70366e+09	1.72972e+09	82.1018	2.84783e+09	4.05724e+09	1.00778e+10	9.29115e+08	4.0661e+09	77.9185
Q13435	Splicing factor 3b subunit 2 [OS=Homo sapiens]	132.801	29	19	523	19	895	100.2	5.67	1467.79	0	5.93337e+08	4.58784e+08	6.38909e+08	5.83681e+08	5.69779e+08	11.7401	5.2266e+08	5.41437e+08	4.82196e+08	4.62449e+08	4.33911e+08	8.96204
P63241-2	Isoform 2 of Eukaryotic translation initiation factor 5A-1 [OS=Homo sapiens]	132.772	56	10	602	10	184	20.2	7.01	2128.38	0	3.03242e+09	2.22158e+09	3.0283e+09	2.98013e+09	2.95859e+09	12.2873	2.5674e+09	2.72672e+09	2.31536e+09	2.52369e+09	2.71633e+09	6.53916
Q00341-1	Vigilin [OS=Homo sapiens]	132.603	24	26	480	26	1268	141.4	6.87	1468.9	0	2.90681e+08	3.89531e+08	3.71695e+08	3.63534e+08	3.58421e+08	10.6332	2.92724e+08	2.82055e+08	2.95119e+08	3.11601e+08	2.89166e+08	3.71904
P23381	Tryptophan--tRNA ligase, cytoplasmic [OS=Homo sapiens]	132.479	47	18	443	18	471	53.1	6.23	1531.61	0	2.84934e+08	3.76728e+08	3.42623e+08	3.56802e+08	2.70262e+08	14.2043	3.58218e+08	3.19676e+08	3.33592e+08	3.69307e+08	3.17925e+08	6.79515
Q07954	prolow-density lipoprotein receptor-related protein 1 [OS=Homo sapiens]	131.787	7	27	267	27	4544	504.3	5.39	785.72	0	1.08601e+08	8.71702e+07	1.33125e+08	1.18494e+08	1.08884e+08	15.0635	2.0084e+08	3.01815e+08	1.87977e+08	1.89548e+08	1.85336e+08	23.4363
P49419-2	Isoform 2 of Alpha-aminoadipic semialdehyde dehydrogenase [OS=Homo sapiens]	131.786	47	17	571	17	511	55.3	6.86	1913.62	0	6.21119e+08	4.4877e+08	4.90333e+08	4.91477e+08	4.94323e+08	12.8287	6.75891e+08	6.74589e+08	8.37637e+08	5.24677e+08	6.32623e+08	16.8215
O95373	Importin-7 [OS=Homo sapiens]	131.347	22	16	537	16	1038	119.4	4.82	1759.29	0	2.34827e+08	2.12866e+08	2.2703e+08	2.09242e+08	2.34115e+08	5.33712	2.46836e+08	2.22396e+08	1.89223e+08	1.96956e+08	2.10346e+08	10.6541
O95865	N(G),N(G)-dimethylarginine dimethylaminohydrolase 2 [OS=Homo sapiens]	129.919	90	15	583	14	285	29.6	6.01	1941.84	0	1.3029e+09	1.36466e+09	1.45601e+09	1.40183e+09	1.36703e+09	4.06996	1.50362e+09	1.47002e+09	1.50755e+09	1.65201e+09	1.50965e+09	4.63595
P30044-1	Peroxiredoxin-5, mitochondrial [OS=Homo sapiens]	128.895	59	16	699	16	214	22.1	8.7	2233.43	0	7.80046e+08	8.60112e+08	8.51279e+08	7.98616e+08	7.91345e+08	4.4982	8.29279e+08	8.07617e+08	7.98998e+08	7.93356e+08	8.40786e+08	2.4897
Q9Y281-1	Cofilin-2 [OS=Homo sapiens]	128.424	61	13	597	4	166	18.7	7.88	1953.84	0	9.67232e+07	1.15594e+08	1.26114e+08	9.79654e+07	1.16916e+08	11.5872	1.1828e+08	1.13234e+08	1.21385e+08	9.66867e+07	8.84977e+07	13.3031
Q02818	Nucleobindin-1 [OS=Homo sapiens]	128.293	49	19	441	19	461	53.8	5.25	1292.97	0	3.60028e+08	2.31981e+08	3.02109e+08	2.7598e+08	3.01368e+08	15.8018	3.13242e+08	3.34057e+08	3.18695e+08	2.45569e+08	3.02152e+08	11.2191
P62750	60S ribosomal protein L23a [OS=Homo sapiens]	128.189	62	17	611	17	156	17.7	10.45	1771.78	0	1.9097e+09	2.11649e+09	1.87885e+09	1.9989e+09	1.79146e+09	6.38611	1.49874e+09	1.3569e+09	1.54649e+09	1.48948e+09	1.48252e+09	4.78112
P61158	actin-related protein 3 [OS=Homo sapiens]	128.067	45	16	672	16	418	47.3	5.88	2112.79	0	6.18684e+08	6.83301e+08	6.52041e+08	6.62586e+08	6.54167e+08	3.57142	6.60934e+08	5.76346e+08	6.05597e+08	6.58683e+08	6.5447e+08	6.05628
Q9UQ35	serine/arginine repetitive matrix protein 2 [OS=Homo sapiens]	127.898	12	21	421	21	2752	299.4	12.06	948.67	0	4.40762e+08	2.95978e+08	4.29147e+08	4.74785e+08	4.16588e+08	16.5483	3.20007e+08	3.16375e+08	3.9864e+08	2.33072e+08	2.77381e+08	19.7957
P52292	Importin subunit alpha-1 [OS=Homo sapiens]	127.739	44	15	451	15	529	57.8	5.4	1782.41	0	3.88087e+08	4.02342e+08	4.22169e+08	4.1316e+08	4.31089e+08	4.0899	3.10457e+08	2.22294e+08	2.59393e+08	3.27228e+08	2.87665e+08	14.8248
P35637-1	RNA-binding protein FUS [OS=Homo sapiens]	127.681	26	14	628	12	526	53.4	9.36	2195.88	2	2.52505e+09	2.0432e+09	2.30164e+09	2.26391e+09	2.26802e+09	7.49964	2.00455e+09	2.14924e+09	1.88104e+09	2.14407e+09	2.06404e+09	5.43007
P17980	26S proteasome regulatory subunit 6A [OS=Homo sapiens]	127.603	49	16	455	16	439	49.2	5.24	1608.6	0	2.49241e+08	3.10663e+08	2.96902e+08	3.25818e+08	3.03012e+08	9.71669	2.87325e+08	2.44304e+08	2.85713e+08	2.41078e+08	2.51787e+08	8.65794
P12109	Collagen alpha-1(VI) chain [OS=Homo sapiens]	127.482	23	17	418	17	1028	108.5	5.43	1392.62	0	2.01128e+08	2.61301e+08	2.09842e+08	2.22733e+08	1.94156e+08	12.1826	1.70472e+08	1.56595e+08	1.99389e+08	1.66343e+08	1.55818e+08	10.4479
P30086	phosphatidylethanolamine-binding protein 1 [OS=Homo sapiens]	127.303	84	13	769	13	187	21	7.53	2644.13	0	2.61879e+09	1.93901e+09	2.24704e+09	2.11442e+09	2.24215e+09	11.1903	2.33073e+09	2.50966e+09	2.30296e+09	1.96357e+09	2.43432e+09	9.08217
P45974-1	Ubiquitin carboxyl-terminal hydrolase 5 [OS=Homo sapiens]	127.177	33	20	448	20	858	95.7	5.03	1271.44	0	4.22238e+08	4.43909e+08	4.34051e+08	4.08436e+08	4.45441e+08	3.6151	5.2145e+08	5.04138e+08	4.90094e+08	4.06319e+08	4.78784e+08	9.21609
Q02878	60S ribosomal protein L6 [OS=Homo sapiens]	126.821	55	17	1000	17	288	32.7	10.58	2336.16	0	3.5443e+09	4.21651e+09	3.71717e+09	3.73633e+09	3.8294e+09	6.56725	3.23131e+09	3.14784e+09	3.31352e+09	3.52101e+09	3.39985e+09	4.3689
P31942	Heterogeneous nuclear ribonucleoprotein H3 [OS=Homo sapiens]	126.751	57	12	608	11	346	36.9	6.87	1921.3	0	1.19897e+09	1.24209e+09	1.11691e+09	1.11767e+09	1.23075e+09	5.12258	1.27951e+09	1.23563e+09	1.35341e+09	1.28761e+09	1.2819e+09	3.27886
P49411	elongation factor Tu, mitochondrial [OS=Homo sapiens]	126.701	50	17	536	17	452	49.5	7.61	1586.61	0	6.21373e+08	7.55982e+08	7.0983e+08	6.68462e+08	6.53094e+08	7.67175	7.0016e+08	7.3791e+08	6.29186e+08	7.4679e+08	6.95397e+08	6.62328
O43795	Unconventional myosin-Ib [OS=Homo sapiens]	125.539	25	20	290	20	1136	131.9	9.38	942.04	0	1.22578e+08	1.07701e+08	1.20774e+08	1.43116e+08	1.46449e+08	12.7201	1.61919e+08	1.39919e+08	1.48281e+08	1.54174e+08	1.40158e+08	6.32518
P06748-3	Isoform 3 of Nucleophosmin [OS=Homo sapiens]	125.487	50	13	732	1	259	28.4	4.72	2448.42	0	2.15045e+07	1.55476e+07	1.8999e+07	2.07587e+07	1.93046e+07	11.9561	9.2203e+06	7.11273e+06	13361957	9.91435e+06	7.19006e+06	27.2917
Q13310-3	Isoform 3 of Polyadenylate-binding protein 4 [OS=Homo sapiens]	125.157	35	19	614	10	660	72.3	9.35	1931.81	0	2.23681e+08	1.97424e+08	2.14274e+08	1.91315e+08	2.12433e+08	6.34255	1.80707e+08	1.61973e+08	1.90464e+08	1.52912e+08	1.78857e+08	8.78543
P12004	proliferating cell nuclear antigen [OS=Homo sapiens]	124.802	69	17	794	17	261	28.8	4.69	2448.49	0	1.81078e+09	1.49592e+09	1.70596e+09	1.56965e+09	1.76048e+09	7.90927	1.68266e+09	1.7804e+09	1.70187e+09	1.68585e+09	1.64327e+09	2.9697
Q96KP4	cytosolic non-specific dipeptidase [OS=Homo sapiens]	124.729	49	17	501	17	475	52.8	5.97	1608.23	0	4.36991e+08	2.52657e+08	4.51016e+08	4.65106e+08	4.20606e+08	21.4418	4.40812e+08	4.27652e+08	4.37546e+08	5.0286e+08	3.71256e+08	10.7311
Q13561-2	Isoform 2 of Dynactin subunit 2 [OS=Homo sapiens]	124.486	53	18	508	18	406	44.8	5.17	1635.24	0	5.5411e+08	6.57519e+08	6.24906e+08	5.74922e+08	5.4041e+08	8.36318	6.25416e+08	6.17845e+08	5.49312e+08	6.01727e+08	6.26115e+08	5.32264
P47756-2	Isoform 2 of F-actin-capping protein subunit beta [OS=Homo sapiens]	124.342	65	18	730	18	272	30.6	6	2091.79	0	1.23683e+09	1.41734e+09	1.4547e+09	1.41525e+09	1.3126e+09	6.58773	1.38154e+09	1.32465e+09	1.25902e+09	1.50145e+09	1.35978e+09	6.52853
P38919	Eukaryotic initiation factor 4A-III [OS=Homo sapiens]	124.058	58	17	463	16	411	46.8	6.73	1495.96	0	4.5901e+08	4.26004e+08	4.01656e+08	4.27311e+08	4.48699e+08	5.15111	4.52837e+08	4.30379e+08	4.4873e+08	3.07811e+08	3.66546e+08	15.6129
Q9ULV4-3	Isoform 3 of Coronin-1C [OS=Homo sapiens]	123.64	41	19	592	19	527	58.9	7.75	1696.15	0	8.31571e+08	8.55058e+08	8.33485e+08	8.14964e+08	8.75152e+08	2.77359	8.55603e+08	8.3293e+08	8.17692e+08	6.78344e+08	7.98238e+08	8.70516
P32969	60S ribosomal protein L9 [OS=Homo sapiens]	123.399	67	10	486	10	192	21.9	9.95	1912.61	0	8.06914e+08	6.82426e+08	8.53564e+08	8.42557e+08	8.22056e+08	8.60496	6.72144e+08	6.96647e+08	7.44147e+08	6.20417e+08	6.13489e+08	8.13564
P15880	40S ribosomal protein S2 [OS=Homo sapiens]	122.907	51	15	823	15	293	31.3	10.24	2205.25	0	2.9269e+09	2.62565e+09	3.05562e+09	2.82078e+09	3.02491e+09	6.03297	2.51227e+09	2.42632e+09	2748263497	2.65495e+09	2.564e+09	4.83825
Q14247-1	Src substrate cortactin [OS=Homo sapiens]	122.876	38	20	568	20	550	61.5	5.4	1470.3	0	9.96749e+08	8.00937e+08	9.14952e+08	8.08067e+08	8.71292e+08	9.2382	8.12518e+08	8.10831e+08	7.17962e+08	8.1654e+08	8.80773e+08	7.19337
P39687	Acidic leucine-rich nuclear phosphoprotein 32 family member A [OS=Homo sapiens]	122.772	50	16	704	10	249	28.6	4.09	2008.56	6	1.59958e+09	1.33248e+09	1.54214e+09	1.5055e+09	1.52205e+09	6.68772	1.46748e+09	1.45829e+09	1.40514e+09	1.50077e+09	1.51626e+09	2.93387
P11388-4	Isoform 4 of DNA topoisomerase 2-alpha [OS=Homo sapiens]	122.074	18	22	305	14	1612	182.6	8.63	815.95	0	4.84084e+07	4.43231e+07	5.61536e+07	6.17381e+07	6.21171e+07	14.6031	4.59683e+07	2.94732e+07	3.4094e+07	2.30979e+07	2.82205e+07	26.8868
P43246-1	DNA mismatch repair protein MSH2 [OS=Homo sapiens]	121.939	28	18	302	18	934	104.7	5.77	890.61	0	1.22398e+08	1.14964e+08	1.36391e+08	1.22496e+08	1.25153e+08	6.24484	1.79092e+08	1.64509e+08	1.40395e+08	8.67727e+07	1.49883e+08	24.4676
O95782	AP-2 complex subunit alpha-1 [OS=Homo sapiens]	121.911	31	21	309	15	977	107.5	7.03	883.54	6	2.35006e+08	1.95077e+08	2.24008e+08	2.12518e+08	2.30795e+08	7.32388	2.7514e+08	2.65728e+08	2.36902e+08	1.63138e+08	2.14792e+08	19.4171
Q13151	Heterogeneous nuclear ribonucleoprotein A0 [OS=Homo sapiens]	121.747	47	13	625	13	305	30.8	9.29	2029.89	0	1.09771e+09	1.31084e+09	1.10704e+09	1.04312e+09	1.00846e+09	10.5528	1.34794e+09	1.40054e+09	1.2159e+09	1.43146e+09	1.44635e+09	6.81216
Q86V81	THO complex subunit 4 [OS=Homo sapiens]	121.521	51	11	516	11	257	26.9	11.15	1728.45	0	1.14748e+09	7.91978e+08	9.59057e+08	8.41205e+08	8.23386e+08	15.9668	8.92078e+08	9.54581e+08	6.86125e+08	6.71295e+08	8.36109e+08	15.5174
P23396	40S ribosomal protein S3 [OS=Homo sapiens]	121.112	74	18	934	18	243	26.7	9.66	2780.18	0	3.6231e+09	4.06633e+09	3.83297e+09	3.90837e+09	3.92637e+09	4.19521	3.42573e+09	3.30157e+09	3.3875e+09	3.59432e+09	3.40613e+09	3.12076
Q9H0U4	ras-related protein Rab-1B [OS=Homo sapiens]	120.129	73	14	587	7	201	22.2	5.73	1973.21	0	2.03113e+08	2.44451e+08	2.39083e+08	2.36148e+08	2.42502e+08	7.3117	2.18929e+08	2.02772e+08	2.14329e+08	1.97136e+08	2.35518e+08	7.00835
Q14566	DNA replication licensing factor MCM6 [OS=Homo sapiens]	120.101	35	22	393	22	821	92.8	5.41	988.03	0	2.61464e+08	2.77756e+08	2.7588e+08	3.03356e+08	2.68295e+08	5.73781	3.71966e+08	3.0667e+08	3.18616e+08	2.30959e+08	3.27612e+08	16.4467
P30084	Enoyl-CoA hydratase, mitochondrial [OS=Homo sapiens]	119.947	55	12	622	12	290	31.4	8.07	2357.32	0	3.88841e+08	4.20626e+08	4.37527e+08	4.49686e+08	4.58355e+08	6.38044	4.87505e+08	4.76162e+08	444365160	4.55384e+08	4.32464e+08	4.9162
P62917	60S ribosomal protein L8 [OS=Homo sapiens]	119.82	50	13	727	13	257	28	11.03	1987.1	0	2.2777e+09	2.70153e+09	2.42279e+09	2.30714e+09	2.31327e+09	7.27636	2.02765e+09	1.93919e+09	2.02713e+09	2.13939e+09	2.04876e+09	3.50457
Q9Y224	UPF0568 protein C14orf166 [OS=Homo sapiens]	119.405	65	14	512	14	244	28.1	6.65	1775.42	0	3.64053e+08	3.6366e+08	3.47571e+08	3.3456e+08	3.39745e+08	3.86988	3.61371e+08	3.91778e+08	3.0765e+08	2.9355e+08	3.11788e+08	12.4714
Q99439	Calponin-2 [OS=Homo sapiens]	118.917	57	15	586	14	309	33.7	7.33	1821.21	0	9.02087e+08	1.01559e+09	1.041e+09	9.95579e+08	1.01004e+09	5.37138	8.70972e+08	7.67521e+08	7.05454e+08	9.44875e+08	8.59468e+08	11.3001
P62841	40S ribosomal protein S15 [OS=Homo sapiens]	118.762	68	7	326	7	145	17	10.39	1253.65	0	4.68261e+08	1.00579e+09	5.44043e+08	5.22812e+08	4.98712e+08	36.8789	4.88433e+08	4.99855e+08	5.36742e+08	5.16276e+08	6.07924e+08	8.92377
P49915	GMP synthase [glutamine-hydrolyzing] [OS=Homo sapiens]	118.536	44	19	454	19	693	76.7	6.87	1392.5	0	3.00503e+08	3.45107e+08	3.45856e+08	3.3996e+08	3.51376e+08	6.10849	3.57598e+08	3.18319e+08	2.83918e+08	2.8853e+08	3.55918e+08	11.0137
Q07866-9	Isoform I of Kinesin light chain 1 [OS=Homo sapiens]	118.245	33	20	611	20	639	72.4	7.49	1809	0	4.06508e+08	3.8668e+08	4.22846e+08	4.51475e+08	4.28042e+08	5.78545	4.13726e+08	3.60151e+08	3.51302e+08	4.62979e+08	4.07443e+08	11.3204
Q99729-3	Isoform 3 of Heterogeneous nuclear ribonucleoprotein A/B [OS=Homo sapiens]	118.176	48	17	659	16	285	30.6	7.91	1975.87	0	2.3353e+09	2.05014e+09	2.06881e+09	2.00956e+09	1.86245e+09	8.29513	1.78316e+09	1.99486e+09	1.64731e+09	1.57965e+09	1.89064e+09	9.57819
P18124	60S ribosomal protein L7 [OS=Homo sapiens]	118.102	51	17	696	17	248	29.2	10.65	1914.95	0	2.15018e+09	2.48549e+09	2.39818e+09	2.35602e+09	2.33823e+09	5.25114	1.94575e+09	1.88423e+09	2055944394	1.90185e+09	1.906e+09	3.57258
Q9UMX0-1	Ubiquilin-1 [OS=Homo sapiens]	117.956	40	13	369	6	589	62.5	5.11	1244.33	6	3.20416e+08	2.49921e+08	3.01291e+08	2.80384e+08	3.2802e+08	10.7052	2.61608e+08	2.78981e+08	2.27909e+08	2.47177e+08	2.98394e+08	10.4059
Q07955-1	Serine/arginine-rich splicing factor 1 [OS=Homo sapiens]	117.582	51	18	925	17	248	27.7	10.36	2390.11	1	2.233e+09	1.69737e+09	1.74175e+09	1.63312e+09	1.76799e+09	13.1917	1.7197e+09	1.8249e+09	1.53911e+09	1.60461e+09	2.00332e+09	10.5931
P09936	Ubiquitin carboxyl-terminal hydrolase isozyme L1 [OS=Homo sapiens]	117.373	72	14	487	14	223	24.8	5.48	1524.73	0	1.57826e+09	1.33504e+09	1.55922e+09	1.46641e+09	1.50753e+09	6.49761	1.5996e+09	1.59032e+09	1.45994e+09	1.73985e+09	1.70789e+09	6.83431
P46782	40S ribosomal protein S5 [OS=Homo sapiens]	117.09	61	15	717	15	204	22.9	9.72	2059.92	0	1.94179e+09	2.22656e+09	1.99592e+09	1.89618e+09	2.01141e+09	6.30937	1.55086e+09	1.51912e+09	1.68996e+09	1.70265e+09	1.62195e+09	5.04693
Q92896-2	Isoform 2 of Golgi apparatus protein 1 [OS=Homo sapiens]	116.912	21	19	484	19	1203	137.1	6.9	1439.37	0	2.99102e+08	2.86643e+08	3.18611e+08	3.10014e+08	3.12066e+08	4.11635	3.32331e+08	3.10035e+08	3.58182e+08	3.44753e+08	3.13564e+08	6.15928
Q96AG4	Leucine-rich repeat-containing protein 59 [OS=Homo sapiens]	116.415	53	13	572	13	307	34.9	9.57	1688.96	0	8.43823e+08	1.17112e+09	1.00831e+09	9.6689e+08	9.06758e+08	12.6512	8.02219e+08	7.82525e+08	8.47109e+08	8.44992e+08	7.98111e+08	3.595
Q04917	14-3-3 protein eta [OS=Homo sapiens]	116.217	51	16	708	12	246	28.2	4.84	2111.01	0	5.36739e+08	4.72787e+08	5.8215e+08	5.8583e+08	5.70679e+08	8.57335	6.10319e+08	6.63841e+08	6.37638e+08	7.88456e+08	6.22193e+08	10.8554
Q09028	Histone-binding protein RBBP4 [OS=Homo sapiens]	116.151	65	19	503	11	425	47.6	4.89	1224.82	8	2.15865e+09	1.70608e+09	2.04795e+09	1.9456e+09	1.49831e+09	14.2821	1.92699e+09	1.98519e+09	1.8497e+09	1.47358e+09	1.8528e+09	11.0263
P09455-1	Retinol-binding protein 1 [OS=Homo sapiens]	116.075	73	12	408	12	135	15.8	5.11	1306.57	0	7.47119e+08	7.73189e+08	7.53212e+08	8.0528e+08	7.46672e+08	3.25717	8.50005e+08	8.63949e+08	7.7101e+08	7.06298e+08	8.4538e+08	8.30943
P55145	Mesencephalic astrocyte-derived neurotrophic factor [OS=Homo sapiens]	116.052	54	15	708	15	182	20.7	8.69	1917.07	0	1.42153e+09	9.56928e+08	1.22628e+09	1.13278e+09	1.29861e+09	14.5156	1.0662e+09	1.2642e+09	1.18171e+09	1.04017e+09	1.23708e+09	8.68038
P20908	Collagen alpha-1(V) chain [OS=Homo sapiens]	115.426	15	19	447	17	1838	183.4	5.06	1305.29	1	5.12635e+08	5.19085e+08	5.48993e+08	5.06162e+08	5.18845e+08	3.15581	4.76984e+08	4.25803e+08	4.17168e+08	5.68211e+08	5.49056e+08	14.2011
O94979-8	Isoform 8 of Protein transport protein Sec31A [OS=Homo sapiens]	115.053	14	13	360	13	1233	134.4	6.73	1119.23	0	2.40904e+08	2.16926e+08	2.35964e+08	2.14423e+08	2.3688e+08	5.39467	2.33562e+08	1.72932e+08	2.54087e+08	1.70552e+08	2.06738e+08	17.7176
P12236	ADP/ATP translocase 3 [OS=Homo sapiens]	114.874	53	17	814	5	298	32.8	9.74	2280.4	0	4.99956e+08	6.27273e+08	5.26045e+08	4.74539e+08	4.96878e+08	11.4399	5.3055e+08	5.15352e+08	4.25122e+08	4.30772e+08	5.4829e+08	11.8125
P55795	heterogeneous nuclear ribonucleoprotein H2 [OS=Homo sapiens]	114.472	33	11	684	5	449	49.2	6.3	2138.32	0	1.01891e+08	6.53663e+07	9.26264e+07	8.48269e+07	1.05798e+08	17.8218	9.97455e+07	9.74105e+07	1.26508e+08	6.96151e+07	9.47263e+07	20.6936
P52597	Heterogeneous nuclear ribonucleoprotein F [OS=Homo sapiens]	114.336	42	10	498	8	415	45.6	5.58	1766.16	0	4.45719e+08	4.29296e+08	4.35214e+08	4.38009e+08	4.03604e+08	3.73765	4.44451e+08	4.27343e+08	4.15492e+08	4.61159e+08	3.5842e+08	9.3046
P43686	26S proteasome regulatory subunit 6B [OS=Homo sapiens]	114.328	43	11	425	11	418	47.3	5.21	1513.56	0	2.05026e+08	2.28538e+08	2.3967e+08	2.39265e+08	2.26349e+08	6.18422	2.38087e+08	2.20384e+08	2.12616e+08	1.31374e+08	1.92893e+08	20.6829
Q9H1B7	interferon regulatory factor 2-binding protein-like [OS=Homo sapiens]	114.229	30	14	397	14	796	82.6	8.24	1366.02	0	1.56065e+08	1.13852e+08	1.5823e+08	1.64997e+08	1.7426e+08	15.1549	1.78577e+08	1.54199e+08	1.55093e+08	1.78334e+08	2.08672e+08	12.7368
Q96AC1-3	Isoform 3 of Fermitin family homolog 2 [OS=Homo sapiens]	113.811	32	16	376	16	687	78.6	6.7	1090.16	0	1.71067e+08	1.68792e+08	2.1866e+08	1.79798e+08	1.91215e+08	10.9296	1.89485e+08	1.72049e+08	1.51356e+08	1.53315e+08	1.64188e+08	9.36077
P35998	26S proteasome regulatory subunit 7 [OS=Homo sapiens]	113.406	56	18	482	18	433	48.6	5.95	1480.8	0	5.49301e+08	6.47924e+08	6.02614e+08	6.48228e+08	6.2618e+08	6.69735	6.16706e+08	5.4872e+08	6.31725e+08	5.9859e+08	5.74575e+08	5.57494
P62195-1	26S proteasome regulatory subunit 8 [OS=Homo sapiens]	113.167	53	16	525	15	406	45.6	7.55	1796.78	0	2.74922e+08	2.45596e+08	3.08478e+08	3.1913e+08	2.9396e+08	10.0969	3.23587e+08	2.85215e+08	302764414	2.56605e+08	2.41361e+08	11.8548
P37268	squalene synthase [OS=Homo sapiens]	112.809	48	18	436	18	417	48.1	6.54	1491.31	0	3.01833e+08	2.12258e+08	2.83737e+08	2.96927e+08	2.84239e+08	13.193	4.82167e+08	4.11215e+08	4.00008e+08	3.39851e+08	4.38584e+08	12.628
P52788-1	Spermine synthase [OS=Homo sapiens]	112.739	50	16	570	16	366	41.2	5.02	1649.37	0	5.18515e+08	5.65747e+08	6.08994e+08	5.91674e+08	5.58842e+08	6.07529	5.56645e+08	5.39084e+08	5.05314e+08	4.93868e+08	5.50387e+08	5.27772
P55209	Nucleosome assembly protein 1-like 1 [OS=Homo sapiens]	112.734	38	10	438	8	391	45.3	4.46	1455.39	0	6.98665e+08	9.30013e+08	8.47185e+08	8.80606e+08	8.47209e+08	10.2712	8.49865e+08	8.66724e+08	7.72474e+08	9.61182e+08	8.09066e+08	8.36475
Q9BUJ2-1	Heterogeneous nuclear ribonucleoprotein U-like protein 1 [OS=Homo sapiens]	112.385	28	18	440	18	856	95.7	6.92	1307.6	0	2.88136e+08	2.85565e+08	2.6982e+08	2.55815e+08	2.87109e+08	5.09864	2.5544e+08	2.47079e+08	264549827	2.4101e+08	2.40599e+08	4.09656
P62820	Ras-related protein Rab-1A [OS=Homo sapiens]	112.335	65	15	563	8	205	22.7	6.21	1839.91	7	1.35735e+09	1.61451e+09	1.46993e+09	1.49801e+09	1.45277e+09	6.26257	1.55018e+09	1.40283e+09	1.42505e+09	1.63273e+09	1.59734e+09	6.76083
P26641-2	Isoform 2 of Elongation factor 1-gamma [OS=Homo sapiens]	112.292	36	17	619	17	487	56.1	7.72	1708.37	0	1.52176e+09	1.63392e+09	1.57322e+09	1.65219e+09	1.57098e+09	3.31162	1.49274e+09	1.39094e+09	1.43642e+09	1.24544e+09	1.45303e+09	6.81828
P40925-3	Isoform 3 of Malate dehydrogenase, cytoplasmic [OS=Homo sapiens]	112.193	46	15	595	15	352	38.6	7.71	1734.16	0	1.23607e+09	1.54846e+09	1.40126e+09	1.36695e+09	1.44011e+09	8.12128	1.30471e+09	1.3666e+09	1.45692e+09	1.48925e+09	1.30375e+09	6.1959
P26583	High mobility group protein B2 [OS=Homo sapiens]	112.142	40	10	634	7	209	24	7.81	1657.48	0	1.56336e+09	1.0507e+09	1.40686e+09	1.3221e+09	1.31961e+09	13.965	1.31263e+09	1.5829e+09	1.51221e+09	1.73266e+09	1.47153e+09	10.0996
Q14257-2	Isoform 2 of Reticulocalbin-2 [OS=Homo sapiens]	112.008	48	13	510	13	335	39.1	4.45	1767.91	0	3.47948e+08	3.82242e+08	3.02249e+08	3.59306e+08	3.58003e+08	8.422	4.3583e+08	3.99282e+08	3.53834e+08	5.20832e+08	5.55346e+08	18.498
P62826	GTP-binding nuclear protein RAN [OS=Homo sapiens]	111.903	43	11	583	11	216	24.4	7.49	1682.79	0	2.85377e+09	3.06049e+09	3.12152e+09	3.00761e+09	2.98074e+09	3.333	3.16951e+09	3.07311e+09	3.19049e+09	3.53296e+09	3.25568e+09	5.36638
Q7L1Q6-3	Isoform 3 of Basic leucine zipper and W2 domain-containing protein 1 [OS=Homo sapiens]	111.827	48	18	591	15	451	51.2	6.62	1605.54	2	6.72616e+08	6.79645e+08	7.65329e+08	7.37067e+08	6.50988e+08	6.84088	7.89111e+08	6.2143e+08	6.73283e+08	7.34825e+08	7.96149e+08	10.4085
P62906	60S ribosomal protein L10A [OS=Homo sapiens]	111.779	47	12	617	12	217	24.8	9.94	1669.49	0	1.94738e+09	2.25772e+09	2.2915e+09	2.2514e+09	2.09838e+09	6.67111	1.64451e+09	1.53723e+09	1932736881	1.88683e+09	1.64365e+09	9.9178
Q99623	Prohibitin-2 [OS=Homo sapiens]	111.472	63	16	558	16	299	33.3	9.83	1556.33	0	7.46903e+08	7.18719e+08	6.8331e+08	7.20889e+08	7.43163e+08	3.51139	9.00754e+08	8.98204e+08	761833650	7.33921e+08	9.17461e+08	10.3504
Q14683	structural maintenance of chromosomes protein 1a [OS=Homo sapiens]	111.123	25	24	277	24	1233	143.1	7.64	794.88	0	1.66407e+08	1.67896e+08	2.00152e+08	1.87744e+08	1.72091e+08	8.16643	1.88864e+08	1.54911e+08	1.86566e+08	8.85783e+07	1.48975e+08	26.4114
P61586	Transforming protein RhoA [OS=Homo sapiens]	111.088	63	13	611	6	193	21.8	6.1	1866.05	7	1.53155e+09	1.83016e+09	1.7006e+09	1.60975e+09	1.57157e+09	7.22847	1.5482e+09	1.51721e+09	1.57786e+09	1.9064e+09	1.79458e+09	10.2947
P08865	40S ribosomal protein SA [OS=Homo sapiens]	110.842	48	12	578	12	295	32.8	4.87	2088.61	0	2.28644e+09	2.11344e+09	2.26209e+09	2.21401e+09	2.32181e+09	3.60205	2.11869e+09	2.14586e+09	1.99075e+09	2.13321e+09	2.06891e+09	3.03289
P49903	Selenide, water dikinase 1 [OS=Homo sapiens]	110.698	62	12	345	12	392	42.9	5.97	1223.14	0	1.92313e+08	1.36661e+08	1.50312e+08	1.15352e+08	1.2918e+08	20.3318	1.73229e+08	1.68222e+08	1.2816e+08	1.67046e+08	1.50614e+08	11.7181
P37802-2	Isoform 2 of Transgelin-2 [OS=Homo sapiens]	110.527	64	14	477	13	220	24.4	8.25	1587.7	1	5.33582e+08	4.15663e+08	6.23627e+08	5.22229e+08	5.24759e+08	14.0757	3.12439e+08	2.85962e+08	2.82856e+08	2.98992e+08	3.47364e+08	8.56266
Q9UHB6-2	Isoform Alpha of LIM domain and actin-binding protein 1 [OS=Homo sapiens]	110.338	44	20	359	20	599	67.1	5.88	957.23	0	2.97391e+08	3.23341e+08	3.31003e+08	3.40578e+08	3.47942e+08	5.9492	2.62405e+08	2.47887e+08	2.62993e+08	2.86925e+08	2.48797e+08	6.02641
P55265-4	Isoform 4 of Double-stranded RNA-specific adenosine deaminase [OS=Homo sapiens]	110.273	16	18	301	18	1269	140.7	8.56	1029.33	0	1.35591e+08	1.44993e+08	1.53676e+08	1.3658e+08	1.2926e+08	6.76074	1.50106e+08	1.24412e+08	1.91085e+08	7.93818e+07	1.37835e+08	29.6882
Q9Y3F4-2	Isoform 2 of Serine-threonine kinase receptor-associated protein [OS=Homo sapiens]	110.256	48	16	417	16	363	39.8	5.31	1348.81	0	4.94173e+08	4.91088e+08	5.35698e+08	5.29013e+08	4.7726e+08	5.04237	5.21557e+08	4.62034e+08	3.90559e+08	4.34708e+08	4.90951e+08	10.9857
Q14839-2	Isoform 2 of Chromodomain-helicase-DNA-binding protein 4 [OS=Homo sapiens]	109.858	13	20	353	20	1940	220.7	5.97	1037.53	0	2.14687e+08	2.26514e+08	2.13202e+08	1.9248e+08	2.22668e+08	6.16621	2.5489e+08	2.09455e+08	2.78898e+08	1.81212e+08	2.47403e+08	16.5527
Q9Y696	Chloride intracellular channel protein 4 [OS=Homo sapiens]	109.7	60	12	472	12	253	28.8	5.59	1594.03	0	5.57916e+08	5.58063e+08	5.87717e+08	5.89711e+08	5.66229e+08	2.746	5.31569e+08	5.44026e+08	5.39687e+08	4.95572e+08	4.86224e+08	5.12498
Q9Y3I0	tRNA-splicing ligase RtcB homolog [OS=Homo sapiens]	109.536	36	16	533	16	505	55.2	7.23	1403.37	0	3.46508e+08	3.19925e+08	4.3049e+08	4.16137e+08	3.88051e+08	12.2307	4.30127e+08	3.78316e+08	3.91071e+08	4.47039e+08	3.88205e+08	7.33875
Q13148-1	TAR DNA-binding protein 43 [OS=Homo sapiens]	109.526	37	11	470	11	414	44.7	6.19	1646.62	0	5.00075e+08	4.83978e+08	4.86028e+08	4.78293e+08	5.17801e+08	3.22347	5.29288e+08	5.48122e+08	5.7655e+08	4.04147e+08	4.34902e+08	15.0251
O14950	Myosin regulatory light chain 12B [OS=Homo sapiens]	109.487	65	11	647	6	172	19.8	4.84	2276.64	5	1.23333e+09	1.17808e+09	1.10965e+09	1.13424e+09	1.27229e+09	5.69867	1.00822e+09	1.02308e+09	8.6298e+08	8.7584e+08	1.02792e+09	8.62671
P30041	Peroxiredoxin-6 [OS=Homo sapiens]	109.466	61	14	458	14	224	25	6.38	1375.27	0	4.69316e+08	4.78877e+08	4.62431e+08	4.805e+08	4.59034e+08	2.03803	6.13018e+08	5.75913e+08	4.63662e+08	5.58399e+08	5.86227e+08	10.2036
P11137-4	Isoform 4 of Microtubule-associated protein 2 [OS=Homo sapiens]	109.303	35	14	489	1	559	58.9	9.72	1133.82	0	7.02621e+06		7.23701e+06	5.0261e+06	4.43292e+06	23.783	4.04364e+06	4.48866e+06	9.24018e+06	6.58332e+06	2.40499e+06	49.2353
Q9Y5B9	FACT complex subunit SPT16 [OS=Homo sapiens]	109.26	27	21	511	21	1047	119.8	5.66	1422.86	0	4.48885e+08	4.86809e+08	4.48345e+08	4.63821e+08	5.07671e+08	5.46195	4.71423e+08	4.88076e+08	5.03932e+08	4.32458e+08	4.7268e+08	5.61274
Q9UNZ2-5	Isoform 3 of NSFL1 cofactor p47 [OS=Homo sapiens]	109.039	46	13	521	13	372	40.8	5.15	1682.29	0	5.46728e+08	3.8382e+08	4.78621e+08	4.79551e+08	4.89453e+08	12.3041	5.0628e+08	4.73445e+08	460323770	4.6131e+08	5.13652e+08	5.23511
Q9Y2X3	Nucleolar protein 58 [OS=Homo sapiens]	108.734	35	13	331	13	529	59.5	8.92	1232.85	0	1.34851e+08	1.28459e+08	1.74793e+08	1.85115e+08	1.7536e+08	16.3044	1.20225e+08	1.1879e+08	1.5522e+08	1.22506e+08	1.23372e+08	11.9604
Q15459	splicing factor 3A subunit 1 [OS=Homo sapiens]	108.69	27	16	442	16	793	88.8	5.22	1380.18	0	3.56566e+08	3.39225e+08	3.79152e+08	3.74354e+08	4.02796e+08	6.48054	3.73834e+08	4.67954e+08	3.70083e+08	3.90044e+08	3.15798e+08	14.2998
O14531	dihydropyrimidinase-related protein 4 [OS=Homo sapiens]	108.359	44	15	440	15	572	61.8	7.09	1402.04	0	5.09581e+08	4.88653e+08	5.08338e+08	4.52097e+08	5.14935e+08	5.22081	4.6806e+08	4.72627e+08	5.25986e+08	4.2357e+08	4.56329e+08	7.89059
Q15637-5	Isoform 5 of Splicing factor 1 [OS=Homo sapiens]	108.354	20	12	557	12	673	71.7	9.58	1623.76	0	6.78057e+08	4.62666e+08	5.86823e+08	5.34677e+08	5.5104e+08	13.9993	5.52096e+08	5.7427e+08	5.14945e+08	4.10654e+08	5.30063e+08	12.245
P04264	Keratin, type II cytoskeletal 1 [OS=Homo sapiens]	108.179	30	15	291	14	644	66	8.12	904.18	1	5.86188e+08	3.84671e+08	7.16322e+07	1.71164e+08	9.93666e+07	83.2303	2.10645e+08	1.3164e+09	9.47765e+07	1.99959e+08	4.07174e+08	112.07
P09486	Sparc [OS=Homo sapiens]	107.907	47	12	523	12	303	34.6	4.84	1533.46	0	6.39164e+08	4.75667e+08	5.92092e+08	5.51272e+08	5.74044e+08	10.6196	5.38874e+08	5.8072e+08	4.94503e+08	4.90387e+08	5.24732e+08	7.00143
Q99873	protein arginine N-methyltransferase 1 [OS=Homo sapiens]	107.871	51	15	437	15	361	41.5	5.43	1411.13	0	4.39804e+08	4.34326e+08	4.09501e+08	4.3803e+08	4.31874e+08	2.84481	4.88728e+08	4.61104e+08	4.24933e+08	4.54478e+08	4.80919e+08	5.41487
Q9Y6M1	Insulin-like growth factor 2 mRNA-binding protein 2 [OS=Homo sapiens]	107.781	31	15	394	13	599	66.1	8.46	1296.41	0	2.83493e+08	1.58288e+08	1.34093e+08	1.57246e+08	1.26017e+08	37.2509	2.26648e+08	2.31846e+08	3.3444e+08	8.88657e+07	2.29479e+08	39.3154
Q15181	Inorganic pyrophosphatase [OS=Homo sapiens]	107.657	68	13	397	12	289	32.6	5.86	1236.17	1	3.41166e+08	3.16774e+08	3.52074e+08	3.622e+08	3.31309e+08	5.1937	2.75501e+08	2.45674e+08	2.38008e+08	2.77121e+08	2.70542e+08	6.96092
Q92688	Acidic leucine-rich nuclear phosphoprotein 32 family member B [OS=Homo sapiens]	107.503	40	12	528	6	251	28.8	4.06	1474.63	0	3.17029e+08	3.34561e+08	3.84695e+08	3.60448e+08	3.25404e+08	8.06703	3.09291e+08	3.21779e+08	3.1654e+08	1.68054e+08	3.16381e+08	23.1527
O00429-6	Isoform 6 of Dynamin-1-like protein [OS=Homo sapiens]	107.365	34	16	258	16	749	83.3	7.08	915.47	0	6.13036e+07	6.51055e+07	5.37926e+07	6.27491e+07	7.00926e+07	9.50617	7.56767e+07	6.42806e+07	7.18015e+07	3.69711e+07	5.4671e+07	25.5274
P50502	Hsc70-interacting protein [OS=Homo sapiens]	107.123	34	14	577	14	369	41.3	5.27	1568.69	0	1.61189e+09	1.467e+09	1.53845e+09	1.48831e+09	1.46211e+09	4.1447	1.43774e+09	1.51167e+09	1.31715e+09	1.32783e+09	1.37229e+09	5.84302
Q14019	coactosin-like protein [OS=Homo sapiens]	107.03	83	14	785	14	142	15.9	5.67	2308.78	0	3.36804e+09	3.13115e+09	3.06591e+09	2.97608e+09	2.85788e+09	6.20153	3.41805e+09	3.31244e+09	3.27174e+09	3.49623e+09	3.49176e+09	3.01928
Q14240-2	Isoform 2 of Eukaryotic initiation factor 4A-II [OS=Homo sapiens]	106.933	46	13	556	5	408	46.5	5.48	1993.55	0	2.18645e+07	1.70141e+07	2.47197e+07	2.54044e+07	2.48105e+07	15.3533	4.01796e+07	2.65786e+07	3.18425e+07	3.49353e+07	3.67873e+07	15.1505
Q12888-2	Isoform 2 of TP53-binding protein 1 [OS=Homo sapiens]	106.653	14	20	219	20	1977	214	4.7	581.21	0	1.20531e+08	1.13469e+08	1.32328e+08	1.40325e+08	1.21672e+08	8.44361	1.28444e+08	1.17112e+08	1.31786e+08	1.6005e+08	1.13642e+08	14.0677
P07954	fumarate hydratase, mitochondrial [OS=Homo sapiens]	106.634	39	10	392	10	510	54.6	8.76	1642.68	0	2.96173e+08	3.239e+08	3.32903e+08	3.01128e+08	3.1898e+08	4.9285	3.46197e+08	2.94213e+08	3.19338e+08	3.1087e+08	2.98607e+08	6.5751
Q15436	protein transport protein Sec23A [OS=Homo sapiens]	106.593	26	14	349	11	765	86.1	7.08	1067.5	3	2.45277e+08	1.96463e+08	2.16856e+08	2.36462e+08	2.33065e+08	8.54355	2.13894e+08	1.85768e+08	2.89907e+08	1.96821e+08	1.93524e+08	19.7165
P11216	Glycogen phosphorylase, brain form [OS=Homo sapiens]	106.449	27	18	411	16	843	96.6	6.86	1216.73	1	2.10745e+08	2.41697e+08	2.12089e+08	1.61553e+08	1.68282e+08	16.8244	2.41445e+08	2.26029e+08	1.86825e+08	1.99187e+08	2.01138e+08	10.5321
O14974	Protein phosphatase 1 regulatory subunit 12A [OS=Homo sapiens]	106.435	20	16	317	16	1030	115.2	5.4	1120.8	0	1.43583e+08	6.9568e+07	1.36192e+08	1.32607e+08	1.13414e+08	25.0534	1.36548e+08	1.18431e+08	1.10565e+08	1.65814e+08	1.36937e+08	15.9515
Q15942	Zyxin [OS=Homo sapiens]	106.234	37	14	509	14	572	61.2	6.67	1620.72	0	1.20092e+09	8.18329e+08	1.1731e+09	1.0501e+09	1.08002e+09	14.2044	6.35618e+08	7.20454e+08	7.30752e+08	6.89147e+08	6.59749e+08	5.83059
P48444	Coatomer subunit delta [OS=Homo sapiens]	106.147	40	20	540	20	511	57.2	6.21	1423.81	0	3.49989e+08	3.72856e+08	4.3681e+08	4.53709e+08	4.90163e+08	13.7901	4.61671e+08	3.85729e+08	4.3148e+08	4.70143e+08	4.42921e+08	7.55837
Q99426	tubulin-folding cofactor B [OS=Homo sapiens]	105.554	60	14	603	14	244	27.3	5.15	1706.26	0	7.53448e+08	7.41278e+08	7.69464e+08	7.90543e+08	7.50387e+08	2.54719	7.11136e+08	7.06774e+08	7.90362e+08	8.07766e+08	6.9564e+08	7.06625
P17174	Aspartate aminotransferase, cytoplasmic [OS=Homo sapiens]	105.494	49	15	286	15	413	46.2	7.01	924.85	0	1.25572e+08	6.37104e+07	1.30687e+08	1.15566e+08	1.12028e+08	24.3616	1.29213e+08	1.41007e+08	9.38195e+07	1.14993e+08	1.25993e+08	14.711
Q16531	DNA damage-binding protein 1 [OS=Homo sapiens]	105.354	25	21	460	21	1140	126.9	5.26	1253.04	0	3.00923e+08	2.35022e+08	2.85844e+08	3.04313e+08	3.00707e+08	10.1732	3.67757e+08	3.37793e+08	3.41815e+08	2.36129e+08	3.27317e+08	15.6267
Q9UQE7	Structural maintenance of chromosomes protein 3 [OS=Homo sapiens]	105.337	21	21	250	21	1217	141.5	7.18	775.37	0	2.43139e+08	2.799e+08	1.95615e+08	1.71988e+08	1.73887e+08	22.1528	1.96651e+08	2.29311e+08	2.55482e+08	2.0886e+08	1.90613e+08	12.2509
Q9Y2W1	Thyroid hormone receptor-associated protein 3 [OS=Homo sapiens]	105.254	24	18	352	17	955	108.6	10.15	1091.28	1	3.86986e+08	2.17888e+08	3.59934e+08	3.38155e+08	3.53375e+08	19.8624	3.57483e+08	3.47868e+08	322219709	3.06413e+08	3.07519e+08	7.11485
P24752	Acetyl-CoA acetyltransferase, mitochondrial [OS=Homo sapiens]	104.995	49	13	315	13	427	45.2	8.85	1085.44	0	1.80364e+08	2.21496e+08	2.24896e+08	2.18417e+08	2.05692e+08	8.64853	2.2906e+08	2.15681e+08	2.18743e+08	2.20728e+08	2.10305e+08	3.1553
P51610-4	Isoform 4 of Host cell factor 1 [OS=Homo sapiens]	104.916	13	18	326	18	2079	213.3	7.33	902.89	0	3.07638e+08	2.46633e+08	3.17747e+08	2.92703e+08	3.08081e+08	9.59005	2.90025e+08	2.74623e+08	3.38542e+08	2.64383e+08	2.55795e+08	11.4868
P62158	Calmodulin [OS=Homo sapiens]	104.616	72	9	610	9	149	16.8	4.22	1812.54	0	2.09788e+09	1.98777e+09	2.15264e+09	2.20176e+09	2.91431e+09	16.2223	1.80643e+09	2.25369e+09	2.18784e+09	1.83355e+09	2.0768e+09	10.0181
P62753	40S RIBOSOMAL PROTEIN S6 [OS=Homo sapiens]	104.536	38	13	533	13	249	28.7	10.84	1645.9	0	1.34163e+09	1.99359e+09	1.65779e+09	1.56011e+09	1.46373e+09	15.439	1.33568e+09	1.2161e+09	1181083127	1.73498e+09	1.29543e+09	16.4405
Q5SSJ5-1	Heterochromatin protein 1-binding protein 3 [OS=Homo sapiens]	104.33	37	18	530	18	553	61.2	9.67	1435.18	0	7.05156e+08	8.38194e+08	8.61881e+08	8.05044e+08	7.66834e+08	7.77637	9.01319e+08	8.57698e+08	837421607	9.48715e+08	9.22866e+08	5.12783
P52907	F-actin-capping protein subunit alpha-1 [OS=Homo sapiens]	104.18	67	13	476	11	286	32.9	5.69	1593.26	1	7.11964e+08	9.58861e+08	8.60373e+08	8.38871e+08	8.37739e+08	10.4491	9.25345e+08	9.47362e+08	7.59844e+08	9.10039e+08	9.09975e+08	8.38075
Q07666	KH domain-containing, RNA-binding, signal transduction-associated protein 1 [OS=Homo sapiens]	104.174	29	11	507	10	443	48.2	8.66	1472.95	1	1.42431e+09	1.67001e+09	1.63826e+09	1.63258e+09	1.57246e+09	6.16166	1.4821e+09	1.49863e+09	1634621229	1.69437e+09	1.57306e+09	5.69615
P26368	Splicing factor U2AF 65 kDa subunit [OS=Homo sapiens]	104.136	39	12	494	12	475	53.5	9.09	1567.87	0	4.70659e+08	3.59581e+08	4.06173e+08	4.08525e+08	3.77174e+08	10.4618	4.20908e+08	4.47722e+08	3.15482e+08	3.45578e+08	3.94726e+08	14.0548
O60716-1	Catenin delta-1 [OS=Homo sapiens]	103.872	26	19	297	19	968	108.1	6.23	889.9	0	2.56602e+08	4.79558e+08	2.72471e+08	2.90373e+08	3.01774e+08	28.3476	2.02568e+08	2.13252e+08	2.93825e+08	2.42217e+08	2.33743e+08	14.9346
Q01844-5	Isoform 5 of RNA-binding protein EWS [OS=Homo sapiens]	103.826	16	8	353	8	661	68.9	9.29	1295.29	0	1.23382e+09	1.04018e+09	1.10014e+09	1.04559e+09	9.74531e+08	9.02873	9.56034e+08	1.05163e+09	924351478	9.0816e+08	9.13575e+08	6.24426
Q96PK6-1	RNA-binding protein 14 [OS=Homo sapiens]	103.764	39	18	447	18	669	69.4	9.67	1215.16	0	3.95776e+08	4.09639e+08	4.11612e+08	3.99991e+08	4.57631e+08	5.96749	4.39591e+08	4.33673e+08	5.082e+08	3.34077e+08	3.94597e+08	15.1527
P04792	Heat shock protein beta-1 [OS=Homo sapiens]	103.739	82	11	613	11	205	22.8	6.4	1988.8	0	1.50362e+09	1.59e+09	1.65088e+09	1.60318e+09	1.52175e+09	3.85178	1.46978e+09	1.35286e+09	1.55947e+09	1.62319e+09	1.4456e+09	7.01842
P09382	Galectin-1 [OS=Homo sapiens]	103.676	82	11	725	11	135	14.7	5.5	2305.51	0	3.20016e+09	3.48574e+09	2.69991e+09	2.43805e+09	2.27538e+09	18.123	3.14075e+09	3.2785e+09	1.85153e+09	2.94987e+09	3.40357e+09	21.307
O75487	Glypican-4 [OS=Homo sapiens]	103.247	33	13	439	12	556	62.4	6.68	1405.94	0	2.65889e+08	1.8121e+08	3.10969e+08	3.02304e+08	3.28319e+08	21.0902	3.52501e+08	3.03906e+08	316974243	3.22605e+08	3.33784e+08	5.62358
P62879	Guanine nucleotide-binding protein G(I)/G(S)/G(T) subunit beta-2 [OS=Homo sapiens]	103.137	54	11	579	5	340	37.3	6	1904.06	1	1.58895e+08	1.39929e+08	1.49094e+08	1.44885e+08	1.35754e+08	6.12413	1.91774e+08	1.91958e+08	1.92004e+08	1.73167e+08	1.98729e+08	5.07054
P49773	Histidine triad nucleotide-binding protein 1 [OS=Homo sapiens]	102.723	79	8	381	8	126	13.8	6.95	1089.86	0	1.47792e+09	8.40694e+08	1.41081e+09	1.3225e+09	1.41897e+09	20.0522	1.15155e+09	1.48236e+09	1.30137e+09	1.15013e+09	1.25052e+09	10.7929
P62333	26S proteasome regulatory subunit 10B [OS=Homo sapiens]	102.712	50	16	487	16	389	44.1	7.49	1477.48	0	3.47922e+08	3.7015e+08	4.10031e+08	3.82311e+08	4.15814e+08	7.31693	4.30248e+08	3.66881e+08	4.06134e+08	3.87723e+08	4.15075e+08	6.13072
P28838	cytosol aminopeptidase [OS=Homo sapiens]	102.711	47	18	357	18	519	56.1	7.93	1079.24	0	2.70387e+08	2.85274e+08	2.17369e+08	2.02193e+08	1.9792e+08	17.2352	2.19012e+08	2.18173e+08	1.54655e+08	1.74001e+08	2.39198e+08	17.5101
Q86UP2-1	Kinectin [OS=Homo sapiens]	102.587	23	24	232	24	1357	156.2	5.64	619.31	0	1.24319e+08	2.00524e+08	1.81958e+08	1.56522e+08	1.84738e+08	17.5877	1.31127e+08	1.18047e+08	1.40737e+08	1.42969e+08	1.23624e+08	8.16584
O15067	Phosphoribosylformylglycinamidine synthase [OS=Homo sapiens]	102.532	20	17	221	17	1338	144.6	5.76	650.98	0	8.49634e+07	7.77231e+07	1.11226e+08	8.79038e+07	9.59822e+07	13.9724	1.04926e+08	7.7983e+07	1.24809e+08	7.32059e+07	8.68918e+07	22.7172
E9PAV3	Nascent polypeptide-associated complex subunit alpha, muscle-specific form [OS=Homo sapiens]	102.262	4	8	496	8	2078	205.3	9.58	1808.9	0	1.31414e+09	7.99395e+08	1.14213e+09	1.10957e+09	1.09768e+09	16.9889	9.07908e+08	1.08579e+09	8.45275e+08	6.22759e+08	8.94896e+08	19.0625
Q9UNF1	Melanoma-associated antigen D2 [OS=Homo sapiens]	101.87	33	17	327	16	606	64.9	9.32	881.32	1	2.83711e+08	2.46274e+08	3.43535e+08	2.44263e+08	2.68292e+08	14.6123	3.14235e+08	2.29805e+08	2.68678e+08	2.35627e+08	2.99375e+08	13.9032
Q13177	Serine/threonine-protein kinase PAK 2 [OS=Homo sapiens]	101.709	46	17	451	12	524	58	5.96	1250.56	3	3.97135e+08	4.41278e+08	4.75745e+08	4.41101e+08	4.22855e+08	6.60958	4.57969e+08	4.09485e+08	4.52525e+08	5.35587e+08	4.64601e+08	9.79581
Q8N163-1	Cell cycle and apoptosis regulator protein 2 [OS=Homo sapiens]	101.662	25	16	388	16	923	102.8	5.22	1133.05	0	3.43304e+08	3.48755e+08	3.505e+08	3.8133e+08	3.78362e+08	4.97558	4.31351e+08	3.85646e+08	4.32779e+08	2.92301e+08	4.19208e+08	15.0453
P07197	Neurofilament medium polypeptide [OS=Homo sapiens]	101.63	27	22	441	19	916	102.4	4.91	1242.27	1	2.68539e+08	2.31744e+08	1.99043e+08	2.19093e+08	1.98508e+08	12.9328	1.88544e+08	2.06942e+08	1.80468e+08	1.55667e+08	2.16913e+08	12.5924
O76021	Ribosomal L1 domain-containing protein 1 [OS=Homo sapiens]	101.349	37	17	444	17	490	54.9	10.13	1163.71	0	2.88137e+08	2.79633e+08	3.44337e+08	3.11288e+08	2.89981e+08	8.6049	2.54846e+08	2.61663e+08	2.07322e+08	1.85468e+08	2.30201e+08	14.0399
Q13283	Ras GTPase-activating protein-binding protein 1 [OS=Homo sapiens]	101.306	36	13	401	13	466	52.1	5.52	1317.76	0	5.30602e+08	4.47868e+08	5.18384e+08	5.01705e+08	5.1413e+08	6.4192	5.09655e+08	4.45304e+08	3.82694e+08	4.2442e+08	4.98195e+08	11.6357
Q15046-2	Isoform Mitochondrial of Lysine--tRNA ligase [OS=Homo sapiens]	101.278	39	21	405	21	625	71.5	6.81	1032.84	0	2.63618e+08	3.38487e+08	2.96988e+08	2.98871e+08	2.94351e+08	8.92034	3.1394e+08	2.67516e+08	2.71227e+08	2.98208e+08	2.81673e+08	6.77458
O95831-1	Apoptosis-inducing factor 1, mitochondrial [OS=Homo sapiens]	100.784	40	15	348	15	613	66.9	8.95	1045.82	0	2.20705e+08	2.69769e+08	2.84763e+08	2.66528e+08	2.57998e+08	9.22312	2.72769e+08	2.38102e+08	2.33739e+08	2.08284e+08	2.32414e+08	9.74989
Q9Y265	RuvB-like 1 [OS=Homo sapiens]	100.624	42	15	474	15	456	50.2	6.42	1402.69	0	3.85749e+08	4.5774e+08	4.39729e+08	3.99444e+08	3.95105e+08	7.54306	4.07982e+08	3.82206e+08	339254700	4.32147e+08	4.32511e+08	9.83472
Q9UJU6-1	Drebrin-like protein [OS=Homo sapiens]	100.529	46	15	519	1	430	48.2	5.05	1645.98	12	3.9351e+08	2.67599e+08	3.79295e+08	3.56501e+08	3.33807e+08	14.2788	4.13626e+08	3.45976e+08	2.91856e+08	3.38405e+08	4.04168e+08	14.0227
P68431	Histone H3.1 [OS=Homo sapiens]	100.086	68	10	698	1	136	15.4	11.12	1801.06	0	2.33466e+08	5.04273e+07	2.13877e+08	3.01491e+08	1.58461e+08	49.0809	1.7528e+08	3.72832e+08	331308026	4.64432e+06	5.57012e+07	86.6046
P05023	Sodium/potassium-transporting ATPase subunit alpha-1 [OS=Homo sapiens]	99.817	24	18	317	11	1023	112.8	5.49	805.56	6	3.09473e+08	2.6788e+08	3.34211e+08	3.22316e+08	3.43983e+08	9.38942	2.87901e+08	2.31e+08	3.23604e+08	3.58307e+08	2.99952e+08	15.6837
Q12765-2	Isoform 2 of Secernin-1 [OS=Homo sapiens]	99.53	33	12	510	12	434	48.7	4.78	1484.12	0	6.9552e+08	6.12895e+08	6.32895e+08	6.10176e+08	5.80992e+08	6.83159	6.1645e+08	6.47624e+08	5.6854e+08	5.52032e+08	6.72539e+08	8.35427
Q9UHD9	Ubiquilin-2 [OS=Homo sapiens]	99.482	25	11	316	6	624	65.7	5.22	1073.98	0	1.45415e+08	9.91223e+07	1.40659e+08	1.12473e+08	1.1379e+08	16.2391	1.20614e+08	1.53181e+08	1.10585e+08	8.92737e+07	1.471e+08	21.2437
P22392-2	Isoform 3 of Nucleoside diphosphate kinase B [OS=Homo sapiens]	99.378	71	12	521	5	267	30.1	8.92	1417.54	7	1.27933e+09	1.03198e+09	1.10368e+09	1.03688e+09	1.06923e+09	9.24006	1.14432e+09	1.20157e+09	7.7166e+08	8.53213e+08	1.18082e+09	19.6073
P33993-1	DNA replication licensing factor MCM7 [OS=Homo sapiens]	99.265	29	16	349	16	719	81.3	6.46	1104.81	0	2.30482e+08	2.28282e+08	2.4087e+08	2.31522e+08	2.12355e+08	4.51555	3.32912e+08	2.88101e+08	296596060	3.09784e+08	3.29551e+08	6.33561
P54577	Tyrosine--tRNA ligase, cytoplasmic [OS=Homo sapiens]	99.207	44	21	479	21	528	59.1	7.05	1168.06	0	2.73633e+08	3.80917e+08	3.86485e+08	3.22639e+08	3.33325e+08	13.649	3.66965e+08	2.92151e+08	3.6438e+08	3.48062e+08	3.89538e+08	10.4157
Q00688	peptidyl-prolyl cis-trans isomerase FKBP3 [OS=Homo sapiens]	99.175	51	11	532	11	224	25.2	9.28	1675.77	0	1.0328e+09	9.88037e+08	1.0193e+09	9.62117e+08	9.83661e+08	2.86015	9.3397e+08	9.53289e+08	9.31831e+08	6.4611e+08	9.54448e+08	15.0872
Q71DI3	histone H3.2 [OS=Homo sapiens]	98.539	68	11	658	2	136	15.4	11.27	1604.53	9	2.1813e+10	1.63686e+10	1.74635e+10	1.79606e+10	1.91339e+10	11.2041	2.65382e+10	2.49555e+10	2.40959e+10	2.52877e+10	2.79623e+10	5.8517
Q9P258	Protein RCC2 [OS=Homo sapiens]	98.528	47	16	265	16	522	56	8.78	757.65	0	4.1845e+08	2.9982e+08	3.47313e+08	3.28909e+08	3.39458e+08	12.6641	3.29215e+08	3.32972e+08	3.37893e+08	3.17636e+08	2.71029e+08	8.54921
P29692-2	Isoform 2 of Elongation factor 1-delta [OS=Homo sapiens]	98.511	25	12	536	12	647	71.4	6.42	1602.47	0	1.26471e+09	1.05823e+09	1.30777e+09	1.30289e+09	1.30071e+09	8.56781	1.1622e+09	1.13962e+09	1.113e+09	1.18931e+09	1.16328e+09	2.48519
P23921	Ribonucleoside-diphosphate reductase large subunit [OS=Homo sapiens]	98.393	33	15	270	15	792	90	7.15	927.57	0	1.28099e+08	7.95727e+07	1.28177e+08	9.48513e+07	8.48677e+07	22.7841	1.20961e+08	1.34525e+08	1.54193e+08	1.21394e+08	1.31528e+08	10.2089
Q9UBF2	Coatomer subunit gamma-2 [OS=Homo sapiens]	98.321	27	14	281	12	871	97.6	5.81	837.39	0	5.44245e+07	4.00344e+07	4.65671e+07	5.31377e+07	4.23033e+07	13.5032	5.02928e+07	5.32841e+07	4.64069e+07	3.98915e+07	3.85414e+07	14.0204
Q9Y2Z0-1	Protein SGT1 homolog [OS=Homo sapiens]	98.138	52	16	372	1	365	41	5.16	1165.75	14	3.2734e+08	2.70533e+08	3.69653e+08	3.61317e+08	3.42639e+08	11.7427	3.43159e+08	3.13838e+08	3.29938e+08	2.66965e+08	2.97224e+08	9.57158
Q9P0M6	Core histone macro-H2A.2 [OS=Homo sapiens]	98.133	52	14	543	12	372	40	9.69	1551.43	0	4.03442e+08	3.89227e+08	4.5206e+08	4.4874e+08	4.71534e+08	8.07125	4.72471e+08	4.63819e+08	5.13927e+08	5.84382e+08	5.03371e+08	9.39887
P11717	Cation-independent mannose-6-phosphate receptor [OS=Homo sapiens]	97.817	14	24	156	24	2491	274.2	5.94	407.63	0	1.98762e+08	1.67812e+08	2.05997e+08	1.68296e+08	1.96113e+08	9.61834	2.14135e+08	1.53368e+08	203862394	1.61481e+08	1.88051e+08	14.2732
Q14157-5	Isoform 5 of Ubiquitin-associated protein 2-like [OS=Homo sapiens]	97.748	19	14	337	14	1104	116.6	7.02	962.69	0	3.01696e+08	2.40406e+08	2.76529e+08	2.60652e+08	2.49764e+08	9.08394	2.61705e+08	2.49303e+08	2.08053e+08	1.96357e+08	2.36628e+08	11.9539
P11387	DNA topoisomerase 1 [OS=Homo sapiens]	97.441	31	21	514	21	765	90.7	9.31	1222.73	0	6.02649e+08	6.15161e+08	7.06472e+08	7.1223e+08	6.75419e+08	7.69667	5.56868e+08	5.26977e+08	6.04304e+08	5.63081e+08	5.93933e+08	5.42811
P45880-1	Isoform 1 of Voltage-dependent anion-selective channel protein 2 [OS=Homo sapiens]	97.006	50	12	559	12	309	33.4	7.59	1747.44	0	1.18158e+09	1.36007e+09	1.23221e+09	1.22403e+09	1.2513e+09	5.33586	1.28506e+09	1.28966e+09	1.19913e+09	1.35205e+09	1.29834e+09	4.27509
Q92804-1	TATA-binding protein-associated factor 2N [OS=Homo sapiens]	96.652	28	12	322	10	592	61.8	8.02	973.95	0	4.17641e+08	1.85716e+08	3.37601e+08	3.31232e+08	3.45144e+08	26.1292	3.13453e+08	3.33953e+08	3.00247e+08	1.91963e+08	2.88641e+08	19.2586
Q15102	Platelet-activating factor acetylhydrolase IB subunit gamma [OS=Homo sapiens]	96.62	69	13	308	13	231	25.7	6.84	826.26	0	8.04065e+08	6.30707e+08	5.91865e+08	5.76903e+08	6.48145e+08	13.9313	7.46084e+08	8.64209e+08	6.34906e+08	5.80423e+08	7.13152e+08	15.3964
P17858-1	ATP-dependent 6-phosphofructokinase, liver type [OS=Homo sapiens]	96.574	29	16	267	13	780	85	7.5	698.8	3	1.57381e+08	1.26586e+08	1.35816e+08	1.69382e+08	1.62099e+08	12.116	2.03583e+08	1.87598e+08	1.50515e+08	1.37354e+08	1.65605e+08	15.9294
Q9UBE0-1	SUMO-activating enzyme subunit 1 [OS=Homo sapiens]	96.487	48	13	456	13	346	38.4	5.3	1414.41	0	3.60112e+08	3.87319e+08	3.61465e+08	3.64835e+08	4.38224e+08	8.65768	3.7657e+08	3.75932e+08	380627046	3.56426e+08	3.8136e+08	2.72905
Q14847	LIM and SH3 domain protein 1 [OS=Homo sapiens]	95.862	59	14	682	14	261	29.7	7.05	1877.55	0	1.46938e+09	1.25859e+09	1.32202e+09	1.29097e+09	1.40793e+09	6.44059	1.25153e+09	1.26543e+09	1.26137e+09	1.34716e+09	1.4079e+09	5.22972
P14324-2	Isoform 2 of Farnesyl pyrophosphate synthase [OS=Homo sapiens]	95.391	48	12	310	12	353	40.5	5.17	865.34	0	3.30753e+08	4.48138e+08	3.0359e+08	2.93284e+08	3.10626e+08	18.8179	4.2442e+08	3.59227e+08	431786752	4.61655e+08	4.09103e+08	9.02161
Q9BZZ5-2	Isoform 2 of Apoptosis inhibitor 5 [OS=Homo sapiens]	95.342	26	12	273	12	504	56.7	5.92	905.63	0	1.73202e+08	1.69165e+08	1.91992e+08	1.60855e+08	1.90474e+08	7.69228	2.02301e+08	1.84036e+08	1.89828e+08	1.62741e+08	1.64444e+08	9.37612
Q96AY3	Peptidyl-prolyl cis-trans isomerase FKBP10 [OS=Homo sapiens]	95.067	37	19	576	19	582	64.2	5.62	1503.93	0	1.04284e+09	8.71806e+08	9.42356e+08	9.32802e+08	9.62687e+08	6.49552	8.95676e+08	9.53659e+08	9.10113e+08	8.8156e+08	8.78238e+08	3.38296
P62424	60S ribosomal protein L7a [OS=Homo sapiens]	94.908	52	15	612	15	266	30	10.61	1602.89	0	3.00675e+09	3.53181e+09	3.41863e+09	3.32916e+09	3.3193e+09	5.88482	2.67226e+09	2.44627e+09	2.79189e+09	2.59532e+09	2.63924e+09	4.775
Q9BSJ8-2	Isoform 2 of Extended synaptotagmin-1 [OS=Homo sapiens]	94.669	19	13	237	13	1114	123.9	5.78	797.71	0	6.11932e+07	4.4148e+07	5.63686e+07	5.14052e+07	8.15558e+07	23.9776	8.07403e+07	6.34245e+07	7.65804e+07	5.25393e+07	4.21364e+07	25.6095
Q9UJZ1	Stomatin-like protein 2, mitochondrial [OS=Homo sapiens]	94.405	58	11	269	11	356	38.5	7.39	992.26	0	9.66519e+07	4.05695e+07	9.53891e+07	8.7592e+07	1.04255e+08	30.0048	8.06053e+07	8.95071e+07	1.05119e+08	5.87014e+07	6.9198e+07	22.2741
Q10567	AP-1 complex subunit beta-1 [OS=Homo sapiens]	94.376	28	20	397	9	949	104.6	5.06	1006.72	0	4.20768e+07	3.58563e+07	4.44669e+07	3.95003e+07	4.49313e+07	9.09911	4.75699e+07	4.09247e+07	5.53241e+07	2.9846e+07	3.93758e+07	22.3415
O00231	26S proteasome non-ATPase regulatory subunit 11 [OS=Homo sapiens]	94.169	49	16	447	16	422	47.4	6.48	1293.06	0	3.51737e+08	3.76486e+08	3.81925e+08	3.57166e+08	3.93564e+08	4.68116	4.27208e+08	4.28242e+08	4.26704e+08	2.78554e+08	3.62482e+08	17.0621
Q96I24-1	Far upstream element-binding protein 3 [OS=Homo sapiens]	94.148	42	17	388	13	572	61.6	8.38	1003.23	0	1.1293e+08	8.07445e+07	1.42446e+08	2.12876e+08	1.4821e+08	35.1818	1.31916e+08	9.26356e+07	9.84835e+07	1.35662e+08	1.31093e+08	17.4835
Q9UBT2	SUMO-activating enzyme subunit 2 [OS=Homo sapiens]	94.097	40	15	294	15	640	71.2	5.29	792.89	0	4.46349e+08	4.96966e+08	4.49242e+08	4.59217e+08	4.69601e+08	4.40094	4.45522e+08	3.92746e+08	4.51522e+08	4.41698e+08	4.23738e+08	5.51762
Q08945	FACT complex subunit SSRP1 [OS=Homo sapiens]	93.913	27	14	534	14	709	81	6.87	1497.3	0	5.01478e+08	5.3131e+08	4.83212e+08	4.66569e+08	4.60982e+08	5.84784	5.29455e+08	4.80404e+08	4.85369e+08	4.73317e+08	4.84019e+08	4.53925
P09104	Gamma-enolase [OS=Homo sapiens]	93.671	29	8	419	5	434	47.2	5.03	1729.45	0	2.45012e+07	1.19575e+07	2.06233e+07	1.7458e+07	1.73281e+07	25.1931	1.68614e+07	1.97138e+07	1.02752e+07	2.01136e+06	8.64058e+06	60.8549
P05141	ADP/ATP translocase 2 [OS=Homo sapiens]	92.785	47	17	751	5	298	32.8	9.69	1831.84	12	2.83594e+09	2.7308e+09	2.50971e+09	2.49249e+09	2.67453e+09	5.54179	2.61649e+09	2.55532e+09	2.65723e+09	2.55445e+09	2.78339e+09	3.58645
O75368	SH3 domain-binding glutamic acid-rich-like protein [OS=Homo sapiens]	92.401	94	9	571	9	114	12.8	5.25	1878.41	0	7.42993e+08	5.9996e+08	6.31122e+08	5.77448e+08	6.43572e+08	9.96209	7.5378e+08	8.61194e+08	6.64117e+08	6.26273e+08	8.509e+08	14.1555
Q9UKA9-2	Isoform 2 of Polypyrimidine tract-binding protein 2 [OS=Homo sapiens]	92.35	36	12	430	1	532	57.6	8.81	1412.55	9	1.57158e+08	1.91938e+08	1.93131e+08	1.88289e+08	1.88632e+08	8.18959	2.43781e+08	2.1739e+08	241449098	2.76875e+08	2.43934e+08	8.65295
P54727	UV excision repair protein RAD23 homolog B [OS=Homo sapiens]	92.139	42	14	538	12	409	43.1	4.84	1551.66	1	6.64061e+08	4.88994e+08	6.15977e+08	5.3856e+08	5.92683e+08	11.7308	5.89348e+08	6.35886e+08	5.09487e+08	4.92589e+08	7.01887e+08	14.9076
P62191	26S proteasome regulatory subunit 4 [OS=Homo sapiens]	91.88	47	17	450	16	440	49.2	6.21	1346.88	1	3.94363e+08	5.55077e+08	4.80433e+08	4.58042e+08	4.4418e+08	12.5992	5.09963e+08	4.18676e+08	4.44003e+08	4.66668e+08	4.87011e+08	7.67113
Q14498-1	RNA-binding protein 39 [OS=Homo sapiens]	91.863	39	14	298	14	530	59.3	10.1	857.54	0	1.74689e+08	1.47995e+08	1.9522e+08	1.75935e+08	2.11813e+08	13.257	2.0763e+08	1.80694e+08	1.907e+08	1.16713e+08	1.88201e+08	19.7963
P13804-1	Electron transfer flavoprotein subunit alpha, mitochondrial [OS=Homo sapiens]	91.682	58	12	303	12	333	35.1	8.38	1039.49	0	1.44154e+08	1.41487e+08	1.52137e+08	1.58509e+08	1.55854e+08	4.89599	1.78738e+08	1.50571e+08	1.87247e+08	1.18367e+08	1.30578e+08	19.4403
Q9C0C2	182 kDa tankyrase-1-binding protein [OS=Homo sapiens]	91.639	13	17	112	17	1729	181.7	4.86	346.19	0	6.95463e+07	2.69247e+07	6.22637e+07	4.57792e+07	5.29507e+07	31.915	7.1791e+07	4.56535e+07	4.69375e+07	4.82181e+07	6.81378e+07	22.6391
O00148	ATP-dependent RNA helicase DDX39A [OS=Homo sapiens]	91.53	41	15	458	5	427	49.1	5.68	1088.25	0	2.88467e+07	1.67832e+07	2.14435e+07	1.45185e+07	2.03143e+07	26.8867	3.13809e+07	2.71267e+07	3.28108e+07	3.00705e+07	3.04871e+07	6.90596
P47897	glutamine--tRNA ligase [OS=Homo sapiens]	91.446	26	16	248	16	775	87.7	7.15	661.65	0	1.50931e+08	1.64707e+08	1.24325e+08	1.56289e+08	1.40528e+08	10.5715	1.66674e+08	1.43135e+08	1.56587e+08	1.31362e+08	1.35929e+08	9.99662
P10768	S-formylglutathione hydrolase [OS=Homo sapiens]	91.426	54	10	317	10	282	31.4	7.02	983.23	0	3.89567e+08	4.62535e+08	4.48215e+08	4.33367e+08	3.48108e+08	11.2732	4.72728e+08	4.15107e+08	4.26539e+08	4.71898e+08	4.75144e+08	6.41777
P54886	delta-1-pyrroline-5-carboxylate synthase [OS=Homo sapiens]	91.425	28	17	222	17	795	87.2	7.12	636.92	0	1.10494e+08	2.34457e+08	3.70594e+08	4.13769e+08	3.74558e+08	41.9536	1.33265e+08	3.10407e+08	1.42211e+08	7.713e+07	1.28255e+08	56.0872
Q13185	chromobox protein homolog 3 [OS=Homo sapiens]	91.424	54	10	397	8	183	20.8	5.33	1357.26	2	7.53229e+08	6.7602e+08	7.40089e+08	7.03251e+08	6.84484e+08	4.77473	7.72708e+08	7.68363e+08	6.25689e+08	5.3565e+08	7.38023e+08	15.1083
P49736	DNA replication licensing factor mcm2 [OS=Homo sapiens]	91.41	22	17	321	17	904	101.8	5.52	890.71	0	2.39992e+08	1.95266e+08	2.06117e+08	2.37936e+08	2.01288e+08	9.81767	3.50325e+08	2.61547e+08	2.73244e+08	2.78506e+08	2.6211e+08	13.0297
P08754	Guanine nucleotide-binding protein G(k) subunit alpha [OS=Homo sapiens]	91.07	46	13	381	6	354	40.5	5.69	995.62	0	1.10526e+08	6.18352e+07	1.08796e+08	1.10459e+08	1.20487e+08	22.6073	1.35516e+08	1.26265e+08	135076274	1.09956e+08	1.18665e+08	8.75816
P62328	Thymosin beta-4 [OS=Homo sapiens]	90.982	57	6	602	6	44	5.1	5.06	2324.74	0	2.92943e+10	2.46669e+10	2.42061e+10	2.42324e+10	2.69687e+10	8.60558	2.2446e+10	2.70363e+10	25709351112	2.90995e+10	2.37354e+10	10.2857
P30050-1	60S ribosomal protein L12 [OS=Homo sapiens]	90.633	62	9	542	9	165	17.8	9.42	1810.27	0	1.59601e+09	1.75712e+09	1.74904e+09	1.72761e+09	1.74079e+09	3.90388	1.28309e+09	1.25623e+09	1.40519e+09	1.45686e+09	1.2362e+09	7.35742
Q9Y230	RuvB-like 2 [OS=Homo sapiens]	90.514	45	18	374	18	463	51.1	5.64	1069.94	0	4.05223e+08	6.26539e+08	4.65022e+08	4.63075e+08	4.71622e+08	17.0343	4.61132e+08	4.30693e+08	4.50947e+08	4.20335e+08	4.06442e+08	5.12796
Q01105-2	Isoform 2 of Protein SET [OS=Homo sapiens]	89.927	40	8	383	8	277	32.1	4.22	1331.5	0	1.68469e+09	1.22853e+09	2.01092e+09	1.50521e+09	1.71163e+09	17.6807	1.38448e+09	1.75745e+09	1.349e+09	1.07457e+09	1.15225e+09	19.7613
Q9HC38-2	Isoform 2 of Glyoxalase domain-containing protein 4 [OS=Homo sapiens]	89.921	50	14	387	14	298	33.2	5.6	1082.53	0	3.83041e+08	3.29056e+08	4.5944e+08	4.36848e+08	3.57344e+08	13.8129	4.71633e+08	4.44513e+08	4.27937e+08	5.56538e+08	4.76041e+08	10.4157
Q9BT78	COP9 signalosome complex subunit 4 [OS=Homo sapiens]	89.824	42	12	265	12	406	46.2	5.83	905.09	0	1.21185e+08	9.17155e+07	1.25941e+08	1.33009e+08	1.45441e+08	16.1663	1.5263e+08	1.30598e+08	1.34053e+08	1.36918e+08	1.22753e+08	8.12469
P11766	alcohol dehydrogenase class-3 [OS=Homo sapiens]	89.571	32	9	554	9	374	39.7	7.49	1761.57	0	7.6952e+08	8.69158e+08	7.77727e+08	7.78216e+08	7.39758e+08	6.17714	8.61113e+08	8.73368e+08	8.25514e+08	9.05756e+08	8.79667e+08	3.37286
Q9UHX1-1	poly(U)-binding-splicing factor PUF60 [OS=Homo sapiens]	89.555	34	12	291	12	559	59.8	5.29	857.32	0	2.3675e+08	2.48878e+08	2.82911e+08	2.75776e+08	2.66197e+08	7.27501	2.53539e+08	2.25253e+08	2.37643e+08	2.71015e+08	2.26432e+08	8.0131
P31930	Cytochrome b-c1 complex subunit 1, mitochondrial [OS=Homo sapiens]	89.391	33	11	280	11	480	52.6	6.37	915.18	0	1.69022e+08	1.71019e+08	1.61138e+08	1.86095e+08	1.79367e+08	5.56325	1.73907e+08	1.72689e+08	1.95885e+08	2.22431e+08	1.58331e+08	13.5521
Q99733-2	Isoform 2 of Nucleosome assembly protein 1-like 4 [OS=Homo sapiens]	89.379	36	11	536	9	386	44.1	4.7	1688.11	2	9.38482e+08	9.81641e+08	9.71828e+08	9.84871e+08	9.66697e+08	1.90059	9.7691e+08	9.46078e+08	1.03951e+09	1.01079e+09	9.30684e+08	4.58204
Q9Y266	nuclear migration protein nudC [OS=Homo sapiens]	89.038	42	12	339	12	331	38.2	5.38	991.11	0	3.2996e+08	4.14868e+08	3.75079e+08	3.53221e+08	3.82557e+08	8.59993	3.29768e+08	2.54975e+08	3.07969e+08	3.90745e+08	3.26929e+08	15.1308
P62829	60S ribosomal protein L23 [OS=Homo sapiens]	88.92	66	11	467	11	140	14.9	10.51	1523.52	0	1.42165e+09	1.56611e+09	1.51362e+09	1.43861e+09	1.50679e+09	3.96403	1.34547e+09	1.36129e+09	1.52079e+09	1.35385e+09	1.38326e+09	5.22933
P00367	Glutamate dehydrogenase 1, mitochondrial [OS=Homo sapiens]	88.755	34	15	487	15	558	61.4	7.8	1315.08	0	4.18508e+08	4.5651e+08	4.47229e+08	4.81606e+08	4.90859e+08	6.26834	4.71376e+08	4.6555e+08	4.84086e+08	5.29237e+08	4.80251e+08	5.18206
P22695	Cytochrome b-c1 complex subunit 2, mitochondrial [OS=Homo sapiens]	88.714	25	9	303	9	453	48.4	8.63	1023.95	0	2.98267e+08	2.9402e+08	2.76738e+08	2.9099e+08	2.92973e+08	2.81897	2.72726e+08	2.25485e+08	2.92911e+08	2.68334e+08	2.38901e+08	10.4591
P61106	Ras-related protein Rab-14 [OS=Homo sapiens]	88.467	73	11	296	10	215	23.9	6.21	986.73	0	2.06998e+08	1.61234e+08	1.82697e+08	1.84181e+08	2.05838e+08	10.0755	2.40421e+08	2.39303e+08	202362279	1.99555e+08	2.03822e+08	9.6022
P18621-3	Isoform 3 of 60S ribosomal protein L17 [OS=Homo sapiens]	88.444	44	11	494	11	228	26.4	10.1	1269.67	0	1.00548e+09	9.70211e+08	1.19137e+09	1.10642e+09	9.80089e+08	9.07922	1.01038e+09	1.00389e+09	8.2176e+08	1.44536e+09	9.91056e+08	22.0102
Q99459	Cell division cycle 5-like protein [OS=Homo sapiens]	88.23	25	13	163	13	802	92.2	8.18	466.2	0	1.73183e+08	1.48153e+08	1.80211e+08	2.02781e+08	1.56319e+08	12.429	1.44735e+08	1.23771e+08	1.52564e+08	7.17568e+07	1.28672e+08	25.4301
O94973-2	Isoform 2 of AP-2 complex subunit alpha-2 [OS=Homo sapiens]	87.969	24	16	233	10	940	104	6.86	612.08	0	1.88207e+07	8.73239e+06	2.783e+07	2.49111e+07	2.26136e+07	35.9445	3.0518e+07	2.50034e+07	9.80342e+06	1.80508e+07	1.76978e+07	38.9913
P28331-2	Isoform 2 of NADH-ubiquinone oxidoreductase 75 kDa subunit, mitochondrial [OS=Homo sapiens]	87.91	27	14	199	14	741	80.9	6.64	629.32	0	8.77229e+07	8.23694e+07	1.03418e+08	1.03014e+08	1.0867e+08	11.6776	1.26177e+08	9.45446e+07	1.08774e+08	7.96805e+07	1.05565e+08	16.771
Q92616	eIF-2-alpha kinase activator GCN1 [OS=Homo sapiens]	87.751	9	14	126	14	2671	292.6	7.47	380.34	0	1.64943e+07	1.49297e+07	1.31837e+07	1.18549e+07	1.4719e+07	12.4625	2.16396e+07	9.18609e+06	21819421	5.67925e+06	1.22464e+07	51.9348
P0C0S5	Histone H2A.Z [OS=Homo sapiens]	87.515	54	6	641	4	128	13.5	10.58	2002.7	0	2.81997e+09	1.35032e+09	2.90157e+09	2.87317e+09	2.88357e+09	26.5075	3.08448e+09	3.13269e+09	3.49506e+09	3.00511e+09	2.7145e+09	9.07881
Q8N8S7	Protein enabled homolog [OS=Homo sapiens]	87.318	21	9	164	9	591	66.5	6.93	586.13	0	1.16292e+08	9.93938e+07	1.26629e+08	1.25308e+08	1.32639e+08	10.7821	1.02238e+08	1.10579e+08	1.07966e+08	7.62758e+07	8.11437e+07	16.5631
P68036-3	Isoform 3 of Ubiquitin-conjugating enzyme E2 L3 [OS=Homo sapiens]	87.273	53	9	264	9	212	24	8.75	839.3	0	6.77392e+08	6.72545e+08	5.85319e+08	5.25442e+08	4.972e+08	13.9496	6.67482e+08	5.86813e+08	4.73017e+08	7.07571e+08	7.22127e+08	16.3076
P61019-1	Ras-related protein Rab-2A [OS=Homo sapiens]	87.253	63	12	449	5	212	23.5	6.54	1421.17	6	4.1286e+08	4.24832e+08	4.3148e+08	4.51281e+08	4.64715e+08	4.76312	4.9372e+08	4.49311e+08	4.43882e+08	3.67369e+08	4.78816e+08	10.9407
P27694	Replication protein A 70 kDa DNA-binding subunit [OS=Homo sapiens]	87.217	34	15	380	15	616	68.1	7.21	1076.42	0	2.06929e+08	1.59846e+08	2.02533e+08	2.16582e+08	2.2063e+08	12.0632	2.44026e+08	2.19316e+08	2.69707e+08	2.19425e+08	2.19576e+08	9.56487
O43242	26S proteasome non-ATPase regulatory subunit 3 [OS=Homo sapiens]	87.067	37	15	390	15	534	60.9	8.44	1230.38	0	2.63219e+08	2.86248e+08	2.64608e+08	2.61168e+08	2.79521e+08	4.13933	3.06211e+08	2.70144e+08	2.74414e+08	3.02705e+08	2.60269e+08	7.25334
P51149	ras-related protein Rab-7a [OS=Homo sapiens]	86.958	75	13	511	13	207	23.5	6.7	1537.12	0	7.46007e+08	8.23928e+08	7.61772e+08	8.00443e+08	7.96002e+08	3.99128	8.038e+08	7.58043e+08	7.66938e+08	8.25471e+08	8.51488e+08	4.89879
O75390	citrate synthase, mitochondrial [OS=Homo sapiens]	86.793	45	15	409	15	466	51.7	8.32	912.33	0	7.94478e+08	7.79154e+08	8.27782e+08	8.35118e+08	8.57282e+08	3.85802	8.4226e+08	7.76922e+08	8.46572e+08	7.16073e+08	8.13654e+08	6.77198
P55196-5	Isoform 5 of Afadin [OS=Homo sapiens]	86.705	12	17	199	17	1834	207.7	6.39	515.64	0	1.24093e+08	9.43807e+07	1.27925e+08	1.03523e+08	1.04862e+08	12.9642	1.15159e+08	9.02817e+07	1.25327e+08	7.86973e+07	1.1972e+08	19.1201
P05997	Collagen alpha-2(V) chain [OS=Homo sapiens]	86.496	16	15	207	15	1499	144.8	6.46	653.28	0	1.6728e+08	8.61009e+07	1.68502e+08	1.54638e+08	1.16629e+08	26.0402	1.42305e+08	1.16973e+08	1.34867e+08	9.91564e+07	1.06997e+08	15.1951
Q12797	Aspartyl/Asparaginyl beta-hydroxylase [OS=Homo sapiens]	86.415	17	10	187	10	758	85.8	5.01	679.52	0	3.77546e+07	1.52647e+07	3.54859e+07	3.38976e+07	2.46522e+07	31.7782	1.64078e+07	2.29072e+07	2.99031e+07	1.65493e+07	2.02655e+07	26.2683
P45973	chromobox protein homolog 5 [OS=Homo sapiens]	86.242	50	9	419	8	191	22.2	5.86	1404.63	0	7.62072e+08	7.72591e+08	8.17198e+08	7.65457e+08	7.33214e+08	3.93381	8.17506e+08	8.00789e+08	7.77425e+08	6.53271e+08	7.57584e+08	8.47766
Q92769	Histone deacetylase 2 [OS=Homo sapiens]	86.216	30	10	383	6	488	55.3	5.91	1177.49	4	5.8176e+08	7.78129e+08	6.25967e+08	6.12154e+08	5.3707e+08	14.5288	6.39561e+08	5.72301e+08	6.81063e+08	6.35367e+08	5.70126e+08	7.70104
Q8N257	Histone H2B type 3-B [OS=Homo sapiens]	86.137	53	9	827	2	126	13.9	10.32	2545.23	0	3.07783e+09	3.67439e+09	3.12326e+09	3.05227e+09	3.08881e+09	8.25938	4.09985e+09	3.77328e+09	3461430922	4.81033e+09	4.50405e+09	13.1401
Q5SW79-1	Centrosomal protein of 170 kDa [OS=Homo sapiens]	86.088	15	16	138	16	1584	175.2	7.11	415.26	0	3.88536e+07	2.64317e+07	4.06116e+07	4.71715e+07	3.91666e+07	19.5444	2.26207e+07	3.45417e+07	3.44408e+07	2.59093e+07	1.15281e+07	37.0078
P41091	eukaryotic translation initiation factor 2 subunit 3 [OS=Homo sapiens]	85.697	45	14	364	14	472	51.1	8.4	1130.26	0	3.03133e+08	2.29379e+08	3.12144e+08	2.68973e+08	2.948e+08	11.8506	2.44688e+08	2.47203e+08	2.02392e+08	2.64575e+08	2.83026e+08	12.066
Q9UKA9-3	Isoform 3 of Polypyrimidine tract-binding protein 2 [OS=Homo sapiens]	85.603	36	12	399	1	537	58	8.81	1291.54	0	1.02157e+06	1.22482e+06	1.20027e+06		2.14373e+06	36.1765	3.70032e+06	2.32823e+06	4.5627e+06			31.9193
O96019-1	Actin-like protein 6A [OS=Homo sapiens]	85.548	42	11	248	11	429	47.4	5.6	804.88	0	1.40997e+08	1.45347e+08	1.54629e+08	1.57606e+08	1.59558e+08	5.31802	1.84691e+08	1.72708e+08	1.6385e+08	6.24653e+08	1.53966e+08	78.5371
P08134	Rho-related GTP-binding protein RhoC [OS=Homo sapiens]	85.503	45	11	446	4	193	22	6.58	1339.97	0	8.98308e+07	9.10211e+07	9.3469e+07	8.94332e+07	8.49914e+07	3.44318	8.52193e+07	8.10188e+07	53937279	1.0278e+08	8.37786e+07	21.5715
P54687	Branched-chain-amino-acid aminotransferase, cytosolic [OS=Homo sapiens]	85.399	36	10	301	10	386	42.9	5.3	1057.94	0	4.50541e+08	4.52551e+08	4.29532e+08	4.53151e+08	4.35933e+08	2.4485	3.94873e+08	4.05244e+08	3.99137e+08	2.66812e+08	3.53482e+08	15.9314
Q16576-1	Histone-binding protein RBBP7 [OS=Homo sapiens]	85.344	36	13	513	5	425	47.8	5.05	1124.84	0	2.53458e+08	1.37205e+08	2.22858e+08	2.25761e+08	2.11738e+08	20.7424	2.11735e+08	2.26918e+08	2.16731e+08	1.61502e+08	1.84979e+08	13.3198
P09661	U2 small nuclear ribonucleoprotein A' [OS=Homo sapiens]	85.299	58	12	434	12	255	28.4	8.62	1305.36	0	4.31716e+08	3.91083e+08	4.77051e+08	4.47539e+08	4.61002e+08	7.43893	3.81374e+08	4.06092e+08	3.81496e+08	3.74833e+08	3.78832e+08	3.21303
P25398	40S ribosomal protein S12 [OS=Homo sapiens]	85.044	57	8	517	8	132	14.5	7.21	1707.79	0	2.56359e+09	2.58832e+09	2.50707e+09	2.23418e+09	2.20945e+09	7.60064	1.99324e+09	2.13259e+09	1.9548e+09	1.85702e+09	2.03013e+09	5.06693
Q13011	Delta(3,5)-Delta(2,4)-dienoyl-CoA isomerase, mitochondrial [OS=Homo sapiens]	85.037	42	11	251	11	328	35.8	8	739.94	0	2.04152e+08	9.31683e+07	1.44342e+08	1.88446e+08	1.30713e+08	29.4286	1.75015e+08	1.62198e+08	2.09624e+08	1.07571e+08	1.37061e+08	24.3717
P31153	S-adenosylmethionine synthase isoform type-2 [OS=Homo sapiens]	84.703	39	15	400	15	395	43.6	6.48	868.79	0	3.73844e+08	4.64787e+08	3.62022e+08	3.25553e+08	3.41061e+08	14.5538	4.49444e+08	4.12344e+08	292846524	4.54609e+08	4.45479e+08	16.5627
P61313-1	60S ribosomal protein L15 [OS=Homo sapiens]	84.575	40	8	500	8	204	24.1	11.62	1295.33	0	1.36741e+09	1.50998e+09	1.29632e+09	1.26496e+09	1.36249e+09	6.93974	1.25247e+09	1.19274e+09	1.27956e+09	1.03741e+09	1.204e+09	7.87908
Q14011	Cold-inducible RNA-binding protein [OS=Homo sapiens]	84.426	63	12	433	12	172	18.6	9.51	1460.19	0	9.65798e+08	7.94244e+08	9.0617e+08	8.62423e+08	8.77401e+08	7.1115	8.6279e+08	8.55771e+08	7.03414e+08	5.25015e+08	8.12295e+08	18.8755
O75347	Tubulin-specific chaperone A [OS=Homo sapiens]	84.327	79	12	629	12	108	12.8	5.29	1764.62	0	2.00901e+09	1.82985e+09	1.86885e+09	1.60462e+09	1.79322e+09	8.01905	1.85428e+09	2.01343e+09	1.51001e+09	1.73284e+09	1.68617e+09	10.7017
P62280	40S ribosomal protein S11 [OS=Homo sapiens]	84.301	65	16	526	16	158	18.4	10.3	1157.9	0	1.39579e+09	1.18814e+09	1.41223e+09	1.40076e+09	1.40203e+09	7.07044	1.24016e+09	1.2007e+09	1.35451e+09	1.16417e+09	1.204e+09	5.93856
P51858	hepatoma-derived growth factor [OS=Homo sapiens]	84.22	54	12	454	11	240	26.8	4.73	1050.46	0	7.32482e+08	5.63437e+08	5.82982e+08	5.92279e+08	5.5077e+08	12.1486	5.33591e+08	6.85863e+08	5.64025e+08	4.23856e+08	5.55761e+08	16.8872
P49755	Transmembrane emp24 domain-containing protein 10 [OS=Homo sapiens]	84.193	37	8	469	8	219	25	7.44	1475.14	0	6.62124e+08	7.2153e+08	6.99417e+08	6.86337e+08	7.02198e+08	3.16265	7.31644e+08	6.43362e+08	6.89043e+08	6.39682e+08	6.92918e+08	5.64458
P33992	DNA replication licensing factor mcm5 [OS=Homo sapiens]	83.973	33	18	383	18	734	82.2	8.37	1031.52	0	3.54668e+08	3.87692e+08	4.04534e+08	3.16028e+08	3.73512e+08	9.26225	4.13205e+08	4.27209e+08	4.43393e+08	3.81113e+08	3.71236e+08	7.48887
O60763-2	Isoform 2 of General vesicular transport factor p115 [OS=Homo sapiens]	83.97	18	14	213	14	973	109.1	4.89	700.12	0	1.31819e+08	1.0763e+08	1.50425e+08	8.36639e+07	1.44978e+08	22.483	1.10575e+08	1.27846e+08	1.23818e+08	9.69702e+07	1.34274e+08	12.5712
Q9BS26	Endoplasmic reticulum resident protein 44 [OS=Homo sapiens]	83.911	34	13	260	12	406	46.9	5.26	681.54	1	2.158e+08	2.19609e+08	2.41316e+08	2.40411e+08	2.58586e+08	7.46009	3.07145e+08	2.38804e+08	2.34256e+08	2.47908e+08	2.62775e+08	11.4116
P84243	histone H3.3 [OS=Homo sapiens]	83.906	58	9	576	1	136	15.3	11.27	1377.91	0	6.91316e+07	1.08686e+07	5.35848e+07	7.36606e+07	3.91209e+07	51.5995	3.79552e+07	8.73594e+07	9.09937e+07	1.19086e+06	934152	101.157
Q16881-1	Thioredoxin reductase 1, cytoplasmic [OS=Homo sapiens]	83.884	32	13	288	12	649	70.9	7.39	971.84	1	3.78995e+08	2.94518e+08	3.46871e+08	3.27973e+08	3.45124e+08	9.09885	3.32092e+08	3.44124e+08	3.20594e+08	2.40938e+08	2.5597e+08	15.7184
P39019	40S ribosomal protein S19 [OS=Homo sapiens]	83.497	72	13	623	13	145	16.1	10.32	1588.89	0	2.54726e+09	2.89397e+09	2.7356e+09	2.70739e+09	2.66046e+09	4.64881	2.23461e+09	2.07035e+09	2035204798	2.00594e+09	2.1619e+09	4.50554
P54920	alpha-soluble nsf attachment protein [OS=Homo sapiens]	83.414	55	13	250	13	295	33.2	5.36	725.55	0	9.49566e+07	8.47275e+07	1.13495e+08	1.14887e+08	8.9858e+07	13.8818	1.21891e+08	1.05697e+08	9.85411e+07	9.95016e+07	1.00509e+08	9.23389
O00567	Nucleolar protein 56 [OS=Homo sapiens]	83.393	30	14	269	14	594	66	9.19	790.68	0	1.77746e+08	1.6921e+08	2.19099e+08	2.10831e+08	2.06058e+08	11.0977	1.4409e+08	1.36128e+08	1.75623e+08	1.54394e+08	1.37155e+08	10.9257
P50914	60S ribosomal protein L14 [OS=Homo sapiens]	83.297	44	11	482	11	215	23.4	10.93	1318.33	0	1.28221e+09	1.35678e+09	1.32748e+09	1.35857e+09	1.22493e+09	4.32885	1.21063e+09	1.07539e+09	1258761949	1.07235e+09	1.17846e+09	7.15294
Q16850-1	lanosterol 14-alpha demethylase [OS=Homo sapiens]	83.012	31	12	276	12	503	56.8	8.53	834.43	0	1.06972e+08	1.07801e+08	1.18906e+08	1.14464e+08	1.30254e+08	8.22594	1.77158e+08	1.52746e+08	1.38951e+08	1.42565e+08	1.74819e+08	11.3572
O75475-1	PC4 and SFRS1-interacting protein [OS=Homo sapiens]	82.965	27	13	477	12	530	60.1	9.13	1311.97	1	6.29867e+08	5.34579e+08	5.65769e+08	5.35766e+08	5.68837e+08	6.82183	6.78002e+08	5.76392e+08	5.78693e+08	5.17112e+08	7.1256e+08	13.1232
P62995	transformer-2 protein homolog beta [OS=Homo sapiens]	82.964	44	13	330	11	288	33.6	11.25	790.28	2	9.93406e+08	6.91124e+08	7.43364e+08	7.15768e+08	8.54148e+08	15.6328	9.00238e+08	9.54006e+08	8.43913e+08	8.38836e+08	9.28745e+08	5.70767
P07947	tyrosine-protein kinase Yes [OS=Homo sapiens]	82.95	37	14	188	9	543	60.8	6.74	564.86	3	5.29411e+08	1.26194e+09	4.31554e+08	4.5806e+08	3.75666e+08	60.1781	5.15528e+08	4.16689e+08	5.01458e+08	6.61902e+08	5.87428e+08	17.2675
Q9NYL9	tropomodulin-3 [OS=Homo sapiens]	82.949	47	12	262	12	352	39.6	5.19	639.11	0	2.01313e+08	2.16295e+08	2.48335e+08	1.77138e+08	1.53405e+08	18.2555	1.49818e+08	1.79421e+08	135313401	1.36247e+08	1.26254e+08	14.2979
P63220	40S ribosomal protein S21 [OS=Homo sapiens]	82.89	82	9	323	9	83	9.1	8.5	1114.26	0	5.67133e+08	4.92092e+08	6.20616e+08	5.59823e+08	5.27423e+08	8.65706	4.72185e+08	4.59456e+08	4.08264e+08	3.05662e+08	4.79472e+08	17.0087
P62081	40S ribosomal protein S7 [OS=Homo sapiens]	82.886	64	13	531	13	194	22.1	10.1	1488.16	0	1.57677e+09	2.00097e+09	1.58024e+09	1.56143e+09	1.56134e+09	11.6508	1.45543e+09	1.42222e+09	1307075040	1.6142e+09	1.4951e+09	7.65155
P26373-1	60S ribosomal protein L13 [OS=Homo sapiens]	82.807	47	15	534	15	211	24.2	11.65	1344.72	0	1.50636e+09	1.9637e+09	1.65894e+09	1.61756e+09	1.71871e+09	10.042	1.63711e+09	1.38269e+09	1.36615e+09	1.6553e+09	1.55383e+09	9.05555
P84077	ADP-ribosylation factor 1 [OS=Homo sapiens]	82.782	70	8	372	4	181	20.7	6.8	1270.3	0	2.20741e+08	1.59531e+08	1.72047e+08	1.78494e+08	1.72577e+08	12.9714	1.93606e+08	2.31278e+08	1.9412e+08	1.23496e+08	1.43382e+08	24.4522
Q9UJS0-2	Isoform 2 of Calcium-binding mitochondrial carrier protein Aralar2 [OS=Homo sapiens]	82.652	31	14	205	14	676	74.3	8.62	674.64	0	8.98322e+07	9.33619e+07	8.58961e+07	9.42844e+07	1.12945e+08	10.9398	1.35028e+08	9.2901e+07	1.24476e+08	8.21326e+07	1.02273e+08	20.4588
Q16630-2	Isoform 2 of Cleavage and polyadenylation specificity factor subunit 6 [OS=Homo sapiens]	82.628	23	10	427	10	588	63.4	7.71	1538.1	0	3.23088e+08	2.69282e+08	3.18165e+08	3.10795e+08	3.03039e+08	6.98427	2.83834e+08	3.19661e+08	300476039	2.45107e+08	2.8332e+08	9.60012
P08708	40S ribosomal protein S17 [OS=Homo sapiens]	82.59	64	9	383	9	135	15.5	9.85	1331.62	0	1.20168e+09	9.98469e+08	1.26312e+09	1.1202e+09	1.18986e+09	8.74628	7.39275e+08	7.96677e+08	8.98186e+08	7.59914e+08	7.662e+08	7.92801
P23193	Transcription elongation factor A protein 1 [OS=Homo sapiens]	82.384	53	16	256	16	301	33.9	8.38	743.47	0	1.94788e+08	2.08606e+08	1.9674e+08	1.9676e+08	1.56329e+08	10.4642	2.66307e+08	2.3276e+08	1.75232e+08	2.12938e+08	2.73798e+08	17.3739
Q15121-2	Isoform 2 of Astrocytic phosphoprotein PEA-15 [OS=Homo sapiens]	82.183	46	6	386	6	151	17.3	4.89	1522.51	0	7.36463e+08	6.14302e+08	7.06333e+08	6.38333e+08	6.22723e+08	8.21023	5.89424e+08	6.82839e+08	5.12539e+08	4.26726e+08	6.26834e+08	17.6471
P49591	Serine--tRNA ligase, cytoplasmic [OS=Homo sapiens]	82.125	28	12	320	12	514	58.7	6.43	969.92	0	1.87312e+08	2.43617e+08	2.34282e+08	2.17394e+08	2.23973e+08	9.70194	2.33048e+08	2.18334e+08	2.16681e+08	1.82769e+08	2.35346e+08	9.67642
P48449-1	lanosterol synthase [OS=Homo sapiens]	82.1	25	16	212	16	732	83.3	6.61	544.24	0	1.30077e+08	1.12294e+08	1.38449e+08	1.3131e+08	1.64015e+08	13.8686	2.07342e+08	1.90295e+08	2.23364e+08	1.27669e+08	1.72097e+08	20.0419
Q9UKV3-1	Apoptotic chromatin condensation inducer in the nucleus [OS=Homo sapiens]	82.074	11	13	222	13	1341	151.8	6.43	622.73	0	1.7813e+08	1.24123e+08	1.91405e+08	1.69448e+08	1.5962e+08	15.4593	1.42103e+08	1.68303e+08	148451843	1.55914e+08	1.60668e+08	6.60019
P46937-9	Isoform 9 of Transcriptional coactivator YAP1 [OS=Homo sapiens]	82.005	36	10	252	10	508	54.9	5.24	846.51	0	1.56818e+08	6.13936e+07	1.35623e+08	1.14963e+08	8.47073e+07	34.6135	1.0023e+08	1.32952e+08	9.52242e+07	1.00569e+08	1.19699e+08	14.5752
O00232-1	26s proteasome non-atpase regulatory subunit 12 [OS=Homo sapiens]	81.96	38	15	315	15	456	52.9	7.65	885.72	0	2.25144e+08	1.65274e+08	2.69396e+08	2.67892e+08	2.60229e+08	18.6184	2.42734e+08	2.06055e+08	2.75811e+08	1.58512e+08	2.15018e+08	19.8874
Q9P0L0-2	Isoform 2 of Vesicle-associated membrane protein-associated protein A [OS=Homo sapiens]	81.828	32	7	421	6	294	32.6	8.91	1346.07	1	3.94613e+08	4.46447e+08	4.19624e+08	4.50292e+08	4.82072e+08	7.54714	4.32493e+08	3.97357e+08	476975819	4.31292e+08	4.42309e+08	6.53297
P31949	protein S100-A11 [OS=Homo sapiens]	81.678	89	9	533	9	105	11.7	7.12	1706.34	0	3.01791e+09	2.07842e+09	2.65327e+09	2.50355e+09	2.34103e+09	13.9373	2.49986e+09	2.75047e+09	2.45281e+09	2.08812e+09	2.56383e+09	9.79826
P54578	Ubiquitin carboxyl-terminal hydrolase 14 [OS=Homo sapiens]	81.55	40	12	227	12	494	56	5.3	744.96	0	1.26538e+08	1.29016e+08	1.04673e+08	1.33242e+08	1.0663e+08	11.1246	1.44253e+08	1.34432e+08	1.28377e+08	1.01333e+08	1.23308e+08	12.6706
P84098	60S ribosomal protein L19 [OS=Homo sapiens]	81.524	40	12	331	12	196	23.5	11.47	915.15	0	1.37633e+09	1.25967e+09	1.46853e+09	1.38766e+09	1.3967e+09	5.46093	1.06038e+09	1.00388e+09	1.15548e+09	1.06863e+09	1.0119e+09	5.70972
P08237-3	Isoform 3 of ATP-dependent 6-phosphofructokinase, muscle type [OS=Homo sapiens]	81.438	22	12	172	10	851	93.2	7.97	524.16	0	2.18174e+07	1.93791e+07	3.15451e+07	3.08914e+07	3.11885e+07	21.8049	4.16332e+07	3.02089e+07	2.65119e+07	1.67786e+07	2.04716e+07	35.5432
P67775	Serine/threonine-protein phosphatase 2A catalytic subunit alpha isoform [OS=Homo sapiens]	81.381	52	13	299	4	309	35.6	5.54	964.06	6	2.58496e+08	4.19235e+08	2.99473e+08	2.33894e+08	2.66473e+08	24.7127	3.46768e+08	3.39818e+08	206485332	2.53592e+08	3.18583e+08	20.7394
P38606	V-type proton ATPase catalytic subunit A [OS=Homo sapiens]	80.593	27	12	204	12	617	68.3	5.52	730.34	0	8.64504e+07	8.67393e+07	1.00836e+08	9.14019e+07	9.01409e+07	6.40995	1.25699e+08	1.1324e+08	1.14111e+08	9.91833e+07	9.69707e+07	10.7767
P26640	Valine--tRNA ligase [OS=Homo sapiens]	80.581	15	13	216	13	1264	140.4	7.59	660.94	0	7.79672e+07	7.24994e+07	9.46239e+07	9.76176e+07	9.51432e+07	13.1125	8.70313e+07	6.26296e+07	8.09379e+07	6.69433e+07	5.87049e+07	17.0911
Q06210-1	glutamine--fructose-6-phosphate aminotransferase [isomerizing] 1 [OS=Homo sapiens]	80.483	28	13	110	13	699	78.8	7.11	341.28	0	8.6488e+07	1.30308e+08	9.09221e+07	1.04155e+08	8.52435e+07	18.9302	1.25418e+08	1.01483e+08	8.48872e+07	9.30571e+07	1.10056e+08	15.2118
P02462	Collagen alpha-1(IV) chain [OS=Homo sapiens]	80.418	9	9	148	9	1669	160.5	8.28	450.93	0	4.92576e+07	1.09325e+07	2.83482e+07	1.3015e+07	2.64484e+07	59.9279	5.32107e+07	8.01781e+07	8.66432e+07	2.15979e+07	5.60961e+07	43.2427
P46060	Ran GTPase-activating protein 1 [OS=Homo sapiens]	80.354	36	15	232	15	587	63.5	4.68	718.65	0	2.54153e+08	2.39578e+08	2.79269e+08	2.67729e+08	2.77472e+08	6.35071	2.67801e+08	2.62002e+08	2.73361e+08	2.64523e+08	2.62332e+08	1.77373
Q96QK1	Vacuolar protein sorting-associated protein 35 [OS=Homo sapiens]	80.328	25	15	278	15	796	91.6	5.49	832.34	0	1.67367e+08	1.41822e+08	1.5938e+08	1.60556e+08	1.76686e+08	7.95272	2.28564e+08	2.20889e+08	1.5797e+08	1.42812e+08	2.25594e+08	21.1688
O15372	Eukaryotic translation initiation factor 3 subunit H [OS=Homo sapiens]	80.316	36	10	287	10	352	39.9	6.54	1033.83	0	2.17393e+08	2.03258e+08	2.38059e+08	2.34661e+08	2.10521e+08	6.85053	2.28152e+08	1.95665e+08	1.67029e+08	2.30322e+08	2.35647e+08	13.8805
P26639-1	Threonine--tRNA ligase, cytoplasmic [OS=Homo sapiens]	80.271	26	15	336	15	723	83.4	6.67	967.37	0	2.30444e+08	2.2887e+08	2.52569e+08	2.55435e+08	2.47339e+08	5.13453	2.61099e+08	2.34497e+08	2.24797e+08	2.04819e+08	2.45135e+08	9.04962
Q9UHB9	Signal recognition particle subunit SRP68 [OS=Homo sapiens]	80.091	26	11	125	11	627	70.7	8.56	344.9	0	1.11994e+08	2.04793e+08	1.11025e+08	9.16151e+07	1.0679e+08	36.1011	9.04168e+07	1.30791e+08	1.37207e+08	1.43042e+08	1.22926e+08	16.5488
Q07020	60S ribosomal protein L18 [OS=Homo sapiens]	79.638	43	10	548	10	188	21.6	11.72	1452.63	0	1.68892e+09	1.53058e+09	1.69936e+09	1.69274e+09	1.77951e+09	5.39824	1.31726e+09	1.45059e+09	1.43066e+09	1.31687e+09	1.35279e+09	4.60561
Q7Z6Z7	E3 ubiquitin-protein ligase HUWE1 [OS=Homo sapiens]	79.632	5	16	111	16	4374	481.6	5.22	332.81	0	4.07338e+07	1.71624e+07	3.40485e+07	3.60344e+07	4.52544e+07	30.8697	3.15396e+07	3.41223e+07	5.72071e+07	3.32944e+07	3.10346e+07	29.7059
P60981-1	Destrin [OS=Homo sapiens]	79.299	64	13	379	10	165	18.5	7.85	1060.39	0	2.47135e+08	2.6978e+08	2.87024e+08	2.41363e+08	2.76674e+08	7.37347	2.43308e+08	2.24574e+08	2.35481e+08	1.95504e+08	2.36255e+08	8.30345
P00387-3	Isoform 3 of NADH-cytochrome b5 reductase 3 [OS=Homo sapiens]	79.213	42	10	233	10	334	38.2	6.9	589.91	0	2.71935e+08	2.67479e+08	2.45821e+08	3.06995e+08	3.00282e+08	9.01044	3.79563e+08	3.30364e+08	3.48923e+08	3.38624e+08	3.53543e+08	5.34685
O75947-1	ATP synthase subunit d, mitochondrial [OS=Homo sapiens]	79.177	83	12	393	12	161	18.5	5.3	1224.31	0	5.20104e+08	5.66393e+08	5.7729e+08	5.68488e+08	5.46798e+08	4.11282	5.41811e+08	5.48914e+08	4.71751e+08	5.35592e+08	5.52793e+08	6.28473
Q9NR30-1	Nucleolar RNA helicase 2 [OS=Homo sapiens]	79.023	25	14	234	13	783	87.3	9.28	815.72	1	1.46512e+08	1.57236e+08	1.65008e+08	1.79126e+08	1.87662e+08	9.89177	7.76239e+07	6.31393e+07	8.38254e+07	7.33806e+07	7.6396e+07	10.1263
P51148-2	Isoform 2 of Ras-related protein Rab-5C [OS=Homo sapiens]	78.905	57	10	407	7	249	27	8.66	1306.38	3	4.43268e+08	5.67707e+08	4.17673e+08	4.13894e+08	4.49993e+08	13.7451	5.31607e+08	4.65351e+08	4.29472e+08	4.9189e+08	5.89473e+08	12.3038
P08243-1	Asparagine synthetase [glutamine-hydrolyzing] [OS=Homo sapiens]	78.887	29	12	316	12	561	64.3	6.86	961.12	0	1.07671e+08	1.12036e+08	1.05453e+08	1.09025e+08	1.25514e+08	7.10558	1.5069e+08	1.28176e+08	1.25885e+08	1.02939e+08	1.52537e+08	15.4632
P60891	ribose-phosphate pyrophosphokinase 1 [OS=Homo sapiens]	78.715	44	11	360	11	318	34.8	6.98	1080.73	0	2.88678e+08	2.23536e+08	2.76189e+08	2.63128e+08	2.70852e+08	9.34135	2.93076e+08	2.86104e+08	2.76593e+08	3.27508e+08	2.64712e+08	8.18946
P63208	s-phase kinase-associated protein 1 [OS=Homo sapiens]	78.711	53	10	365	10	163	18.6	4.54	1196.16	0	6.59344e+08	7.57018e+08	5.68009e+08	5.57406e+08	5.57705e+08	14.1609	4.92822e+08	4.83564e+08	4.91832e+08	5.14338e+08	4.48748e+08	4.90651
O15371	Eukaryotic translation initiation factor 3 subunit D [OS=Homo sapiens]	78.669	28	11	210	11	548	63.9	6.05	701.56	0	1.46276e+08	9.92502e+07	1.52071e+08	1.54586e+08	1.33953e+08	16.5232	1.41518e+08	1.3023e+08	1.2328e+08	8.90847e+07	1.11581e+08	16.7943
B5ME19	eukaryotic translation initiation factor 3 subunit C-like protein [OS=Homo sapiens]	78.532	17	13	302	13	914	105.4	5.64	836.89	0	2.23363e+08	2.77388e+08	2.91224e+08	2.4979e+08	2.43255e+08	10.5834	2.48371e+08	2.36417e+08	2.18351e+08	2.27761e+08	2.38805e+08	4.87027
P09622	Dihydrolipoyl dehydrogenase, mitochondrial [OS=Homo sapiens]	78.368	30	12	321	12	509	54.1	7.85	1056.8	0	2.85241e+08	1.82545e+08	2.14301e+08	1.78147e+08	2.54176e+08	20.7675	2.49933e+08	2.67252e+08	2.25213e+08	2.94873e+08	2.33575e+08	10.9678
P58546	Myotrophin [OS=Homo sapiens]	78.233	58	7	344	7	118	12.9	5.52	1196.06	0	7.60738e+08	6.05669e+08	6.96876e+08	7.14373e+08	8.44953e+08	12.1131	5.92699e+08	6.60384e+08	6.05226e+08	6.17424e+08	5.4622e+08	6.83511
P61160-1	Actin-related protein 2 [OS=Homo sapiens]	78.072	40	11	379	11	394	44.7	6.74	1177.02	0	6.3269e+08	7.14853e+08	7.14176e+08	7.39265e+08	7.98286e+08	8.27205	6.58007e+08	6.3029e+08	6.58801e+08	7.01924e+08	5.99267e+08	5.86107
P48047	ATP synthase subunit O, mitochondrial [OS=Homo sapiens]	77.854	63	10	501	10	213	23.3	9.96	1443.57	0	6.55485e+08	6.72709e+08	6.68749e+08	7.11379e+08	7.28613e+08	4.51673	7.52895e+08	7.10151e+08	737519149	9.1356e+08	7.54786e+08	10.3588
Q9NTJ3-1	Structural maintenance of chromosomes protein 4 [OS=Homo sapiens]	77.74	16	17	189	17	1288	147.1	6.79	465.7	0	9.62759e+07	9.25166e+07	1.2922e+08	1.28589e+08	1.21748e+08	15.7351	1.15566e+08	1.13474e+08	1.30749e+08	9.91715e+07	8.73511e+07	15.1848
Q15424-3	Isoform 3 of Scaffold attachment factor B1 [OS=Homo sapiens]	77.698	15	13	460	8	917	102.8	5.49	1089.71	5	6.94645e+08	7.1255e+08	7.01553e+08	7.10741e+08	6.47939e+08	3.81658	5.5792e+08	5.77048e+08	6.35798e+08	6.25724e+08	6.54648e+08	6.7089
Q96A33-1	Coiled-coil domain-containing protein 47 [OS=Homo sapiens]	77.674	25	9	171	9	483	55.8	4.87	565.85	0	4.67906e+07	8.72327e+06	4.05877e+07	5.78968e+07	4.32479e+07	46.6384	4.01675e+07	2.50801e+07	2.18681e+07	4.50569e+07	3.71106e+07	29.411
P52306-1	Rap1 GTPase-GDP dissociation stimulator 1 [OS=Homo sapiens]	77.623	29	13	205	13	607	66.3	5.31	776.98	0	7.21481e+07	7.82158e+07	6.72522e+07	7.55956e+07	6.86877e+07	6.34549	7.75306e+07	6.6825e+07	6.87918e+07	7.45193e+07	5.50659e+07	12.6581
Q9NUJ1	Mycophenolic acid acyl-glucuronide esterase, mitochondrial [OS=Homo sapiens]	77.579	51	11	186	11	306	33.9	8.57	502.97	0	8.34389e+07	8.50709e+07	8.49834e+07	7.56057e+07	8.42868e+07	4.84664	1.05956e+08	1.05842e+08	1.00771e+08	1.14491e+08	1.23759e+08	8.22202
P60953	Cell division control protein 42 homolog [OS=Homo sapiens]	77.569	44	9	441	8	191	21.2	6.55	1314.48	1	5.74848e+08	7.51943e+08	6.63771e+08	5.84983e+08	5.93998e+08	11.7783	5.54095e+08	5.33311e+08	6.12831e+08	4.32493e+08	5.09714e+08	12.4656
P52565	rho GDP-dissociation inhibitor 1 [OS=Homo sapiens]	77.241	55	9	388	9	204	23.2	5.11	1143.41	0	1.6257e+09	9.17509e+08	1.17242e+09	1.24192e+09	1.28381e+09	20.3817	9.62564e+08	1.24062e+09	1.71081e+09	9.31199e+08	1.02038e+09	27.6172
P05091	Aldehyde dehydrogenase, mitochondrial [OS=Homo sapiens]	77.069	43	15	206	15	517	56.3	7.05	548.68	0	1.90865e+08	1.3996e+08	1.76636e+08	1.64165e+08	1.63557e+08	11.2538	2.24919e+08	2.22829e+08	2.16523e+08	1.7508e+08	2.00132e+08	9.98718
Q92922	SWI/SNF complex subunit SMARCC1 [OS=Homo sapiens]	77.039	13	11	152	9	1105	122.8	5.76	477.36	2	6.95287e+07	1.12707e+08	7.77861e+07	7.5298e+07	1.0318e+08	21.6894	8.22291e+07	1.02734e+08	9.26822e+07	8.04195e+07	8.32118e+07	10.6351
P10155-1	60 kDa SS-A/Ro ribonucleoprotein [OS=Homo sapiens]	77.024	33	13	283	13	538	60.6	8.03	760.65	0	1.65272e+08	1.74806e+08	1.75009e+08	1.87417e+08	1.77963e+08	4.5044	2.16359e+08	1.92583e+08	1.9151e+08	2.06375e+08	2.06069e+08	5.17081
Q9HB71	Calcyclin-binding protein [OS=Homo sapiens]	77.001	59	10	261	10	228	26.2	8.25	799.43	0	1.84715e+08	2.14338e+08	1.75115e+08	1.97201e+08	1.58733e+08	11.3788	2.02584e+08	1.91385e+08	1.71538e+08	2.4964e+08	1.78841e+08	15.4952
Q96TA1	Niban-like protein 1 [OS=Homo sapiens]	76.845	24	11	166	11	746	84.1	6.19	625.24	0	6.90911e+07	5.57268e+07	7.36918e+07	6.02429e+07	1.02168e+08	25.2073	3.73119e+07	3.14802e+07	5.66032e+07	3.36481e+07	2.74913e+07	30.4452
Q02750	Dual specificity mitogen-activated protein kinase kinase 1 [OS=Homo sapiens]	76.493	31	10	273	10	393	43.4	6.62	978.29	0	2.06646e+08	1.44857e+08	2.33664e+08	2.43687e+08	2.42645e+08	19.4129	2.42155e+08	2.51888e+08	3.0307e+08	2.91817e+08	2.32418e+08	11.8476
Q12931	heat shock protein 75 kDa, mitochondrial [OS=Homo sapiens]	76.413	28	13	210	12	704	80.1	8.21	695.82	0	6.19841e+07	8.5994e+07	6.29043e+07	6.32369e+07	7.09404e+07	14.7088	5.91059e+07	4.68789e+07	6.2568e+07	3.64226e+07	7.07592e+07	24.5547
P14868	Aspartate--tRNA ligase, cytoplasmic [OS=Homo sapiens]	76.381	36	16	383	16	501	57.1	6.55	991.25	0	3.11068e+08	3.05095e+08	2.46843e+08	2.68768e+08	3.03723e+08	9.74545	3.98863e+08	3.4675e+08	2.7943e+08	3.05628e+08	4.00349e+08	15.6951
Q9UKM9-1	RNA-binding protein Raly [OS=Homo sapiens]	76.342	42	15	669	15	306	32.4	9.17	1516.12	0	1.46233e+09	1.66099e+09	1.48041e+09	1.50127e+09	1.56272e+09	5.26034	1.73566e+09	1.65129e+09	1704585818	1.85683e+09	1.8637e+09	5.35144
P30040-1	Endoplasmic reticulum resident protein 29 [OS=Homo sapiens]	75.723	46	11	465	11	261	29	7.31	1575.94	0	6.18381e+08	5.7349e+08	5.85985e+08	6.21699e+08	5.49853e+08	5.16339	6.86468e+08	6.43005e+08	5.97923e+08	7.03634e+08	6.71815e+08	6.28052
Q8WUM4-2	Isoform 2 of Programmed cell death 6-interacting protein [OS=Homo sapiens]	75.644	20	12	133	12	873	96.7	6.52	349.51	0	9.83697e+07	1.08251e+08	1.54266e+08	1.53096e+08	1.44751e+08	20.0753	1.25588e+08	1.1185e+08	1.1616e+08	7.44241e+07	1.20575e+08	18.575
P55884-2	Isoform 2 of Eukaryotic translation initiation factor 3 subunit B [OS=Homo sapiens]	75.599	21	14	233	14	873	99	5.08	612.16	0	1.99973e+08	1.97657e+08	1.72721e+08	1.77161e+08	1.97059e+08	6.82752	2.00581e+08	1.61755e+08	1.86538e+08	1.31986e+08	1.88741e+08	15.7363
Q9Y277	Voltage-dependent anion-selective channel protein 3 [OS=Homo sapiens]	75.497	53	11	392	10	283	30.6	8.66	1083.14	0	3.10671e+08	2.46944e+08	3.10074e+08	2.66234e+08	3.26759e+08	11.5795	2.68805e+08	3.66317e+08	3.79149e+08	3.24206e+08	2.76962e+08	15.5429
O95573	long-chain-fatty-acid--CoA ligase 3 [OS=Homo sapiens]	75.387	28	13	166	13	720	80.4	8.38	439.23	0	6.52529e+07	7.88571e+07	8.79241e+07	9.1888e+07	8.81692e+07	13.017	8.9635e+07	7.45928e+07	8.4506e+07	4.9934e+07	6.87032e+07	21.0961
Q07021	Complement component 1 Q subcomponent-binding protein, mitochondrial [OS=Homo sapiens]	75.257	35	8	354	8	282	31.3	4.84	1249.69	0	2.99055e+08	1.70991e+08	3.12447e+08	3.30796e+08	3.39189e+08	23.6198	2.04573e+08	2.30024e+08	1.98767e+08	1.86565e+08	1.88903e+08	8.62694
Q9UNM6-2	Isoform 2 of 26S proteasome non-ATPase regulatory subunit 13 [OS=Homo sapiens]	75.257	51	15	271	15	378	42.9	6.54	632.5	0	2.36907e+08	2.83499e+08	2.5225e+08	2.42209e+08	2.14593e+08	10.2252	2.57679e+08	2.27888e+08	2.23459e+08	2.1211e+08	2.50834e+08	8.18128
O15144	Actin-related protein 2/3 complex subunit 2 [OS=Homo sapiens]	75.212	38	10	349	10	300	34.3	7.36	1025.03	0	2.77449e+08	2.49883e+08	3.43053e+08	3.09897e+08	3.10882e+08	11.943	3.11325e+08	3.30824e+08	3.00131e+08	2.47046e+08	2.8443e+08	10.7114
P11413-2	Isoform Long of Glucose-6-phosphate 1-dehydrogenase [OS=Homo sapiens]	75.207	30	13	282	13	561	63.8	6.89	762.04	0	1.25375e+08	1.84577e+08	1.60486e+08	1.40102e+08	1.20295e+08	18.1616	1.95286e+08	1.79181e+08	1.34834e+08	1.30966e+08	2.12652e+08	21.3418
P19367-3	Isoform 3 of Hexokinase-1 [OS=Homo sapiens]	75.006	18	13	224	13	921	102.7	6.76	572.18	0	1.38287e+08	1.73638e+08	1.83226e+08	1.59584e+08	1.82594e+08	11.2859	1.8387e+08	1.73627e+08	151852112	1.73216e+08	1.83089e+08	7.46161
P26196	Probable ATP-dependent RNA helicase DDX6 [OS=Homo sapiens]	74.718	39	14	151	14	483	54.4	8.66	516.17	0	1.64084e+08	1.51473e+08	1.56482e+08	1.3138e+08	1.53663e+08	8.03883	1.84231e+08	1.73429e+08	1.58519e+08	1.60934e+08	1.89972e+08	7.99431
Q9NR31	GTP-binding protein SAR1a [OS=Homo sapiens]	74.672	57	9	327	6	198	22.4	6.68	1069.45	2	2.65841e+08	2.77834e+08	2.62185e+08	2.86588e+08	2.99655e+08	5.50524	3.1401e+08	2.94531e+08	2.30636e+08	3.40092e+08	3.22437e+08	14.0748
P42765	3-ketoacyl-CoA thiolase, mitochondrial [OS=Homo sapiens]	74.671	45	10	201	10	397	41.9	8.09	745.46	0	1.19886e+08	6.56922e+07	1.28125e+08	1.1892e+08	1.34255e+08	24.1566	1.04043e+08	1.21897e+08	129280973	9.4446e+07	8.92349e+07	16.0519
Q9UMS4	Pre-mRNA-processing factor 19 [OS=Homo sapiens]	74.208	39	12	383	12	504	55.1	6.61	1135.92	0	3.86828e+08	4.31706e+08	4.07212e+08	3.84513e+08	3.92162e+08	4.88489	4.37163e+08	4.30045e+08	4.07615e+08	4.60349e+08	4.12502e+08	4.90914
P18084	Integrin beta-5 [OS=Homo sapiens]	74.194	21	11	140	11	799	88	6.06	398.97	0	3.44686e+07	2.08217e+07	5.18804e+07	3.66474e+07	5.38337e+07	34.4322	7.99649e+07	6.74792e+07	7.04909e+07	5.81549e+07	4.74835e+07	19.1373
P43487	Ran-specific GTPase-activating protein [OS=Homo sapiens]	74.073	39	6	404	6	201	23.3	5.29	1195.87	0	6.83498e+08	7.88458e+08	6.93579e+08	6.9155e+08	7.03632e+08	6.07461	6.68937e+08	7.33337e+08	565877052	8.48191e+08	5.18514e+08	19.7643
P21399	Cytoplasmic aconitate hydratase [OS=Homo sapiens]	74.028	22	11	141	11	889	98.3	6.68	463.11	0	5.3893e+07	5.85325e+07	5.59622e+07	6.02818e+07	5.73592e+07	4.26104	1.02912e+08	8.06769e+07	8.25968e+07	3.63753e+07	9.01283e+07	32.0042
O00468	Agrin [OS=Homo sapiens]	73.819	9	13	71	13	2067	217.1	6.39	223.7	0	4.88994e+06	5.63075e+06	7.0432e+06	6.52895e+06	1.00511e+06	47.6459	1.47516e+07	1.0583e+07	2.88415e+06	6.01146e+06	1.47808e+07	54.0121
Q9BTT0	Acidic leucine-rich nuclear phosphoprotein 32 family member E [OS=Homo sapiens]	73.786	28	7	320	7	268	30.7	3.85	1095.51	0	2.90515e+08	1.61199e+08	2.94334e+08	2.92072e+08	2.91974e+08	22.0331	2.96289e+08	3.0875e+08	2.9715e+08	3.10508e+08	2.74297e+08	4.86017
O15355	Protein phosphatase 1G [OS=Homo sapiens]	73.779	30	12	419	12	546	59.2	4.36	1045.83	0	3.37633e+08	3.76629e+08	3.33781e+08	3.508e+08	3.11831e+08	6.96793	3.36239e+08	2.73324e+08	3.27161e+08	2.29472e+08	3.25707e+08	15.3439
P35611-3	Isoform 3 of Alpha-adducin [OS=Homo sapiens]	73.76	23	12	345	11	768	84.3	5.96	1040.81	1	2.96842e+08	2.3502e+08	2.50296e+08	2.66709e+08	2.50606e+08	9.04154	3.15597e+08	3.2161e+08	3.28939e+08	2.5742e+08	2.99233e+08	9.36985
P52294	Importin subunit alpha-5 [OS=Homo sapiens]	73.754	23	8	206	4	538	60.2	5.01	676.14	4	9.49669e+07	8.91699e+07	9.30745e+07	7.97161e+07	1.006e+08	8.49325	8.94551e+07	8.24373e+07	77002345	8.97047e+07	8.67229e+07	6.31593
P41252	isoleucine--tRNA ligase, cytoplasmic [OS=Homo sapiens]	73.625	16	14	167	14	1262	144.4	6.15	526.63	0	5.79633e+07	5.86895e+07	5.14569e+07	5.23395e+07	6.50382e+07	9.62438	8.20233e+07	7.29149e+07	7.43305e+07	8.33501e+07	8.04152e+07	5.97121
P18085	ADP-ribosylation factor 4 [OS=Homo sapiens]	73.615	61	8	338	5	180	20.5	7.14	1032.33	3	6.41192e+08	5.57684e+08	5.57059e+08	5.95007e+08	6.36914e+08	6.84345	7.825e+08	7.81131e+08	6.51904e+08	6.21087e+08	7.19156e+08	10.3508
O15347	High mobility group protein B3 [OS=Homo sapiens]	73.614	41	9	376	9	200	23	8.37	1189.37	0	1.03205e+09	7.58595e+08	9.04196e+08	9.04453e+08	9.40668e+08	10.8475	8.21813e+08	9.51422e+08	8.79123e+08	8.31303e+08	9.14428e+08	6.23812
Q13492-1	Phosphatidylinositol-binding clathrin assembly protein [OS=Homo sapiens]	73.573	26	9	172	9	652	70.7	7.9	600.79	0	8.88736e+07	7.38217e+07	9.54285e+07	8.73836e+07	1.00633e+08	11.3381	8.11295e+07	6.12705e+07	8.228e+07	5.8965e+07	8.93942e+07	18.2628
P11310-2	Isoform 2 of Medium-chain specific acyl-CoA dehydrogenase, mitochondrial [OS=Homo sapiens]	73.508	36	11	190	11	425	47	8.31	586.01	0	1.7298e+08	1.11178e+08	1.68638e+08	1.41917e+08	1.37576e+08	17.2044	1.27187e+08	1.67329e+08	1.1757e+08	6.69723e+07	1.11327e+08	30.4362
P21281	V-type proton ATPase subunit B, brain isoform [OS=Homo sapiens]	73.473	32	10	257	10	511	56.5	5.81	827.17	0	1.37091e+08	1.30759e+08	1.84782e+08	1.99804e+08	1.61022e+08	18.2936	1.89685e+08	1.52996e+08	1.51875e+08	2.59698e+08	1.97109e+08	23.1051
P62277	40S ribosomal protein S13 [OS=Homo sapiens]	73.396	46	9	567	9	151	17.2	10.54	1594.99	0	1.05058e+09	1.05982e+09	1.11637e+09	1.10283e+09	9.9515e+08	4.4995	1.19479e+09	1.0897e+09	930556136	1.31304e+09	1.21027e+09	12.6257
P16989-1	Y-box-binding protein 3 [OS=Homo sapiens]	73.345	28	9	334	4	372	40.1	9.77	1043.51	0	1.66321e+07		1.91355e+07	1.22557e+07	4.15095e+06	50.4074	7.81781e+06		5.56157e+06	1.51624e+07	4.01467e+06	60.6424
Q9UBB4-1	Ataxin-10 [OS=Homo sapiens]	73.316	41	14	268	14	475	53.5	5.25	711.38	0	3.50947e+08	3.34701e+08	4.64646e+08	3.15811e+08	4.54567e+08	18.2488	2.73073e+08	3.6516e+08	3.07278e+08	2.97814e+08	2.81588e+08	11.8715
O95232-1	Luc7-like protein 3 [OS=Homo sapiens]	72.763	33	12	225	12	432	51.4	9.79	809.54	0	1.06459e+08	7.91239e+07	1.04456e+08	9.86894e+07	8.75397e+07	12.2174	7.92836e+07	9.24445e+07	1.04581e+08	6.07912e+07	5.25209e+07	27.6888
Q12874	splicing factor 3a subunit 3 [OS=Homo sapiens]	72.693	27	15	229	15	501	58.8	5.38	666.46	0	2.20575e+08	2.55437e+08	2.29399e+08	2.4481e+08	2.31136e+08	5.83481	2.54108e+08	2.02225e+08	2.38986e+08	1.65856e+08	2.43116e+08	16.4846
P07108-5	Isoform 5 of Acyl-CoA-binding protein [OS=Homo sapiens]	72.673	40	6	346	6	148	16.5	9.38	1202.75	0	1.32212e+09	1.25487e+09	1.20487e+09	1.16518e+09	1.18879e+09	5.08833	1.37719e+09	1.35978e+09	1.0459e+09	9.78953e+08	1.49452e+09	18.0098
P61088	ubiquitin-conjugating enzyme E2 N [OS=Homo sapiens]	72.609	80	11	460	11	152	17.1	6.57	1245.36	0	1.43151e+09	1.21399e+09	1.15362e+09	1.17742e+09	1.22723e+09	8.91049	1.32516e+09	1.3749e+09	1.71783e+09	1.11434e+09	1.43298e+09	15.6326
P00390	Glutathione reductase, mitochondrial [OS=Homo sapiens]	72.566	28	10	179	10	522	56.2	8.5	560.51	0	8.68595e+07	9.11632e+07	9.20094e+07	9.28616e+07	7.82517e+07	6.84249	8.80826e+07	1.00729e+08	5.60794e+07	9.70043e+07	1.06516e+08	22.2363
Q9H9B4	Sideroflexin-1 [OS=Homo sapiens]	72.383	43	8	275	8	322	35.6	9.07	933.25	0	9.29002e+07	7.75276e+07	1.02122e+08	1.01614e+08	9.24339e+07	10.6706	9.70361e+07	1.01864e+08	1.00832e+08	1.13822e+08	9.06702e+07	8.40648
P15121	aldose reductase [OS=Homo sapiens]	72.364	54	12	274	11	316	35.8	6.98	642.29	1	6.27755e+08	5.26923e+08	5.5593e+08	5.25503e+08	5.32188e+08	7.80212	6.83317e+08	6.16183e+08	5.60821e+08	7.20891e+08	6.76163e+08	9.67941
P08195-4	Isoform 4 of 4F2 cell-surface antigen heavy chain [OS=Homo sapiens]	72.343	27	14	192	14	661	71.1	4.97	614.33	0	1.01132e+08	8.52659e+07	9.0678e+07	9.26511e+07	8.97038e+07	6.34879	6.02909e+07	7.1319e+07	63044217	6.54586e+07	6.5935e+07	6.26658
O43290	U4/U6.U5 tri-snRNP-associated protein 1 [OS=Homo sapiens]	72.308	21	12	110	12	800	90.2	6.13	338.8	0	5.19683e+07	4.36395e+07	5.3162e+07	5.42673e+07	4.23872e+07	11.4481	4.10875e+07	4.46256e+07	4.21151e+07	2.35666e+07	4.95285e+07	24.5005
P49792	E3 SUMO-protein ligase RanBP2 [OS=Homo sapiens]	72.212	7	15	103	15	3224	358	6.2	324.58	0	1.96213e+07	3.78908e+07	4.09308e+07	3.72002e+07	3.67206e+07	24.548	2.09519e+07	2.28578e+07	20451417	2.40126e+07	3.75385e+07	28.0822
Q9P2J5	Leucine--tRNA ligase, cytoplasmic [OS=Homo sapiens]	72.159	16	14	110	14	1176	134.4	7.3	312.72	0	2.22976e+07	3.76523e+07	4.05073e+07	3.30065e+07	3.49426e+07	20.6766	5.18903e+07	4.45863e+07	39736079	2.66432e+07	4.78708e+07	23.1213
P39656	Dolichyl-diphosphooligosaccharide--protein glycosyltransferase 48 kDa subunit [OS=Homo sapiens]	72.084	42	12	427	12	456	50.8	6.55	1109.98	0	4.29778e+08	4.465e+08	3.93646e+08	4.06405e+08	4.39882e+08	5.3095	5.72142e+08	5.53309e+08	4.97126e+08	3.01996e+08	5.81703e+08	23.1642
Q16851	UTP--glucose-1-phosphate uridylyltransferase [OS=Homo sapiens]	72.066	29	11	213	11	508	56.9	8.15	649.28	0	1.59166e+08	1.92349e+08	1.72552e+08	1.83591e+08	1.78136e+08	7.01631	1.86159e+08	1.63184e+08	1.83898e+08	1.80168e+08	1.84072e+08	5.22052
P22061-2	Isoform 2 of Protein-L-isoaspartate(D-aspartate) O-methyltransferase [OS=Homo sapiens]	71.875	59	9	174	9	228	24.7	6.52	559.04	0	1.44118e+08	1.07908e+08	1.31118e+08	1.27913e+08	1.36147e+08	10.4312	1.53305e+08	1.10007e+08	1.37216e+08	8.95706e+07	1.1857e+08	20.1988
Q10471	Polypeptide N-acetylgalactosaminyltransferase 2 [OS=Homo sapiens]	71.746	29	13	233	13	571	64.7	8.35	592.12	0	1.439e+08	1.71515e+08	1.50736e+08	1.38353e+08	1.34476e+08	9.88061	1.5293e+08	1.14523e+08	1.44869e+08	9.91769e+07	1.00896e+08	20.4144
P30085	UMP-CMP kinase [OS=Homo sapiens]	71.484	70	11	269	11	196	22.2	5.57	807.97	0	1.80526e+08	1.32216e+08	1.72855e+08	1.76177e+08	1.54809e+08	12.2161	2.08374e+08	1.78392e+08	170728928	1.31132e+08	1.67792e+08	16.1237
Q02790	Peptidyl-prolyl cis-trans isomerase FKBP4 [OS=Homo sapiens]	71.199	32	11	368	11	459	51.8	5.43	1140.24	0	2.50311e+08	2.75843e+08	3.16478e+08	3.05189e+08	2.57826e+08	10.2928	2.31774e+08	2.1492e+08	1.96603e+08	2.48017e+08	2.028e+08	9.65572
Q16836-2	Isoform 2 of Hydroxyacyl-coenzyme A dehydrogenase, mitochondrial [OS=Homo sapiens]	70.997	36	10	328	10	390	42.1	9.26	1018.65	0	2.43562e+08	2.12535e+08	2.64123e+08	2.86237e+08	2.4669e+08	10.866	2.78095e+08	2.82819e+08	279347591	2.53092e+08	2.72815e+08	4.32555
O75955	Flotillin-1 [OS=Homo sapiens]	70.974	41	12	135	12	427	47.3	7.49	432.96	0	4.14788e+07	3.88652e+07	5.42629e+07	4.24504e+07	5.21354e+07	15.0249	6.87651e+07	5.34088e+07	4.5338e+07	3.46145e+07	6.03042e+07	25.1587
O76094	Signal recognition particle subunit SRP72 [OS=Homo sapiens]	70.893	33	13	165	13	671	74.6	9.26	588.68	0	1.04647e+08	1.15752e+08	1.0241e+08	1.02501e+08	9.57159e+07	6.98182	8.23766e+07	1.09171e+08	1.15444e+08	8.29971e+07	9.255e+07	15.6875
P55084	Trifunctional enzyme subunit beta, mitochondrial [OS=Homo sapiens]	70.713	47	17	214	17	474	51.3	9.41	531.13	0	2.55647e+08	1.4611e+08	2.11143e+08	1.91082e+08	2.67506e+08	23.026	3.32483e+08	2.60933e+08	2.83557e+08	2.52989e+08	3.28173e+08	12.7209
Q9BXP5	serrate RNA effector molecule homolog [OS=Homo sapiens]	70.264	21	19	224	19	876	100.6	5.96	539.2	0	3.93131e+08	5.06513e+08	4.26015e+08	3.78181e+08	3.05793e+08	18.1989	4.42716e+08	3.4144e+08	3.27991e+08	4.98224e+08	5.29503e+08	21.2055
P05386	60S acidic ribosomal protein P1 [OS=Homo sapiens]	70.077	53	3	251	3	114	11.5	4.32	1234.53	0	2.32261e+08	2.2912e+08	2.83004e+08	2.50885e+08	2.19144e+08	10.3741	1.55655e+08	1.7763e+08	9.75356e+07	3.0994e+08	1.62418e+08	43.4057
Q9Y2A7-2	Isoform 2 of Nck-associated protein 1 [OS=Homo sapiens]	70.039	15	12	153	12	1134	129.4	6.68	451.91	0	1.26835e+08	8.86083e+07	1.2949e+08	1.26469e+08	1.35389e+08	15.3698	1.40824e+08	1.06026e+08	1.27555e+08	1.0179e+08	1.40183e+08	15.0197
P13693	Translationally-controlled tumor protein [OS=Homo sapiens]	70.038	48	9	419	9	172	19.6	4.93	1252.89	0	1.58249e+09	1.4224e+09	1.51566e+09	1.47113e+09	1.43495e+09	4.39687	1.29815e+09	1.15939e+09	1.07796e+09	1.27389e+09	1.33428e+09	8.6836
Q16543	Hsp90 co-chaperone Cdc37 [OS=Homo sapiens]	69.97	30	11	301	11	378	44.4	5.25	786.62	0	5.92352e+08	5.87238e+08	6.75306e+08	6.34679e+08	6.54706e+08	6.11983	5.43523e+08	4.64554e+08	4.96323e+08	3.89148e+08	5.59061e+08	13.8611
P10599-1	thioredoxin [OS=Homo sapiens]	69.817	58	8	452	8	105	11.7	4.92	1259.99	0	3.85607e+09	3.23064e+09	3.13407e+09	3.2881e+09	3.42484e+09	8.34708	3.04814e+09	3.25139e+09	3.01645e+09	2.95468e+09	3.06761e+09	3.62723
P15586	N-acetylglucosamine-6-sulfatase [OS=Homo sapiens]	69.772	31	13	325	13	552	62	8.31	934.49	0	2.52724e+08	1.49428e+08	1.93006e+08	2.03691e+08	1.93747e+08	18.5562	2.35243e+08	2.65014e+08	2.23072e+08	1.11529e+08	2.27695e+08	27.6523
P62633-1	Cellular nucleic acid-binding protein [OS=Homo sapiens]	69.747	49	7	237	7	177	19.5	7.71	636.26	0	3.54531e+08	2.23684e+08	2.80369e+08	3.06365e+08	3.42049e+08	17.3848	3.01944e+08	2.66631e+08	2.15528e+08	2.37986e+08	2.95498e+08	14.0254
P62314	Small nuclear ribonucleoprotein Sm D1 [OS=Homo sapiens]	69.736	56	5	234	5	119	13.3	11.56	820.92	0	3.97344e+08	2.67143e+08	3.72965e+08	3.91275e+08	3.68178e+08	14.7424	3.72945e+08	4.04006e+08	3.39563e+08	2.56908e+08	2.89794e+08	17.9976
Q92522	Histone H1x [OS=Homo sapiens]	69.681	36	10	314	10	213	22.5	10.76	805.02	0	5.84475e+08	6.64718e+08	6.03571e+08	5.90739e+08	5.81082e+08	5.70567	7.34258e+08	7.34997e+08	6.54825e+08	7.61354e+08	7.07517e+08	5.62357
P17812	CTP synthase 1 [OS=Homo sapiens]	69.645	22	10	291	8	591	66.6	6.46	915.77	2	2.32465e+08	2.03386e+08	2.4184e+08	2.24428e+08	2.59903e+08	9.00236	2.2957e+08	2.22948e+08	2.34691e+08	1.33951e+08	1.988e+08	20.3435
Q86UE4	protein LYRIC [OS=Homo sapiens]	69.364	34	12	245	12	582	63.8	9.32	784.51	0	1.55931e+08	1.41139e+08	1.78348e+08	2.10813e+08	1.99481e+08	16.4108	1.50955e+08	1.24933e+08	1.68433e+08	1.82009e+08	1.40549e+08	14.6734
Q93009	Ubiquitin carboxyl-terminal hydrolase 7 [OS=Homo sapiens]	69.36	16	13	224	13	1102	128.2	5.55	687.93	0	8.66239e+07	4.42292e+07	7.85333e+07	7.36476e+07	9.04296e+07	24.4483	8.34531e+07	7.77771e+07	6.9969e+07	3.36134e+07	5.79991e+07	30.6042
P61254	60S ribosomal protein L26 [OS=Homo sapiens]	69.352	46	10	527	4	145	17.2	10.55	1158.08	6	2.05603e+09	2.03731e+09	2.2807e+09	2.21904e+09	2.42191e+09	7.29355	1.6494e+09	1.50844e+09	1.77079e+09	1.94823e+09	1.75833e+09	9.40936
Q02543	60S ribosomal protein L18a [OS=Homo sapiens]	69.347	57	12	523	12	176	20.7	10.71	1304.18	0	1.23394e+09	1.07121e+09	1.12665e+09	1.02739e+09	1.11105e+09	6.93653	1.1658e+09	9.99764e+08	8.9938e+08	9.37526e+08	1.08197e+09	10.6381
P27635	60S ribosomal protein L10 [OS=Homo sapiens]	69.226	50	12	500	12	214	24.6	10.08	1325.93	0	1.45172e+09	1.5398e+09	1.41946e+09	1.4236e+09	1.49154e+09	3.45705	1.25082e+09	1.22059e+09	1.30183e+09	1.11513e+09	1.23128e+09	5.58553
Q9UBG0	C-type mannose receptor 2 [OS=Homo sapiens]	69.212	9	9	197	9	1479	166.6	5.83	679.78	0	7.91229e+07	6.51201e+07	8.98331e+07	8.20491e+07	7.69388e+07	11.4276	3.41943e+07	7.81118e+07	5.21686e+07	3.20955e+07	2.94226e+07	45.2545
P09496-2	Isoform Non-brain of Clathrin light chain A [OS=Homo sapiens]	69.177	34	11	378	11	218	23.6	4.53	1031.91	0	9.04917e+08	7.11764e+08	7.48273e+08	7.2276e+08	7.5489e+08	10.1866	7.11658e+08	7.01115e+08	6.80427e+08	5.87669e+08	7.77852e+08	9.92614
P54819	Adenylate kinase 2, mitochondrial [OS=Homo sapiens]	69.155	55	10	279	10	239	26.5	7.81	826.76	0	2.78511e+08	1.87781e+08	2.86721e+08	2.5345e+08	2.81172e+08	15.9311	2.28086e+08	2.74678e+08	2.58184e+08	2.0035e+08	2.11732e+08	13.3112
P84085	ADP-ribosylation factor 5 [OS=Homo sapiens]	69.108	61	8	322	4	180	20.5	6.79	1000.42	1	1.85226e+08	1.87097e+08	1.71081e+08	1.73757e+08	1.66872e+08	5.0393	1.92698e+08	1.55981e+08	186920179	1.23921e+08	1.38222e+08	18.7638
O43809	Cleavage and polyadenylation specificity factor subunit 5 [OS=Homo sapiens]	68.956	55	9	349	9	227	26.2	8.82	844.43	0	4.51933e+08	2.7473e+08	3.85273e+08	3.91049e+08	3.88665e+08	16.9593	4.21587e+08	4.70236e+08	4.10413e+08	2.32566e+08	3.83357e+08	23.4886
P51784	Ubiquitin carboxyl-terminal hydrolase 11 [OS=Homo sapiens]	68.8	18	11	148	10	963	109.7	5.45	444.88	1	8.99643e+07	1.05645e+08	9.7049e+07	9.95636e+07	8.79364e+07	7.51401	9.91014e+07	7.57924e+07	9.39632e+07	4.84135e+07	8.70227e+07	24.8954
O43399-7	Isoform 7 of Tumor protein D54 [OS=Homo sapiens]	68.631	57	10	226	10	229	24.8	6.42	773.49	0	2.29774e+08	1.41826e+08	2.07927e+08	2.29539e+08	2.06484e+08	17.7513	1.46165e+08	1.30414e+08	1.36296e+08	1.10783e+08	1.79753e+08	18.0361
P49006	MARCKS-related protein [OS=Homo sapiens]	68.63	47	8	428	8	195	19.5	4.67	1142.06	0	2.96962e+09	2.35175e+09	2.35212e+09	2.34825e+09	2.52187e+09	10.6867	2.61585e+09	2.95001e+09	2.65482e+09	3.07757e+09	2.68432e+09	7.3253
P09972	Fructose-bisphosphate aldolase C [OS=Homo sapiens]	68.496	23	7	195	4	364	39.4	6.87	942.29	0	1.03219e+08	9.06541e+07	1.37295e+08	1.44256e+08	1.07759e+07	54.8285	6.24525e+07	7.57853e+07	9.28887e+07	1.15943e+08	3.62804e+07	39.3436
O75534-4	Isoform 4 of Cold shock domain-containing protein E1 [OS=Homo sapiens]	68.441	20	13	263	13	844	93.7	6.52	636.22	0	2.15124e+08	2.29846e+08	2.56245e+08	2.36698e+08	2.31899e+08	6.34001	2.31808e+08	1.78799e+08	1.82213e+08	1.8274e+08	2.3537e+08	14.212
P39748	Flap endonuclease 1 [OS=Homo sapiens]	68.283	36	9	167	9	380	42.6	8.62	515.8	0	2.08186e+08	3.06826e+08	2.20574e+08	2.13819e+08	2.29107e+08	17.1905	2.86558e+08	2.37006e+08	2.23598e+08	2.6791e+08	2.60774e+08	9.80847
O00154	cytosolic acyl coenzyme A thioester hydrolase [OS=Homo sapiens]	68.263	35	10	399	10	380	41.8	8.54	1146.57	0	5.58812e+08	5.52911e+08	5.85336e+08	5.5271e+08	5.59818e+08	2.40149	5.90591e+08	6.16231e+08	4.68109e+08	4.59785e+08	5.52775e+08	13.1901
P05204	Non-histone chromosomal protein HMG-17 [OS=Homo sapiens]	68.136	51	4	364	4	90	9.4	9.99	1192.75	0	2.31175e+09	1.93424e+09	1.66025e+09	1.72506e+09	1.74527e+09	14.1004	1.63716e+09	2.1593e+09	2.01944e+09	1.73238e+09	1.79669e+09	11.4926
Q9H910-3	Isoform 3 of Jupiter microtubule associated homolog 2 [OS=Homo sapiens]	67.777	65	11	277	11	218	23	9.57	852.43	0	4.2136e+08	2.87459e+08	3.98997e+08	3.56837e+08	3.62997e+08	13.9591	3.21087e+08	3.74604e+08	3.45364e+08	3.17397e+08	3.21942e+08	7.2029
Q9HDC9	Adipocyte plasma membrane-associated protein [OS=Homo sapiens]	67.735	36	10	335	10	416	46.5	6.16	1008.4	0	3.89754e+08	4.52029e+08	4.61919e+08	4.58604e+08	4.45385e+08	6.71187	4.39469e+08	4.26821e+08	4.38182e+08	4.06279e+08	3.84797e+08	5.56979
P82979	SAP domain-containing ribonucleoprotein [OS=Homo sapiens]	67.679	42	11	235	11	210	23.7	6.42	699.1	0	4.38248e+08	3.85965e+08	4.05688e+08	3.75563e+08	3.19602e+08	11.344	4.54147e+08	4.73759e+08	3.55148e+08	4.90621e+08	4.8945e+08	12.4736
P62714	serine/threonine-protein phosphatase 2A catalytic subunit beta isoform [OS=Homo sapiens]	67.647	47	10	212	1	309	35.6	5.43	656.82	0	1.15426e+06	6.46393e+06	3.9815e+06	6.14286e+06	4.37627e+06	47.9595	1.27225e+06	2.73739e+06	5421574			66.9361
O95347-1	structural maintenance of chromosomes protein 2 [OS=Homo sapiens]	67.491	20	15	88	15	1197	135.6	8.43	262.74	0	2.96018e+07	3.2795e+07	3.46925e+07	3.36052e+07	3.55015e+07	6.85911	1.51349e+07	2.57546e+07	2.43112e+07	1.77836e+07	1.9475e+07	21.7351
P52701	DNA mismatch repair protein MSH6 [OS=Homo sapiens]	67.49	13	11	238	11	1360	152.7	6.9	757.01	0	1.97808e+08	1.79467e+08	1.9343e+08	2.13263e+08	2.34206e+08	10.27	2.17156e+08	1.86952e+08	189318660	3.01509e+08	1.74286e+08	24.0564
Q13409-7	Isoform 3 of Cytoplasmic dynein 1 intermediate chain 2 [OS=Homo sapiens]	67.454	22	8	141	8	630	70.4	5.3	544.73	0	5.54519e+07	3.81238e+07	7.98673e+07	7.72256e+07	5.77712e+07	27.8592	4.98807e+07	5.09379e+07	6.55386e+07	5.73136e+07	3.86024e+07	18.9592
P30048	Thioredoxin-dependent peroxide reductase, mitochondrial [OS=Homo sapiens]	67.335	45	9	298	9	256	27.7	7.78	790.52	0	6.09072e+08	5.34674e+08	5.53655e+08	5.40366e+08	6.89056e+08	11.1087	6.35141e+08	7.04322e+08	5.68775e+08	5.13475e+08	6.67321e+08	12.4135
Q9UBQ7	Glyoxylate reductase/hydroxypyruvate reductase [OS=Homo sapiens]	67.252	47	9	194	9	328	35.6	7.39	736.06	0	9.69255e+07	8.95503e+07	1.24965e+08	1.08226e+08	1.0253e+08	12.8232	1.19341e+08	1.07985e+08	8.17403e+07	8.33551e+07	1.14871e+08	17.485
[truncated: 1,549 more rows]

## Sheet: 48 hpi - summary
Proteins identified by Mass spectrometry in 48 hpi cell lysate
[truncated: 2,248 more rows]

[truncated: 1 more sheets: 48 hpi - detailed]
